# Supplementary material for: Defense against phytopathogens relies on efficient antimicrobial protein secretion mediated by the microtubule-binding protein TGNap1
Source: Nat Commun. 2023 Oct 11;14:6357. doi: 10.1038/s41467-023-41807-4 (PMC10567756; doi:10.1038/s41467-023-41807-4)
Supplement: Supplementary file 4 — Supplementary Data 1 [file 41467_2023_41807_MOESM4_ESM.xlsx]

## Sheet: up_Col & tgn
AT1G01010
AT1G01030
AT1G01340
AT1G01480
AT1G01560
AT1G01640
AT1G01650
AT1G01680
AT1G01730
AT1G02100
AT1G02220
AT1G02310
AT1G02400
AT1G02405
AT1G02440
AT1G02460
AT1G02470
AT1G02580
AT1G02660
AT1G02670
AT1G02850
AT1G03050
AT1G03090
AT1G03106
AT1G03200
AT1G03290
AT1G03495
AT1G03590
AT1G03950
AT1G03990
AT1G04120
AT1G04280
AT1G04490
AT1G04500
AT1G04570
AT1G04580
AT1G04970
AT1G05000
AT1G05010
AT1G05020
AT1G05100
AT1G05300
AT1G05340
AT1G05570
AT1G05575
AT1G05680
AT1G05710
AT1G05785
AT1G05890
AT1G06002
AT1G06180
AT1G06400
AT1G06570
AT1G06620
AT1G07000
AT1G07040
AT1G07128
AT1G07135
AT1G07430
AT1G07500
AT1G07590
AT1G07610
AT1G07620
AT1G07630
AT1G07870
AT1G07900
AT1G08050
AT1G08230
AT1G08290
AT1G08460
AT1G08630
AT1G08860
AT1G08920
AT1G08930
AT1G08940
AT1G09195
AT1G09400
AT1G09420
AT1G09430
AT1G09500
AT1G09560
AT1G09680
AT1G09910
AT1G09930
AT1G09932
AT1G09935
AT1G09970
AT1G10070
AT1G10140
AT1G10340
AT1G10410
AT1G10530
AT1G10585
AT1G10865
AT1G11100
AT1G11210
AT1G11310
AT1G11400
AT1G12110
AT1G12210
AT1G12240
AT1G12290
AT1G12320
AT1G12640
AT1G12780
AT1G12940
AT1G13210
AT1G13310
AT1G13330
AT1G13340
AT1G13360
AT1G13390
AT1G13480
AT1G13520
AT1G13530
AT1G13540
AT1G13550
AT1G13830
AT1G13970
AT1G13990
AT1G14070
AT1G14130
AT1G14170
AT1G14250
AT1G14260
AT1G14330
AT1G14370
AT1G14480
AT1G14520
AT1G14540
AT1G14740
AT1G14780
AT1G14860
AT1G14870
AT1G14880
AT1G15010
AT1G15110
AT1G15310
AT1G15350
AT1G15380
AT1G15415
AT1G15430
AT1G15670
AT1G15790
AT1G15800
AT1G15880
AT1G16180
AT1G16370
AT1G16420
AT1G16500
AT1G16670
AT1G16850
AT1G16890
AT1G17020
AT1G17090
AT1G17380
AT1G17420
AT1G17450
AT1G17460
AT1G17480
AT1G17500
AT1G17530
AT1G17600
AT1G17615
AT1G17745
AT1G17750
AT1G17830
AT1G18200
AT1G18390
AT1G18860
AT1G18890
AT1G18980
AT1G19160
AT1G19180
AT1G19200
AT1G19250
AT1G19270
AT1G19300
AT1G19310
AT1G19570
AT1G19610
AT1G19640
AT1G19660
AT1G19670
AT1G19680
AT1G19850
AT1G20310
AT1G20440
AT1G20510
AT1G20630
AT1G20696
AT1G20890
AT1G21240
AT1G21310
AT1G21370
AT1G21390
AT1G21400
AT1G21410
AT1G21520
AT1G21550
AT1G21770
AT1G22180
AT1G22280
AT1G22340
AT1G22380
AT1G22400
AT1G22480
AT1G22570
AT1G22770
AT1G22840
AT1G22900
AT1G22930
AT1G23010
AT1G23040
AT1G23060
AT1G23120
AT1G23140
AT1G23560
AT1G23730
AT1G23800
AT1G23840
AT1G23850
AT1G24070
AT1G24145
AT1G24147
AT1G24530
AT1G24575
AT1G24600
AT1G25220
AT1G25370
AT1G25390
AT1G25400
AT1G25500
AT1G26130
AT1G26200
AT1G26380
AT1G26390
AT1G26410
AT1G26420
AT1G26440
AT1G26665
AT1G26670
AT1G26730
AT1G26762
AT1G26930
AT1G27300
AT1G27730
AT1G27760
AT1G27980
AT1G28130
AT1G28190
AT1G28370
AT1G28390
AT1G28480
AT1G28580
AT1G29050
AT1G29160
AT1G29195
AT1G29230
AT1G29290
AT1G29300
AT1G29330
AT1G29640
AT1G29970
AT1G30040
AT1G30100
AT1G30135
AT1G30220
AT1G30270
AT1G30320
AT1G30370
AT1G30410
AT1G30420
AT1G30475
AT1G30620
AT1G30640
AT1G30700
AT1G30720
AT1G30730
AT1G30755
AT1G30757
AT1G30814
AT1G30850
AT1G31130
AT1G31290
AT1G31540
AT1G31550
AT1G31750
AT1G31830
AT1G31885
AT1G32120
AT1G32170
AT1G32340
AT1G32350
AT1G32460
AT1G32640
AT1G32690
AT1G32920
AT1G32940
AT1G32950
AT1G32960
AT1G33030
AT1G33050
AT1G33110
AT1G33415
AT1G33560
AT1G33730
AT1G33950
AT1G33960
AT1G34180
AT1G34300
AT1G34420
AT1G34750
AT1G35140
AT1G35210
AT1G35350
AT1G35910
AT1G36622
AT1G36640
AT1G43160
AT1G43245
AT1G43770
AT1G43910
AT1G44130
AT1G44350
AT1G45145
AT1G47510
AT1G47560
AT1G47890
AT1G48000
AT1G48210
AT1G48320
AT1G48370
AT1G48605
AT1G49000
AT1G49050
AT1G49405
AT1G49450
AT1G50420
AT1G50940
AT1G51090
AT1G51620
AT1G51640
AT1G51660
AT1G51670
AT1G51760
AT1G51780
AT1G51790
AT1G51800
AT1G51820
AT1G51850
AT1G51860
AT1G51890
AT1G51920
AT1G52030
AT1G52040
AT1G52315
AT1G52400
AT1G52410
AT1G52565
AT1G52690
AT1G52720
AT1G52855
AT1G52890
AT1G52900
AT1G53030
AT1G53320
AT1G53470
AT1G53560
AT1G53580
AT1G53620
AT1G53625
AT1G53920
AT1G54000
AT1G54010
AT1G54020
AT1G54030
AT1G54100
AT1G54250
AT1G54570
AT1G54575
AT1G55080
AT1G55365
AT1G55610
AT1G55730
AT1G55790
AT1G56140
AT1G56145
AT1G56300
AT1G56550
AT1G56650
AT1G56660
AT1G57560
AT1G57570
AT1G57630
AT1G57650
AT1G57990
AT1G58030
AT1G58190
AT1G58235
AT1G58340
AT1G58360
AT1G58390
AT1G59640
AT1G59660
AT1G59710
AT1G59850
AT1G59865
AT1G60140
AT1G60190
AT1G60610
AT1G60730
AT1G60830
AT1G60890
AT1G61120
AT1G61140
AT1G61160
AT1G61255
AT1G61340
AT1G61360
AT1G61370
AT1G61380
AT1G61420
AT1G61490
AT1G61560
AT1G61610
AT1G61620
AT1G61667
AT1G61800
AT1G61810
AT1G61820
AT1G62300
AT1G62305
AT1G62320
AT1G62370
AT1G62420
AT1G62422
AT1G62570
AT1G62660
AT1G62840
AT1G63180
AT1G63245
AT1G63440
AT1G63530
AT1G63720
AT1G63840
AT1G64040
AT1G64170
AT1G64200
AT1G64210
AT1G64230
AT1G64610
AT1G64660
AT1G64950
AT1G65240
AT1G65481
AT1G65500
AT1G65510
AT1G65520
AT1G65610
AT1G65690
AT1G65730
AT1G65820
AT1G65845
AT1G65850
AT1G65890
AT1G65970
AT1G66090
AT1G66160
AT1G66390
AT1G66550
AT1G66560
AT1G66570
AT1G66600
AT1G66700
AT1G66725
AT1G66760
AT1G66780
AT1G66880
AT1G66920
AT1G67000
AT1G67060
AT1G67070
AT1G67300
AT1G67365
AT1G67520
AT1G67650
AT1G67810
AT1G67850
AT1G67856
AT1G67980
AT1G68140
AT1G68200
AT1G68290
AT1G68440
AT1G68500
AT1G68620
AT1G68690
AT1G68710
AT1G68740
AT1G68765
AT1G68940
AT1G69260
AT1G69360
AT1G69410
AT1G69480
AT1G69520
AT1G69610
AT1G69790
AT1G69810
AT1G69840
AT1G69870
AT1G69880
AT1G69890
AT1G69900
AT1G69920
AT1G69930
AT1G70140
AT1G70170
AT1G70300
AT1G70480
AT1G70500
AT1G70690
AT1G70700
AT1G70800
AT1G70810
AT1G70920
AT1G71040
AT1G71100
AT1G71110
AT1G71170
AT1G71390
AT1G71520
AT1G71530
AT1G71910
AT1G72070
AT1G72120
AT1G72210
AT1G72330
AT1G72450
AT1G72520
AT1G72540
AT1G72670
AT1G72680
AT1G72700
AT1G72770
AT1G72800
AT1G72870
AT1G72900
AT1G72940
AT1G72960
AT1G73010
AT1G73040
AT1G73130
AT1G73220
AT1G73260
AT1G73500
AT1G73690
AT1G73805
AT1G73810
AT1G73965
AT1G74000
AT1G74010
AT1G74020
AT1G74080
AT1G74140
AT1G74200
AT1G74280
AT1G74360
AT1G74590
AT1G74710
AT1G74950
AT1G75130
AT1G75170
AT1G75220
AT1G75300
AT1G75440
AT1G75450
AT1G75490
AT1G75580
AT1G76040
AT1G76070
AT1G76090
AT1G76150
AT1G76390
AT1G76470
AT1G76520
AT1G76590
AT1G76650
AT1G76760
AT1G76930
AT1G76980
AT1G77120
AT1G77145
AT1G77360
AT1G77370
AT1G77380
AT1G77420
AT1G77500
AT1G77660
AT1G77890
AT1G77920
AT1G78000
AT1G78190
AT1G78410
AT1G78660
AT1G78780
AT1G79180
AT1G79400
AT1G79450
AT1G79610
AT1G79680
AT1G79900
AT1G80120
AT1G80160
AT1G80450
AT1G80570
AT1G80580
AT1G80590
AT1G80610
AT1G80820
AT1G80830
AT1G80840
AT2G01190
AT2G01300
AT2G01340
AT2G01490
AT2G01540
AT2G01610
AT2G01650
AT2G01818
AT2G02010
AT2G02060
AT2G02100
AT2G02220
AT2G02240
AT2G02310
AT2G02340
AT2G02390
AT2G02850
AT2G02870
AT2G02930
AT2G02990
AT2G03410
AT2G03450
AT2G03505
AT2G03760
AT2G03850
AT2G03980
AT2G04040
AT2G04050
AT2G04100
AT2G04160
AT2G04400
AT2G04450
AT2G04495
AT2G04900
AT2G05320
AT2G05440
AT2G05510
AT2G05518
AT2G05540
AT2G05630
AT2G05840
AT2G05910
AT2G06050
AT2G06255
AT2G06510
AT2G07180
AT2G11520
AT2G12550
AT2G13810
AT2G14290
AT2G14560
AT2G14610
AT2G14878
AT2G15042
AT2G15220
AT2G15310
AT2G15390
AT2G15480
AT2G15760
AT2G15830
AT2G15960
AT2G16586
AT2G16595
AT2G16700
AT2G16710
AT2G16720
AT2G16790
AT2G16890
AT2G17130
AT2G17220
AT2G17290
AT2G17420
AT2G17500
AT2G17520
AT2G17570
AT2G17720
AT2G17730
AT2G17740
AT2G17760
AT2G17990
AT2G18090
AT2G18170
AT2G18280
AT2G18600
AT2G18670
AT2G18780
AT2G18950
AT2G18960
AT2G19190
AT2G19350
AT2G19450
AT2G19570
AT2G19710
AT2G20030
AT2G20142
AT2G20150
AT2G20320
AT2G20560
AT2G20562
AT2G20825
AT2G21187
AT2G21188
AT2G21470
AT2G21500
AT2G21510
AT2G21550
AT2G21620
AT2G21640
AT2G21850
AT2G22300
AT2G22450
AT2G22470
AT2G22500
AT2G22560
AT2G22770
AT2G22860
AT2G22880
AT2G23010
AT2G23110
AT2G23150
AT2G23170
AT2G23270
AT2G23310
AT2G23320
AT2G23450
AT2G23620
AT2G23680
AT2G24040
AT2G24180
AT2G24260
AT2G24830
AT2G24850
AT2G25000
AT2G25440
AT2G25460
AT2G25470
AT2G25520
AT2G25590
AT2G25625
AT2G25735
AT2G25930
AT2G26210
AT2G26230
AT2G26290
AT2G26300
AT2G26310
AT2G26355
AT2G26430
AT2G26440
AT2G26480
AT2G26530
AT2G26560
AT2G26600
AT2G26740
AT2G27080
AT2G27200
AT2G27310
AT2G27389
AT2G27430
AT2G27660
AT2G27690
AT2G28110
AT2G28120
AT2G28400
AT2G28500
AT2G28510
AT2G28570
AT2G28650
AT2G28710
AT2G28840
AT2G29065
AT2G29070
AT2G29100
AT2G29350
AT2G29400
AT2G29460
AT2G29470
AT2G29490
AT2G29720
AT2G29750
AT2G29950
AT2G29990
AT2G30020
AT2G30140
AT2G30250
AT2G30360
AT2G30550
AT2G30660
AT2G30720
AT2G30750
AT2G30770
AT2G30830
AT2G30840
AT2G31020
AT2G31350
AT2G31390
AT2G31585
AT2G31865
AT2G31870
AT2G31945
AT2G31990
AT2G32030
AT2G32140
AT2G32150
AT2G32190
AT2G32200
AT2G32210
AT2G32460
AT2G32510
AT2G32660
AT2G32830
AT2G33020
AT2G33150
AT2G33380
AT2G33630
AT2G33710
AT2G34070
AT2G34080
AT2G34110
AT2G34140
AT2G34360
AT2G34600
AT2G34810
AT2G35000
AT2G35060
AT2G35070
AT2G35290
AT2G35550
AT2G35658
AT2G35710
AT2G35730
AT2G35736
AT2G35910
AT2G35930
AT2G35940
AT2G35950
AT2G36080
AT2G36670
AT2G36690
AT2G36770
AT2G36780
AT2G36800
AT2G37110
AT2G37130
AT2G37150
AT2G37440
AT2G37570
AT2G37580
AT2G37710
AT2G37750
AT2G37760
AT2G37770
AT2G37870
AT2G37970
AT2G38240
AT2G38250
AT2G38340
AT2G38400
AT2G38470
AT2G38490
AT2G38500
AT2G38530
AT2G38640
AT2G38690
AT2G38710
AT2G38760
AT2G38800
AT2G38830
AT2G38860
AT2G38870
AT2G38940
AT2G39030
AT2G39050
AT2G39110
AT2G39200
AT2G39210
AT2G39270
AT2G39330
AT2G39350
AT2G39380
AT2G39410
AT2G39420
AT2G39518
AT2G39530
AT2G39660
AT2G39710
AT2G39725
AT2G39830
AT2G40080
AT2G40095
AT2G40110
AT2G40113
AT2G40180
AT2G40200
AT2G40330
AT2G40340
AT2G40370
AT2G40740
AT2G41070
AT2G41100
AT2G41260
AT2G41342
AT2G41380
AT2G41410
AT2G41660
AT2G41705
AT2G41730
AT2G41780
AT2G41800
AT2G41905
AT2G42350
AT2G42360
AT2G42520
AT2G42560
AT2G42760
AT2G42790
AT2G42890
AT2G43000
AT2G43140
AT2G43320
AT2G43350
AT2G43510
AT2G43520
AT2G43530
AT2G43535
AT2G43540
AT2G43570
AT2G43580
AT2G43590
AT2G43620
AT2G43680
AT2G43820
AT2G43870
AT2G44010
AT2G44080
AT2G44180
AT2G44280
AT2G44370
AT2G44390
AT2G44410
AT2G44420
AT2G44450
AT2G44500
AT2G44578
AT2G44790
AT2G44840
AT2G44890
AT2G44910
AT2G45120
AT2G45210
AT2G45220
AT2G45330
AT2G45360
AT2G45380
AT2G45500
AT2G45510
AT2G45570
AT2G45680
AT2G45685
AT2G46150
AT2G46200
AT2G46240
AT2G46270
AT2G46310
AT2G46400
AT2G46410
AT2G46430
AT2G46510
AT2G46620
AT2G46680
AT2G46900
AT2G47000
AT2G47130
AT2G47140
AT2G47180
AT2G47190
AT2G47200
AT2G47270
AT2G47600
AT2G47770
AT2G47820
AT2G48075
AT2G48090
AT2G48150
AT3G01080
AT3G01175
AT3G01290
AT3G01420
AT3G01513
AT3G01540
AT3G01750
AT3G01770
AT3G01830
AT3G01970
AT3G02040
AT3G02070
AT3G02140
AT3G02190
AT3G02240
AT3G02360
AT3G02610
AT3G02840
AT3G02875
AT3G03310
AT3G03341
AT3G03470
AT3G03480
AT3G03650
AT3G04000
AT3G04010
AT3G04030
AT3G04040
AT3G04060
AT3G04070
AT3G04181
AT3G04220
AT3G04350
AT3G04420
AT3G04640
AT3G04670
AT3G04720
AT3G05327
AT3G05380
AT3G05390
AT3G05400
AT3G05630
AT3G05640
AT3G05650
AT3G05660
AT3G05830
AT3G05870
AT3G05880
AT3G05937
AT3G05970
AT3G06420
AT3G06490
AT3G06500
AT3G06810
AT3G06850
AT3G06860
AT3G06890
AT3G07273
AT3G07370
AT3G07560
AT3G07600
AT3G07650
AT3G07700
AT3G07720
AT3G07780
AT3G08040
AT3G08690
AT3G08720
AT3G08760
AT3G08860
AT3G08990
AT3G09040
AT3G09220
AT3G09260
AT3G09405
AT3G09480
AT3G09490
AT3G09520
AT3G09735
AT3G09830
AT3G09910
AT3G09940
AT3G09960
AT3G10300
AT3G10320
AT3G10410
AT3G10590
AT3G10815
AT3G10930
AT3G10985
AT3G11040
AT3G11080
AT3G11100
AT3G11150
AT3G11230
AT3G11330
AT3G11340
AT3G11402
AT3G11420
AT3G11430
AT3G11480
AT3G11570
AT3G11580
AT3G11600
AT3G11840
AT3G11880
AT3G12070
AT3G12145
AT3G12220
AT3G12230
AT3G12360
AT3G12490
AT3G12500
AT3G12510
AT3G12570
AT3G12700
AT3G12740
AT3G12750
AT3G12760
AT3G12830
AT3G12910
AT3G13080
AT3G13090
AT3G13100
AT3G13380
AT3G13432
AT3G13433
AT3G13435
AT3G13450
AT3G13782
AT3G13790
AT3G13910
AT3G13950
AT3G14050
AT3G14060
AT3G14130
AT3G14280
AT3G14430
AT3G14440
AT3G14595
AT3G14680
AT3G14700
AT3G14710
AT3G14990
AT3G15300
AT3G15340
AT3G15500
AT3G15518
AT3G15534
AT3G15580
AT3G15760
AT3G15830
AT3G15950
AT3G16330
AT3G16400
AT3G16420
AT3G16450
AT3G16460
AT3G16470
AT3G16565
AT3G16720
AT3G16740
AT3G16860
AT3G16990
AT3G17240
AT3G17410
AT3G17609
AT3G17690
AT3G17790
AT3G17800
AT3G17810
AT3G17820
AT3G18250
AT3G18260
AT3G18440
AT3G18690
AT3G18830
AT3G19010
AT3G19100
AT3G19260
AT3G19270
AT3G19390
AT3G19550
AT3G19580
AT3G19660
AT3G19910
AT3G19970
AT3G20250
AT3G20660
AT3G21080
AT3G21220
AT3G21230
AT3G21320
AT3G21500
AT3G21530
AT3G21690
AT3G21700
AT3G21710
AT3G21780
AT3G21790
AT3G22160
AT3G22200
AT3G22240
AT3G22260
AT3G22290
AT3G22370
AT3G22460
AT3G22560
AT3G22620
AT3G22850
AT3G22930
AT3G23120
AT3G23150
AT3G23170
AT3G23250
AT3G23280
AT3G23560
AT3G23570
AT3G23630
AT3G24500
AT3G24730
AT3G24982
AT3G25180
AT3G25250
AT3G25290
AT3G25510
AT3G25597
AT3G25760
AT3G25780
AT3G25870
AT3G25880
AT3G25882
AT3G25890
AT3G26090
AT3G26170
AT3G26210
AT3G26220
AT3G26330
AT3G26440
AT3G26470
AT3G26500
AT3G26590
AT3G26600
AT3G26680
AT3G26690
AT3G26830
AT3G26840
AT3G26910
AT3G27170
AT3G27210
AT3G27330
AT3G27380
AT3G27415
AT3G27610
AT3G27660
AT3G27810
AT3G28007
AT3G28100
AT3G28220
AT3G28510
AT3G28580
AT3G28740
AT3G28850
AT3G28930
AT3G29000
AT3G29034
AT3G29170
AT3G29240
AT3G29250
AT3G29575
AT3G30180
AT3G30775
AT3G43250
AT3G43270
AT3G43440
AT3G44300
AT3G44320
AT3G44326
AT3G44720
AT3G44860
AT3G44880
AT3G45040
AT3G45060
AT3G45130
AT3G45140
AT3G45330
AT3G45390
AT3G45410
AT3G45590
AT3G45620
AT3G45730
AT3G45870
AT3G46230
AT3G46280
AT3G46440
AT3G46510
AT3G46520
AT3G46640
AT3G46660
AT3G46668
AT3G46690
AT3G46700
AT3G46930
AT3G47040
AT3G47050
AT3G47090
AT3G47300
AT3G47340
AT3G47480
AT3G47530
AT3G47540
AT3G47780
AT3G47960
AT3G48000
AT3G48020
AT3G48180
AT3G48300
AT3G48450
AT3G48520
AT3G48530
AT3G48580
AT3G48630
AT3G48780
AT3G49120
AT3G49160
AT3G49210
AT3G49350
AT3G49370
AT3G49620
AT3G49645
AT3G49780
AT3G50140
AT3G50210
AT3G50260
AT3G50280
AT3G50310
AT3G50400
AT3G50470
AT3G50480
AT3G50500
AT3G50650
AT3G50760
AT3G50770
AT3G50800
AT3G50810
AT3G50900
AT3G50910
AT3G50930
AT3G50970
AT3G51090
AT3G51130
AT3G51180
AT3G51330
AT3G51360
AT3G51430
AT3G51440
AT3G51450
AT3G51540
AT3G51660
AT3G51670
AT3G51840
AT3G51890
AT3G51960
AT3G51970
AT3G52190
AT3G52430
AT3G52450
AT3G52460
AT3G52470
AT3G52748
AT3G52770
AT3G52820
AT3G52870
AT3G53000
AT3G53040
AT3G53065
AT3G53120
AT3G53210
AT3G53232
AT3G53235
AT3G53370
AT3G53480
AT3G53650
AT3G53780
AT3G53810
AT3G53990
AT3G54100
AT3G54150
AT3G54366
AT3G54420
AT3G54620
AT3G54640
AT3G55110
AT3G55150
AT3G55270
AT3G55390
AT3G55430
AT3G55450
AT3G55470
AT3G55640
AT3G55740
AT3G55880
AT3G55890
AT3G55910
AT3G55950
AT3G55970
AT3G56170
AT3G56200
AT3G56310
AT3G56400
AT3G56470
AT3G56500
AT3G56891
AT3G57010
AT3G57100
AT3G57140
AT3G57157
AT3G57270
AT3G57360
AT3G57380
AT3G57450
AT3G57460
AT3G57480
AT3G57520
AT3G57540
AT3G57550
AT3G57700
AT3G57770
AT3G57880
AT3G57950
AT3G58380
AT3G58570
AT3G58600
AT3G58750
AT3G59220
AT3G59570
AT3G59660
AT3G59690
AT3G59700
AT3G59820
AT3G59880
AT3G59900
AT3G59930
AT3G60110
AT3G60120
AT3G60130
AT3G60140
AT3G60160
AT3G60180
AT3G60300
AT3G60420
AT3G60470
AT3G60640
AT3G60690
AT3G60961
AT3G60966
AT3G60970
AT3G61160
AT3G61190
AT3G61198
AT3G61200
AT3G61280
AT3G61390
AT3G61630
AT3G61890
AT3G61900
AT3G61930
AT3G61990
AT3G62290
AT3G62590
AT3G62650
AT3G63010
AT3G63030
AT3G63050
AT3G63060
AT3G63080
AT3G63380
AT4G00200
AT4G00355
AT4G00500
AT4G00550
AT4G00700
AT4G00900
AT4G00955
AT4G00975
AT4G01010
AT4G01360
AT4G01430
AT4G01540
AT4G01600
AT4G01610
AT4G01700
AT4G01720
AT4G01750
AT4G01870
AT4G01895
AT4G01925
AT4G02280
AT4G02330
AT4G02360
AT4G02370
AT4G02380
AT4G02550
AT4G02660
AT4G02940
AT4G03030
AT4G03320
AT4G03420
AT4G03460
AT4G03540
AT4G03960
AT4G04490
AT4G04500
AT4G04510
AT4G04540
AT4G04620
AT4G04920
AT4G04960
AT4G05020
AT4G05030
AT4G05100
AT4G05150
AT4G05330
AT4G05497
AT4G06744
AT4G07820
AT4G08470
AT4G08555
AT4G08770
AT4G08870
AT4G09030
AT4G09300
AT4G09460
AT4G09750
AT4G09770
AT4G10100
AT4G10290
AT4G10390
AT4G10590
AT4G10720
AT4G10940
AT4G11070
AT4G11140
AT4G11170
AT4G11340
AT4G11350
AT4G11600
AT4G11650
AT4G11655
AT4G11670
AT4G11850
AT4G11890
AT4G11910
AT4G12080
AT4G12290
AT4G12300
AT4G12470
AT4G12480
AT4G12490
AT4G12500
AT4G12580
AT4G12735
AT4G13000
AT4G13110
AT4G13180
AT4G13250
AT4G13345
AT4G13395
AT4G13820
AT4G13860
AT4G13920
AT4G14370
AT4G14390
AT4G14630
AT4G14640
AT4G15200
AT4G15270
AT4G15280
AT4G15417
AT4G15440
AT4G15490
AT4G15530
AT4G15563
AT4G15610
AT4G15765
AT4G15780
AT4G16110
AT4G16190
AT4G16260
AT4G16590
AT4G16600
AT4G16670
AT4G16680
AT4G16690
AT4G16730
AT4G16760
AT4G16790
AT4G16840
AT4G16920
AT4G16960
AT4G17070
AT4G17230
AT4G17250
AT4G17470
AT4G17500
AT4G17660
AT4G17670
AT4G17730
AT4G17900
AT4G18010
AT4G18050
AT4G18170
AT4G18250
AT4G18360
AT4G18430
AT4G18580
AT4G18630
AT4G18890
AT4G18980
AT4G18990
AT4G19230
AT4G19370
AT4G19390
AT4G19460
AT4G19645
AT4G19700
AT4G19810
AT4G19850
AT4G19960
AT4G19970
AT4G20000
AT4G20110
AT4G20320
AT4G20330
AT4G20370
AT4G20460
AT4G20830
AT4G20860
AT4G20930
AT4G20970
AT4G21120
AT4G21390
AT4G21470
AT4G21534
AT4G21570
AT4G21580
AT4G21610
AT4G21680
AT4G21790
AT4G21830
AT4G21840
AT4G21850
AT4G21865
AT4G21903
AT4G21920
AT4G21980
AT4G22070
AT4G22470
AT4G22680
AT4G22770
AT4G22920
AT4G22980
AT4G23010
AT4G23030
AT4G23150
AT4G23170
AT4G23190
AT4G23200
AT4G23210
AT4G23260
AT4G23270
AT4G23280
AT4G23320
AT4G23450
AT4G23470
AT4G23550
AT4G23600
AT4G23680
AT4G23700
AT4G23885
AT4G24000
AT4G24026
AT4G24040
AT4G24110
AT4G24120
AT4G24220
AT4G24340
AT4G24380
AT4G24400
AT4G24450
AT4G24520
AT4G24690
AT4G25030
AT4G25070
AT4G25225
AT4G25390
AT4G25433
AT4G25810
AT4G25900
AT4G26050
AT4G26060
AT4G26120
AT4G26200
AT4G26270
AT4G26400
AT4G26470
AT4G26750
AT4G26810
AT4G26890
AT4G26990
AT4G27070
AT4G27130
AT4G27220
AT4G27410
AT4G27480
AT4G27500
AT4G27540
AT4G27652
AT4G27745
AT4G27780
AT4G27830
AT4G27852
AT4G27860
AT4G27870
AT4G28040
AT4G28085
AT4G28140
AT4G28390
AT4G28460
AT4G28490
AT4G28560
AT4G28570
AT4G29210
AT4G29230
AT4G29380
AT4G29570
AT4G29740
AT4G29820
AT4G29900
AT4G30190
AT4G30230
AT4G30240
AT4G30270
AT4G30290
AT4G30390
AT4G30460
AT4G31230
AT4G31240
AT4G31800
AT4G31860
AT4G32150
AT4G32250
AT4G32480
AT4G32650
AT4G32690
AT4G32810
AT4G32870
AT4G33040
AT4G33050
AT4G33150
AT4G33300
AT4G33467
AT4G33540
AT4G33560
AT4G33565
AT4G33700
AT4G33780
AT4G33920
AT4G33985
AT4G34120
AT4G34131
AT4G34180
AT4G34200
AT4G34230
AT4G34380
AT4G34390
AT4G34540
AT4G34710
AT4G34860
AT4G35060
AT4G35070
AT4G35110
AT4G35160
AT4G35170
AT4G35180
AT4G35230
AT4G35380
AT4G35480
AT4G35500
AT4G35590
AT4G35600
AT4G35630
AT4G35770
AT4G36010
AT4G36110
AT4G36210
AT4G36380
AT4G36400
AT4G36640
AT4G36648
AT4G36670
AT4G36700
AT4G36710
AT4G36720
AT4G36760
AT4G36820
AT4G36900
AT4G36950
AT4G37010
AT4G37030
AT4G37140
AT4G37150
AT4G37180
AT4G37260
AT4G37295
AT4G37390
AT4G37430
AT4G37520
AT4G37530
AT4G37608
AT4G37700
AT4G37770
AT4G37900
AT4G37990
AT4G38260
AT4G38540
AT4G38560
AT4G38830
AT4G39030
AT4G39090
AT4G39230
AT4G39270
AT4G39580
AT4G39610
AT4G39830
AT4G39890
AT4G39955
AT4G40020
AT5G01010
AT5G01100
AT5G01215
AT5G01250
AT5G01340
AT5G01380
AT5G01490
AT5G01540
AT5G01550
AT5G01560
AT5G01600
AT5G01610
AT5G01640
AT5G01720
AT5G01732
AT5G01830
AT5G01840
AT5G01850
AT5G01900
AT5G01940
AT5G01980
AT5G02020
AT5G02100
AT5G02260
AT5G02420
AT5G02502
AT5G02580
AT5G02600
AT5G02780
AT5G02840
AT5G03020
AT5G03200
AT5G03210
AT5G03240
AT5G03330
AT5G03460
AT5G03610
AT5G03890
AT5G04170
AT5G04220
AT5G04250
AT5G04720
AT5G04750
AT5G04830
AT5G04860
AT5G04910
AT5G05100
AT5G05140
AT5G05190
AT5G05300
AT5G05320
AT5G05340
AT5G05365
AT5G05410
AT5G05460
AT5G05590
AT5G05600
AT5G05730
AT5G06190
AT5G06230
AT5G06320
AT5G06370
AT5G06450
AT5G06570
AT5G06750
AT5G06760
AT5G06860
AT5G06870
AT5G06960
AT5G07010
AT5G07100
AT5G07150
AT5G07360
AT5G07440
AT5G07470
AT5G07610
AT5G07650
AT5G07680
AT5G07780
AT5G08240
AT5G08790
AT5G09290
AT5G09440
AT5G09470
AT5G09530
AT5G09600
AT5G09630
AT5G09800
AT5G09876
AT5G09930
AT5G09980
AT5G10300
AT5G10380
AT5G10410
AT5G10520
AT5G10600
AT5G10625
AT5G10650
AT5G10660
AT5G10740
AT5G11090
AT5G11110
AT5G11210
AT5G11260
AT5G11410
AT5G11500
AT5G11520
AT5G11860
AT5G11870
AT5G11970
AT5G12190
AT5G12210
AT5G12340
AT5G12390
AT5G12880
AT5G12890
AT5G12930
AT5G13080
AT5G13170
AT5G13220
AT5G13320
AT5G13330
AT5G13490
AT5G13500
AT5G13550
AT5G13580
AT5G13700
AT5G13800
AT5G13820
AT5G14180
AT5G14780
AT5G14930
AT5G15130
AT5G15260
AT5G15640
AT5G15730
AT5G15960
AT5G16080
AT5G16110
AT5G16120
AT5G16170
AT5G16230
AT5G16360
AT5G16370
AT5G16450
AT5G16880
AT5G16900
AT5G16910
AT5G16970
AT5G17280
AT5G17290
AT5G17330
AT5G17350
AT5G17380
AT5G17390
[truncated: 415 more rows]

## Sheet: down_Col & tgn
AT1G01080
AT1G01090
AT1G01110
AT1G01120
AT1G01130
AT1G01190
AT1G01200
AT1G01225
AT1G01250
AT1G01390
AT1G01430
AT1G01610
AT1G01740
AT1G01790
AT1G01840
AT1G01860
AT1G01970
AT1G02110
AT1G02150
AT1G02180
AT1G02350
AT1G02640
AT1G02720
AT1G02730
AT1G02950
AT1G03110
AT1G03130
AT1G03160
AT1G03270
AT1G03310
AT1G03457
AT1G03600
AT1G03630
AT1G03680
AT1G03780
AT1G03830
AT1G03870
AT1G04020
AT1G04040
AT1G04050
AT1G04160
AT1G04240
AT1G04360
AT1G04420
AT1G04430
AT1G04520
AT1G04680
AT1G04730
AT1G04770
AT1G04800
AT1G04820
AT1G04920
AT1G04980
AT1G05190
AT1G05200
AT1G05210
AT1G05310
AT1G05470
AT1G05540
AT1G05562
AT1G05850
AT1G06490
AT1G06550
AT1G06680
AT1G06830
AT1G06850
AT1G06950
AT1G06980
AT1G07180
AT1G07320
AT1G07370
AT1G07440
AT1G07450
AT1G07490
AT1G07880
AT1G08090
AT1G08130
AT1G08160
AT1G08260
AT1G08280
AT1G08380
AT1G08390
AT1G08470
AT1G08540
AT1G08550
AT1G08560
AT1G08610
AT1G08660
AT1G08810
AT1G08840
AT1G09160
AT1G09200
AT1G09210
AT1G09310
AT1G09340
AT1G09350
AT1G09390
AT1G09440
AT1G09580
AT1G09750
AT1G09795
AT1G09800
AT1G10020
AT1G10030
AT1G10060
AT1G10360
AT1G10370
AT1G10380
AT1G10640
AT1G10657
AT1G10670
AT1G10682
AT1G10830
AT1G10850
AT1G10910
AT1G10930
AT1G11000
AT1G11070
AT1G11090
AT1G11130
AT1G11280
AT1G11290
AT1G11350
AT1G11545
AT1G11700
AT1G11790
AT1G11820
AT1G11850
AT1G11860
AT1G11870
AT1G12010
AT1G12060
AT1G12080
AT1G12090
AT1G12244
AT1G12330
AT1G12460
AT1G12500
AT1G12550
AT1G12750
AT1G12800
AT1G12860
AT1G12900
AT1G13030
AT1G13170
AT1G13220
AT1G13250
AT1G13650
AT1G13790
AT1G13810
AT1G13930
AT1G14030
AT1G14150
AT1G14180
AT1G14190
AT1G14205
AT1G14270
AT1G14280
AT1G14345
AT1G14350
AT1G14430
AT1G14440
AT1G14620
AT1G14630
AT1G14700
AT1G14840
AT1G14900
AT1G14970
AT1G15000
AT1G15080
AT1G15125
AT1G15180
AT1G15260
AT1G15290
AT1G15410
AT1G15510
AT1G15550
AT1G15570
AT1G15710
AT1G15820
AT1G15830
AT1G15910
AT1G15960
AT1G15980
AT1G16080
AT1G16170
AT1G16190
AT1G16340
AT1G16350
AT1G16390
AT1G16445
AT1G16490
AT1G16630
AT1G16640
AT1G16750
AT1G16780
AT1G16920
AT1G17140
AT1G17190
AT1G17200
AT1G17220
AT1G17350
AT1G17560
AT1G17650
AT1G17840
AT1G17850
AT1G17870
AT1G17880
AT1G17920
AT1G17970
AT1G18060
AT1G18090
AT1G18170
AT1G18250
AT1G18265
AT1G18340
AT1G18360
AT1G18370
AT1G18400
AT1G18415
AT1G18460
AT1G18485
AT1G18550
AT1G18610
AT1G18620
AT1G18650
AT1G18730
AT1G18830
AT1G18840
AT1G18870
AT1G19000
AT1G19025
AT1G19050
AT1G19150
AT1G19370
AT1G19450
AT1G19690
AT1G19715
AT1G19720
AT1G19835
AT1G19920
AT1G19940
AT1G19950
AT1G20010
AT1G20020
AT1G20190
AT1G20340
AT1G20470
AT1G20650
AT1G20720
AT1G20810
AT1G20823
AT1G20870
AT1G20950
AT1G21090
AT1G21150
AT1G21350
AT1G21480
AT1G21500
AT1G21560
AT1G21730
AT1G21880
AT1G22030
AT1G22060
AT1G22170
AT1G22330
AT1G22360
AT1G22370
AT1G22430
AT1G22590
AT1G22690
AT1G22700
AT1G22740
AT1G23080
AT1G23205
AT1G23340
AT1G23390
AT1G23400
AT1G23410
AT1G23480
AT1G23740
AT1G23750
AT1G23880
AT1G23935
AT1G23940
AT1G24020
AT1G24120
AT1G24170
AT1G24280
AT1G24290
AT1G24764
AT1G25230
AT1G25290
AT1G25440
AT1G26100
AT1G26150
AT1G26208
AT1G26210
AT1G26230
AT1G26330
AT1G26560
AT1G26570
AT1G26761
AT1G26810
AT1G26840
AT1G26945
AT1G27030
AT1G27050
AT1G27120
AT1G27130
AT1G27210
AT1G27400
AT1G27460
AT1G27480
AT1G27660
AT1G27940
AT1G27950
AT1G28100
AT1G28290
AT1G28395
AT1G28530
AT1G28560
AT1G28710
AT1G29070
AT1G29170
AT1G29410
AT1G29420
AT1G29430
AT1G29440
AT1G29450
AT1G29460
AT1G29470
AT1G29500
AT1G29510
AT1G29520
AT1G29530
AT1G29560
AT1G29660
AT1G29670
AT1G29720
AT1G29840
AT1G29900
AT1G29910
AT1G29920
AT1G29930
AT1G29980
AT1G30360
AT1G30380
AT1G30440
AT1G30520
AT1G30570
AT1G30600
AT1G30690
AT1G30820
AT1G30840
AT1G30960
AT1G31070
AT1G31150
AT1G31160
AT1G31180
AT1G31190
AT1G31320
AT1G31330
AT1G31360
AT1G31410
AT1G31690
AT1G31710
AT1G31800
AT1G31860
AT1G31920
AT1G32060
AT1G32080
AT1G32220
AT1G32440
AT1G32470
AT1G32550
AT1G32730
AT1G32760
AT1G32780
AT1G32990
AT1G33040
AT1G33080
AT1G33170
AT1G33240
AT1G33410
AT1G33475
AT1G33480
AT1G33770
AT1G33811
AT1G33930
AT1G34010
AT1G34065
AT1G34430
AT1G34640
AT1G35180
AT1G35680
AT1G35780
AT1G36675
AT1G41830
AT1G42430
AT1G42480
AT1G42550
AT1G42970
AT1G43560
AT1G43670
AT1G44000
AT1G44110
AT1G44446
AT1G44575
AT1G44900
AT1G44920
AT1G45010
AT1G45110
AT1G45130
AT1G45191
AT1G45207
AT1G46480
AT1G47340
AT1G47410
AT1G47580
AT1G47655
AT1G47670
AT1G47840
AT1G47900
AT1G48030
AT1G48240
AT1G48315
AT1G48330
AT1G48350
AT1G48460
AT1G48480
AT1G48520
AT1G48780
AT1G49010
AT1G49200
AT1G49380
AT1G49430
AT1G49490
AT1G49500
AT1G49510
AT1G49580
AT1G49620
AT1G49630
AT1G49660
AT1G49730
AT1G49840
AT1G49870
AT1G49975
AT1G50010
AT1G50270
AT1G50280
AT1G50450
AT1G50575
AT1G50732
AT1G50840
AT1G50890
AT1G50900
AT1G51080
AT1G51100
AT1G51110
AT1G51400
AT1G51430
AT1G51500
AT1G51580
AT1G51630
AT1G51940
AT1G52190
AT1G52220
AT1G52230
AT1G52270
AT1G52510
AT1G52910
AT1G53040
AT1G53160
AT1G53250
AT1G53300
AT1G53520
AT1G53542
AT1G53680
AT1G53690
AT1G53800
AT1G54180
AT1G54200
AT1G54310
AT1G54385
AT1G54450
AT1G54500
AT1G54580
AT1G54740
AT1G54780
AT1G54820
AT1G55130
AT1G55140
AT1G55180
AT1G55200
AT1G55205
AT1G55260
AT1G55330
AT1G55360
AT1G55370
AT1G55380
AT1G55480
AT1G55490
AT1G55670
AT1G55960
AT1G56050
AT1G56210
AT1G56220
AT1G56230
AT1G56340
AT1G56430
AT1G56500
AT1G56580
AT1G56670
AT1G56720
AT1G57820
AT1G58080
AT1G58160
AT1G58170
AT1G58290
AT1G58370
AT1G59540
AT1G59720
AT1G59840
AT1G59920
AT1G59980
AT1G59990
AT1G60000
AT1G60230
AT1G60390
AT1G60550
AT1G60590
AT1G60600
AT1G60630
AT1G60690
AT1G60700
AT1G60790
AT1G60800
AT1G60810
AT1G60860
AT1G60950
AT1G61240
AT1G61500
AT1G61520
AT1G61795
AT1G62030
AT1G62120
AT1G62330
AT1G62520
AT1G62640
AT1G62750
AT1G62780
AT1G62950
AT1G63080
AT1G63220
AT1G63230
AT1G63470
AT1G63480
AT1G63640
AT1G63650
AT1G63680
AT1G63940
AT1G64150
AT1G64355
AT1G64390
AT1G64510
AT1G64600
AT1G64625
AT1G64640
AT1G64670
AT1G64680
AT1G64690
AT1G64880
AT1G64960
AT1G65010
AT1G65060
AT1G65230
AT1G65420
AT1G65450
AT1G65470
AT1G65900
AT1G65920
AT1G65960
AT1G66130
AT1G66140
AT1G66150
AT1G66180
AT1G66190
AT1G66230
AT1G66430
AT1G66520
AT1G66890
AT1G66940
AT1G67040
AT1G67050
AT1G67090
AT1G67400
AT1G67460
AT1G67590
AT1G67690
AT1G67700
AT1G67740
AT1G67750
AT1G67830
AT1G67910
AT1G67950
AT1G68010
AT1G68060
AT1G68190
AT1G68238
AT1G68260
AT1G68400
AT1G68470
AT1G68520
AT1G68560
AT1G68590
AT1G68600
AT1G68760
AT1G68780
AT1G68810
AT1G68840
AT1G68870
AT1G68890
AT1G69030
AT1G69040
AT1G69080
AT1G69160
AT1G69200
AT1G69420
AT1G69523
AT1G69526
AT1G69530
AT1G69580
AT1G69700
AT1G69830
AT1G70100
AT1G70210
AT1G70260
AT1G70280
AT1G70370
AT1G70410
AT1G70430
AT1G70470
AT1G70550
AT1G70560
AT1G70600
AT1G70710
AT1G70760
AT1G70830
AT1G70890
AT1G70895
AT1G70985
AT1G71020
AT1G71050
AT1G71460
AT1G71500
AT1G71695
AT1G71710
AT1G71720
AT1G71810
AT1G71990
AT1G72030
AT1G72130
AT1G72230
AT1G72500
AT1G72640
AT1G72645
AT1G72820
AT1G72970
AT1G73020
AT1G73060
AT1G73090
AT1G73110
AT1G73360
AT1G73570
AT1G73590
AT1G73600
AT1G73655
AT1G73830
AT1G73940
AT1G74030
AT1G74040
AT1G74070
AT1G74160
AT1G74370
AT1G74390
AT1G74470
AT1G74560
AT1G74670
AT1G74690
AT1G74730
AT1G74770
AT1G74875
AT1G74880
AT1G74890
AT1G74930
AT1G74940
AT1G74970
AT1G75110
AT1G75120
AT1G75150
AT1G75240
AT1G75250
AT1G75350
AT1G75460
AT1G75680
AT1G75690
AT1G75710
AT1G75780
AT1G75820
AT1G75880
AT1G75900
AT1G76020
AT1G76100
AT1G76260
AT1G76450
AT1G76540
AT1G76690
AT1G76878
AT1G77090
AT1G77110
AT1G77210
AT1G77270
AT1G77330
AT1G77460
AT1G77490
AT1G77510
AT1G77580
AT1G77590
AT1G77630
AT1G77690
AT1G77700
AT1G77720
AT1G77750
AT1G77855
AT1G77870
AT1G77960
AT1G78040
AT1G78060
AT1G78090
AT1G78170
AT1G78180
AT1G78270
AT1G78320
AT1G78430
AT1G78450
AT1G78460
AT1G78530
AT1G78580
AT1G78630
AT1G78690
AT1G78750
AT1G78770
AT1G78820
AT1G78915
AT1G78970
AT1G78990
AT1G79040
AT1G79420
AT1G79460
AT1G79480
AT1G79500
AT1G79560
AT1G79640
AT1G79700
AT1G79720
AT1G79820
AT1G79850
AT1G80030
AT1G80050
AT1G80060
AT1G80080
AT1G80170
AT1G80380
AT1G80440
AT1G80560
AT1G80640
AT1G80690
AT1G80770
AT1G80850
AT2G01070
AT2G01250
AT2G01420
AT2G01505
AT2G01590
AT2G01750
AT2G01755
AT2G01760
AT2G01910
AT2G01918
AT2G01940
AT2G01950
AT2G01990
AT2G02020
AT2G02130
AT2G02170
AT2G02500
AT2G02740
AT2G02780
AT2G02790
AT2G02950
AT2G02980
AT2G03090
AT2G03280
AT2G03350
AT2G03420
AT2G03480
AT2G03750
AT2G04030
AT2G04032
AT2G04235
AT2G04270
AT2G04280
AT2G04780
AT2G04790
AT2G05070
AT2G05100
AT2G05120
AT2G05160
AT2G05210
AT2G05220
AT2G05310
AT2G05765
AT2G05790
AT2G05810
AT2G05990
AT2G05995
AT2G06520
AT2G06850
AT2G07680
AT2G07690
AT2G07732
AT2G07739
AT2G10940
AT2G12400
AT2G12462
AT2G13440
AT2G13690
AT2G13820
AT2G14247
AT2G14520
AT2G14660
AT2G14860
AT2G14880
AT2G14890
AT2G15020
AT2G15050
AT2G15090
AT2G15290
AT2G15292
AT2G15440
AT2G15620
AT2G15970
AT2G16270
AT2G16280
AT2G16370
AT2G16380
AT2G16440
AT2G16750
AT2G16850
AT2G17300
AT2G17442
AT2G17830
AT2G17880
AT2G18120
AT2G18210
AT2G18230
AT2G18260
AT2G18290
AT2G18300
AT2G18328
AT2G18380
AT2G18400
AT2G18560
AT2G18570
AT2G18890
AT2G18940
AT2G18990
AT2G19090
AT2G19170
AT2G19400
AT2G19460
AT2G19620
AT2G19670
AT2G19720
AT2G19780
AT2G19810
AT2G19860
AT2G19930
AT2G19940
AT2G20180
AT2G20210
AT2G20240
AT2G20250
AT2G20260
AT2G20290
AT2G20300
AT2G20670
AT2G20680
AT2G20710
AT2G20750
AT2G20875
AT2G20890
AT2G20980
AT2G21050
AT2G21070
AT2G21080
AT2G21170
AT2G21200
AT2G21210
AT2G21280
AT2G21300
AT2G21330
AT2G21340
AT2G21370
AT2G21380
AT2G21385
AT2G21530
AT2G21540
AT2G21590
AT2G21650
AT2G21710
AT2G21770
AT2G21790
AT2G21830
AT2G21960
AT2G22000
AT2G22122
AT2G22125
AT2G22170
AT2G22190
AT2G22230
AT2G22250
AT2G22610
AT2G22650
AT2G22670
AT2G22795
AT2G22810
AT2G22830
AT2G22870
AT2G22900
AT2G22980
AT2G23000
AT2G23360
AT2G23600
AT2G23610
AT2G23670
AT2G23690
AT2G23700
AT2G24010
AT2G24020
AT2G24060
AT2G24090
AT2G24120
AT2G24150
AT2G24170
AT2G24230
AT2G24290
AT2G24350
AT2G24395
AT2G24440
AT2G24490
AT2G24630
AT2G24762
AT2G25050
AT2G25060
AT2G25080
AT2G25100
AT2G25220
AT2G25270
AT2G25480
AT2G25840
AT2G25900
AT2G26180
AT2G26250
AT2G26270
AT2G26330
AT2G26640
AT2G26710
AT2G26760
AT2G26840
AT2G26870
AT2G26900
AT2G26910
AT2G27040
AT2G27050
AT2G27060
AT2G27130
AT2G27385
AT2G27402
AT2G27420
AT2G27680
AT2G27800
AT2G27810
AT2G28000
AT2G28050
AT2G28105
AT2G28150
AT2G28210
AT2G28250
AT2G28260
AT2G28310
AT2G28410
AT2G28470
AT2G28550
AT2G28605
AT2G28620
AT2G28630
AT2G28670
AT2G28740
AT2G28870
AT2G28900
AT2G28950
AT2G29050
AT2G29170
AT2G29180
AT2G29290
AT2G29300
AT2G29310
AT2G29360
AT2G29550
AT2G29680
AT2G29690
AT2G29730
AT2G29890
AT2G30150
AT2G30200
AT2G30320
AT2G30390
AT2G30420
AT2G30424
AT2G30570
AT2G30695
AT2G30766
AT2G30790
AT2G30820
AT2G30890
AT2G31040
AT2G31170
AT2G31270
AT2G31320
AT2G31340
AT2G31725
AT2G31830
AT2G31840
AT2G31890
AT2G31902
AT2G32010
AT2G32100
AT2G32180
AT2G32230
AT2G32440
AT2G32500
AT2G32630
AT2G32640
AT2G32650
AT2G32690
AT2G32720
AT2G32940
AT2G32970
AT2G33050
AT2G33180
AT2G33330
AT2G33370
AT2G33430
AT2G33450
AT2G33570
AT2G33800
AT2G33855
AT2G33860
AT2G34060
AT2G34170
AT2G34300
AT2G34355
AT2G34420
AT2G34430
AT2G34510
AT2G34590
AT2G34620
AT2G34640
AT2G34680
AT2G34860
AT2G34920
AT2G34925
AT2G35040
AT2G35130
AT2G35155
AT2G35190
AT2G35260
AT2G35350
AT2G35370
AT2G35410
AT2G35450
AT2G35470
AT2G35500
AT2G35620
AT2G35760
AT2G35800
AT2G35860
AT2G35880
AT2G35960
AT2G36000
AT2G36026
AT2G36050
AT2G36145
AT2G36200
AT2G36230
AT2G36250
AT2G36390
AT2G36430
AT2G36570
AT2G36620
AT2G36792
AT2G36870
AT2G36885
AT2G36980
AT2G36990
AT2G37020
AT2G37025
AT2G37220
AT2G37230
AT2G37300
AT2G37320
AT2G37380
AT2G37450
AT2G37500
AT2G37510
AT2G37560
AT2G37585
AT2G37600
AT2G37640
AT2G37660
AT2G37720
AT2G37790
AT2G37860
AT2G37930
AT2G37950
AT2G38010
AT2G38120
AT2G38140
AT2G38430
AT2G38460
AT2G38540
AT2G38570
AT2G38695
AT2G38720
AT2G38820
AT2G38995
AT2G39140
AT2G39180
AT2G39240
AT2G39250
AT2G39280
AT2G39470
AT2G39560
AT2G39670
AT2G39730
AT2G39880
AT2G39930
AT2G40010
AT2G40030
AT2G40100
AT2G40130
AT2G40150
AT2G40475
AT2G40480
AT2G40490
AT2G40530
AT2G40540
AT2G40550
AT2G40610
AT2G40640
AT2G40690
AT2G40720
AT2G40760
AT2G40840
AT2G41050
AT2G41080
AT2G41240
AT2G41290
AT2G41312
AT2G41330
AT2G41560
AT2G41720
AT2G41820
AT2G41870
AT2G42120
AT2G42130
AT2G42190
AT2G42200
AT2G42220
AT2G42260
AT2G42290
AT2G42300
AT2G42320
AT2G42365
AT2G42380
AT2G42485
AT2G42580
AT2G42690
AT2G42740
AT2G42770
AT2G42880
AT2G42920
AT2G43010
AT2G43030
AT2G43200
AT2G43240
AT2G43340
AT2G43360
AT2G43440
AT2G43445
AT2G43560
AT2G43690
AT2G43750
AT2G43920
AT2G44040
AT2G44050
AT2G44130
AT2G44160
AT2G44300
AT2G44640
AT2G44740
AT2G44920
AT2G45100
AT2G45180
AT2G45190
AT2G45340
AT2G45400
AT2G45470
AT2G45560
AT2G45600
AT2G45800
AT2G45850
AT2G45900
AT2G45970
AT2G46110
AT2G46225
AT2G46250
AT2G46290
AT2G46535
AT2G46630
AT2G46640
AT2G46710
AT2G46780
AT2G46810
AT2G46820
AT2G46890
AT2G46910
AT2G47230
AT2G47450
AT2G47560
AT2G47590
AT2G47630
AT2G47750
AT2G47840
AT2G47930
AT2G47940
AT2G48070
AT2G48120
AT3G01120
AT3G01140
AT3G01440
AT3G01480
AT3G01490
AT3G01500
AT3G01510
AT3G01680
AT3G01690
AT3G01790
AT3G01810
AT3G01960
AT3G02110
AT3G02250
AT3G02380
AT3G02630
AT3G02640
AT3G02730
AT3G02870
AT3G03220
AT3G03580
AT3G03630
AT3G03702
AT3G03710
AT3G03780
AT3G03820
AT3G03830
AT3G03840
AT3G03850
AT3G03900
AT3G03910
AT3G04140
AT3G04290
AT3G04340
AT3G04380
AT3G04550
AT3G04790
AT3G04810
AT3G04840
AT3G04920
AT3G04940
AT3G04950
AT3G04960
AT3G05000
AT3G05020
AT3G05190
AT3G05340
AT3G05410
AT3G05470
AT3G05590
AT3G05625
AT3G05730
AT3G05740
AT3G05900
AT3G06020
AT3G06060
AT3G06070
AT3G06130
AT3G06140
AT3G06145
AT3G06150
AT3G06430
AT3G06550
AT3G06650
AT3G06730
AT3G06740
AT3G06750
AT3G06770
AT3G06840
AT3G06880
AT3G06930
AT3G06980
AT3G07010
AT3G07200
AT3G07210
AT3G07310
AT3G07430
AT3G07460
AT3G07510
AT3G07540
AT3G07770
AT3G07940
AT3G07960
AT3G07990
AT3G08030
AT3G08600
AT3G08680
AT3G08740
AT3G08920
AT3G08940
AT3G09035
AT3G09050
AT3G09070
AT3G09160
AT3G09162
AT3G09190
AT3G09210
AT3G09540
AT3G09550
AT3G09580
AT3G09730
AT3G09800
AT3G09820
AT3G10040
AT3G10050
AT3G10060
AT3G10080
AT3G10120
AT3G10200
AT3G10310
AT3G10340
AT3G10405
AT3G10440
AT3G10520
AT3G10570
AT3G10720
AT3G10840
AT3G10940
AT3G11630
AT3G11700
AT3G11945
AT3G12110
AT3G12150
AT3G12170
AT3G12210
AT3G12345
AT3G12610
AT3G12670
AT3G12685
AT3G12710
AT3G12780
AT3G12930
AT3G12970
AT3G13000
AT3G13020
AT3G13120
AT3G13180
AT3G13404
AT3G13405
AT3G13470
AT3G13510
AT3G13674
AT3G13740
AT3G13980
AT3G14110
AT3G14150
AT3G14170
AT3G14210
AT3G14220
AT3G14240
AT3G14330
AT3G14390
AT3G14415
AT3G14420
AT3G14450
AT3G14730
AT3G14740
AT3G14760
AT3G14890
AT3G14900
AT3G14930
AT3G14940
AT3G14980
AT3G15030
AT3G15095
AT3G15110
AT3G15190
AT3G15270
AT3G15356
AT3G15450
AT3G15480
AT3G15520
AT3G15540
AT3G15550
AT3G15570
AT3G15680
AT3G15850
AT3G16000
AT3G16140
AT3G16240
AT3G16250
AT3G16290
AT3G16370
AT3G16520
AT3G16530
AT3G16660
AT3G16670
AT3G16750
AT3G16850
AT3G16950
AT3G17040
AT3G17120
AT3G17160
AT3G17170
AT3G17185
AT3G17330
AT3G17350
AT3G17390
AT3G17465
AT3G17640
AT3G17670
AT3G17830
AT3G17840
AT3G18010
AT3G18050
AT3G18070
AT3G18090
AT3G18110
AT3G18130
AT3G18217
AT3G18240
AT3G18390
AT3G18630
AT3G18680
AT3G18710
AT3G18730
AT3G18773
AT3G18800
AT3G18850
AT3G18880
AT3G18890
AT3G18970
AT3G18980
AT3G19000
AT3G19050
AT3G19180
AT3G19300
AT3G19440
AT3G19480
AT3G19570
AT3G19850
AT3G20015
AT3G20070
AT3G20090
AT3G20150
AT3G20200
AT3G20230
AT3G20260
AT3G20350
AT3G20440
AT3G20480
AT3G20570
AT3G20640
AT3G20680
AT3G20790
AT3G20820
AT3G20865
AT3G20930
AT3G21055
AT3G21110
AT3G21190
AT3G21210
AT3G21260
AT3G21300
AT3G21330
AT3G21420
AT3G21460
AT3G21550
AT3G21870
AT3G21950
AT3G22070
AT3G22120
AT3G22142
AT3G22150
AT3G22780
AT3G22790
AT3G22810
AT3G22820
AT3G23070
AT3G23080
AT3G23090
AT3G23390
AT3G23450
AT3G23670
AT3G23700
AT3G23730
AT3G23740
AT3G23760
AT3G23780
AT3G23805
AT3G23810
AT3G23820
AT3G23830
AT3G23840
AT3G23880
AT3G23890
AT3G23940
AT3G24040
AT3G24255
AT3G24430
AT3G24460
AT3G24480
AT3G24495
AT3G24518
AT3G24560
AT3G24630
AT3G24715
AT3G24780
AT3G25030
AT3G25100
AT3G25140
AT3G25410
AT3G25500
AT3G25560
AT3G25660
AT3G25670
AT3G25700
AT3G25717
AT3G25805
AT3G25860
AT3G25920
AT3G25980
AT3G26060
AT3G26300
AT3G26445
AT3G26540
AT3G26570
AT3G26700
AT3G26710
AT3G26815
AT3G26818
AT3G26932
AT3G26950
AT3G26960
AT3G27027
AT3G27030
AT3G27060
AT3G27160
AT3G27180
AT3G27360
AT3G27690
AT3G27830
AT3G27850
AT3G27860
AT3G27906
AT3G28040
AT3G28070
AT3G28080
AT3G28130
AT3G28420
AT3G28455
AT3G28460
AT3G28760
AT3G28860
AT3G28960
AT3G29030
AT3G29185
AT3G29230
AT3G29280
AT3G29320
AT3G29375
AT3G29670
AT3G29680
AT3G30460
AT3G42660
AT3G42670
AT3G43610
AT3G43720
AT3G43960
AT3G44160
AT3G44220
AT3G44610
AT3G44750
AT3G44890
AT3G44940
AT3G44990
AT3G45030
AT3G45160
AT3G45230
AT3G45430
AT3G45780
AT3G45850
AT3G45930
AT3G45940
AT3G46130
AT3G46200
AT3G46320
AT3G46370
AT3G46490
AT3G46550
AT3G46580
AT3G46780
AT3G46880
AT3G46940
AT3G46970
AT3G46990
AT3G47070
AT3G47470
AT3G47500
AT3G47560
AT3G47650
AT3G47930
AT3G48200
AT3G48420
AT3G48460
AT3G48500
AT3G48550
AT3G48600
AT3G48610
AT3G48720
AT3G48730
AT3G48770
AT3G49140
AT3G49250
AT3G49260
AT3G49290
AT3G49410
AT3G49470
AT3G49650
AT3G49670
AT3G49680
AT3G49720
AT3G49730
AT3G49750
AT3G49840
AT3G49900
AT3G49940
AT3G50100
AT3G50110
AT3G50240
AT3G50440
AT3G50530
AT3G50685
AT3G50790
AT3G50820
AT3G50840
AT3G50890
AT3G50960
AT3G51080
AT3G51150
AT3G51470
AT3G51480
AT3G51510
AT3G51600
AT3G51710
AT3G51720
AT3G51740
AT3G51820
AT3G51950
AT3G52050
AT3G52070
AT3G52150
AT3G52170
AT3G52180
AT3G52290
AT3G52360
AT3G52370
AT3G52380
AT3G52630
AT3G52720
AT3G52750
AT3G52900
AT3G52940
AT3G52960
AT3G53100
AT3G53130
AT3G53170
AT3G53190
AT3G53320
AT3G53380
AT3G53460
AT3G53530
AT3G53560
AT3G53680
AT3G53750
AT3G53850
AT3G53900
AT3G53950
AT3G54050
AT3G54090
AT3G54210
AT3G54250
AT3G54260
AT3G54470
AT3G54690
AT3G54720
AT3G54750
AT3G54790
AT3G54830
AT3G54890
AT3G54910
AT3G54930
AT3G54970
AT3G55240
AT3G55280
AT3G55330
AT3G55360
AT3G55420
AT3G55500
AT3G55580
AT3G55630
AT3G55646
AT3G55800
AT3G55940
AT3G56000
AT3G56040
AT3G56130
AT3G56160
AT3G56300
AT3G56330
AT3G56340
AT3G56360
AT3G56370
AT3G56430
AT3G56570
AT3G56650
AT3G56760
AT3G56810
AT3G56910
AT3G56940
AT3G56970
AT3G56980
AT3G57040
AT3G57180
AT3G57350
AT3G57560
AT3G57600
AT3G57670
AT3G57780
AT3G57830
AT3G58100
AT3G58120
AT3G58200
AT3G58610
AT3G58690
AT3G58820
AT3G58850
AT3G59040
AT3G59110
AT3G59250
AT3G59310
AT3G59330
AT3G59400
AT3G59420
AT3G59550
AT3G59580
AT3G59650
AT3G59680
AT3G59780
AT3G59890
AT3G59940
AT3G59970
AT3G60070
AT3G60220
AT3G60290
AT3G60320
AT3G60370
AT3G60380
AT3G60390
AT3G60510
AT3G60530
AT3G60630
AT3G60750
AT3G60840
AT3G61080
AT3G61130
AT3G61150
AT3G61470
AT3G61550
AT3G61610
AT3G61650
AT3G61750
AT3G61780
AT3G61830
AT3G61870
AT3G61898
AT3G61950
AT3G62030
AT3G62050
AT3G62070
AT3G62160
AT3G62300
AT3G62390
AT3G62470
AT3G62530
AT3G62630
AT3G62690
AT3G62750
AT3G62910
AT3G62930
AT3G62950
AT3G63120
AT3G63140
AT3G63160
AT3G63170
AT3G63190
AT3G63200
AT3G63300
AT3G63370
AT3G63410
AT3G63440
AT3G63450
AT3G63490
AT3G63510
AT3G63530
AT4G00020
AT4G00165
AT4G00180
AT4G00340
AT4G00360
AT4G00370
AT4G00380
AT4G00400
AT4G00480
AT4G00490
AT4G00670
AT4G00755
AT4G00810
AT4G00890
AT4G00950
AT4G01030
AT4G01050
AT4G01150
AT4G01310
AT4G01330
AT4G01390
AT4G01440
AT4G01450
AT4G01460
AT4G01883
AT4G01900
AT4G01995
AT4G02060
AT4G02100
AT4G02110
AT4G02500
AT4G02530
AT4G02770
AT4G02790
AT4G02850
AT4G02900
AT4G03070
AT4G03100
AT4G03190
AT4G03205
AT4G03210
AT4G03280
AT4G03610
AT4G03935
AT4G04020
AT4G04330
AT4G04340
AT4G04350
AT4G04630
AT4G04640
AT4G04750
AT4G04890
AT4G05070
AT4G05090
AT4G05180
AT4G05190
AT4G05520
AT4G06534
AT4G06536
AT4G07400
AT4G08250
AT4G08590
AT4G08685
AT4G09010
AT4G09040
AT4G09160
AT4G09640
AT4G09650
AT4G09730
AT4G09900
AT4G10030
AT4G10120
AT4G10150
AT4G10310
AT4G10340
AT4G10470
AT4G10800
AT4G11130
AT4G11211
AT4G11450
AT4G12310
AT4G12320
AT4G12390
AT4G12420
AT4G12460
AT4G12620
AT4G12690
AT4G12700
AT4G12730
AT4G12800
AT4G12830
AT4G12880
AT4G12900
AT4G12917
AT4G12970
AT4G12980
AT4G13100
AT4G13170
AT4G13260
AT4G13494
AT4G13495
AT4G13500
AT4G13560
AT4G13564
AT4G13575
AT4G13650
AT4G13710
AT4G13720
AT4G13750
AT4G13800
AT4G13840
AT4G13930
AT4G13990
AT4G14096
AT4G14200
AT4G14270
AT4G14310
AT4G14330
AT4G14360
AT4G14440
AT4G14480
AT4G14510
AT4G14540
AT4G14550
AT4G14560
AT4G14680
AT4G14713
AT4G14740
AT4G14750
AT4G14760
AT4G14770
AT4G14830
AT4G14870
AT4G14960
AT4G15110
AT4G15140
AT4G15510
AT4G15560
AT4G15620
AT4G15640
AT4G15830
AT4G15950
AT4G15960
AT4G16140
AT4G16155
[truncated: 1,002 more rows]

## Sheet: up_Col- down_tgn
AT3G13672
AT3G45970
AT4G28790

## Sheet: down_Col - up_tgn
AT2G47260
AT3G61920
AT4G39010
AT5G67090
