# Supplementary material for: Defense against phytopathogens relies on efficient antimicrobial protein secretion mediated by the microtubule-binding protein TGNap1
Source: Nat Commun. 2023 Oct 11;14:6357. doi: 10.1038/s41467-023-41807-4 (PMC10567756; doi:10.1038/s41467-023-41807-4)
Supplement: Supplementary file 5 — Supplementary Data 2 [file 41467_2023_41807_MOESM5_ESM.xlsx]

## Sheet: DC
#	Accession Number	Permutation Test (p-value) Benjamini-Hochberg (p < 0.01792)	LFC(tgnap1-2/Col-3)
1	AT5G38410.1 [3]	0.29	-0.07
2	AT1G67090.1	0.74	0.05
3	AT3G62030.1 (+2)	0.17	0.14
4	AT3G15356.1	0.003	-0.28
5	AT3G16530.1	0.001	-0.26
6	AT5G64120.1	< 0.0001	-0.26
7	AT4G20830.1 [4]	0.017	-0.12
8	AT1G75040.1	< 0.0001	-0.83
9	AT2G45220.1 [4]	< 0.0001	-0.56
10	AT3G01500.1 [2]	0.93	0.05
11	AT3G57260.1	< 0.0001	-0.96
12	AT1G31340.1 [3]	0.65	0.11
13	AT2G43620.1	0.97	0.05
14	AT1G33590.1	0.016	-0.09
15	AT3G12780.1 [3]	0.00063	0.39
16	AT1G29670.1	0.23	-0.01
17	AT4G38970.1 [2]	0.85	0.05
18	AT5G49360.1	0.37	0.08
19	AT4G20860.1	< 0.0001	-0.25
20	AT5G03350.1	0.0008	-0.29
21	AT3G13750.1	0.001	0.17
22	CON__P35908v2 [12]	0.18	0.06
23	AT1G06680.1 (+1)	0.82	0.04
24	AT1G21670.1 [2]	0.00011	0.17
25	AT5G66570.1 [2]	0.001	0.27
26	AT1G29660.1	0.087	0.08
27	AT4G19410.1	0.11	-0.06
28	AT3G14310.1 [2]	0.004	0.2
29	AT1G03220.1 [2]	0.00099	-0.41
30	AT3G26650.1 [4]	0.84	0
31	AT4G37520.1	< 0.0001	-0.39
32	AT5G04140.1 [3]	0.00033	0.25
33	AT5G63800.1	0.098	0.09
34	AT5G25980.1 [4]	0.43	0.06
35	AT5G45280.2	0.22	-0.06
36	AT1G09750.1	0.087	0.18
37	AT3G26060.1 (+1)	0.65	0
38	AT5G17920.1 [5]	0.49	0.11
39	AT5G39580.1	0.8	0.06
40	AT5G02500.1 [2]	0.99	-0.06
41	AT1G78830.1	0.12	-0.1
42	AT4G21280.1	0.42	0.18
43	AT4G30270.1 [5]	0.00081	-0.2
44	AT5G26000.1 (+1)	0.67	-0.04
45	AT5G42980.1	0.12	-0.12
46	AT1G45145.1	0.0066	-0.35
47	AT2G16600.1	0.75	-0.04
48	AT2G45470.1	0.32	0.01
49	AT4G25900.1	0.002	-0.18
50	AT4G37530.1	< 0.0001	-0.3
51	AT2G35370.1 [2]	0.86	-0.01
52	AT1G20620.1 (+1)	0.12	-0.09
53	AT1G60950.1 [2]	0.69	-0.04
54	AT2G39730.1	0.004	0.16
55	AT3G08030.1	0.028	0.25
56	AT3G11630.1 [2]	0.08	0.15
57	AT4G34870.1	0.3	0.12
58	AT5G67360.1	0.76	0
59	CON__P00761	0.15	-0.09
60	AT1G42970.1	0.19	0.07
61	AT1G72610.1	0.1	0.19
62	AT4G27520.1	0.044	-0.18
63	AT1G66970.1 [2]	0.012	-0.14
64	AT2G25080.1 [4]	0.77	0.21
65	AT3G14420.1 [5]	0.21	0.17
66	AT3G57240.1	< 0.0001	-0.45
67	AT5G11420.1 [2]	0.38	0.09
68	AT1G65930.1	0.002	0.14
69	AT4G02520.1	0.013	-0.18
70	AT5G08380.1	0.92	0.05
71	AT1G03680.1	0.97	0.05
72	AT2G38540.1	0.2	0.04
73	AT5G20950.1 (+1)	0.41	-0.1
74	CON__P13645 [6]	0.66	-0.02
75	AT1G23310.1 [5]	0.35	0.08
76	AT1G26420.1 [3]	< 0.0001	-0.76
77	AT2G28000.1	0.00086	0.24
78	AT3G55440.1	0.58	-0.04
79	AT5G48540.1	0.003	-0.24
80	AT1G68560.1	0.001	0.22
81	AT1G76160.1	0.82	0.03
82	AT3G22060.1	0.057	-0.09
83	AT3G54400.1	0.11	0.16
84	AT4G37930.1	0.11	0.09
85	AT1G04410.1	0.015	0.18
86	AT2G28470.1 (+1)	0.012	0.17
87	AT2G36530.1	0.006	0.14
88	AT4G09000.1 [16]	0.058	0.2
89	AT4G20840.1	0.003	0.18
90	AT4G22470.1	0.57	0
91	AT1G20020.1 (+1)	< 0.0001	0.27
92	AT1G32060.1	0.00066	0.2
93	AT1G78060.1	< 0.0001	0.26
94	AT2G24940.1	0.88	-0.02
95	AT3G60750.1 [3]	0.001	0.21
96	AT4G20360.1	0.087	0.11
97	AT4G37800.1	0.001	0.22
98	AT5G64570.1 [3]	0.64	0.02
99	AT1G33600.1	0.84	0.05
100	AT1G68010.1 (+1)	< 0.0001	0.2
101	AT2G37660.1	0.0001	0.32
102	AT2G43570.1	< 0.0001	-0.87
103	AT3G55330.1	0.038	0.18
104	AT1G49750.1	0.009	-0.13
105	AT1G78850.1	0.36	0.14
106	AT3G04120.1	0.14	0.08
107	AT3G13790.1 (+1)	0.001	-0.26
108	AT1G56070.1 [2]	0.054	0.16
109	AT1G78820.1	0.035	0.17
110	AT3G55800.1	0.005	0.19
111	AT4G23170.1 [2]	0.016	-0.24
112	AT1G30700.1	0.001	-0.17
113	AT1G55490.1 [3]	0.045	0.3
114	AT2G21660.1	0.58	0.1
115	AT2G42530.1	0.11	0.28
116	AT4G05180.1	0.83	0.03
117	AT4G38740.1 [2]	0.84	0.02
118	AT5G11670.1	0.71	-0.01
119	AT5G50920.1	< 0.0001	0.26
120	AT2G05920.1	0.19	-0.05
121	AT2G47400.1	0.66	0.08
122	AT3G52880.1 (+1)	0.16	0.08
123	AT3G52930.1 [6]	0.17	0.24
124	AT4G39640.1 (+1)	0.4	-0.04
125	AT1G09340.1	0.74	0.08
126	AT2G43510.1	0.28	-0.12
127	AT2G47730.1	0.36	0.08
128	AT3G14210.1	0.86	0.05
129	AT3G20820.1	0.052	0.14
130	AT3G45970.1	0.37	-0.02
131	AT5G56870.1	0.001	-0.25
132	AT5G66190.1	0.001	0.22
133	AT1G41830.1	0.21	0.22
134	AT1G79550.1 (+1)	0.009	0.2
135	AT3G52960.1	0.62	-0.02
136	AT5G03610.1	0.17	0.07
137	AT5G09650.1	0.001	0.27
138	AT5G57560.1 [2]	0.32	-0.08
139	AT5G64100.1	0.064	-0.21
140	CON__P35527	0.15	-0.08
141	AT1G09310.1 [2]	0.0005	0.27
142	AT1G11860.1 (+2)	< 0.0001	0.3
143	AT1G17860.1	0.0039	-0.19
144	AT1G26380.1	< 0.0001	-0.76
145	AT1G31690.1 [2]	< 0.0001	0.32
146	AT1G70730.1 [3]	0.28	0.26
147	AT2G34070.1	0.34	-0.07
148	AT2G42540.1 (+1)	0.31	0.12
149	AT3G19620.1	0.26	0.07
150	AT3G23600.1 (+1)	0.027	0.24
151	AT3G47800.1	0.064	-0.19
152	AT4G03520.1	0.18	0.19
153	AT4G20260.1 (+2)	0.87	-0.01
154	AT4G33010.1 [2]	0.19	0.23
155	AT4G34180.1	0.021	-0.17
156	AT1G02360.1	0.008	-0.15
157	AT1G28600.1	0.001	0.3
158	AT1G78380.1 [2]	0.73	0.04
159	AT2G10940.1 (+1)	0.66	0.19
160	AT2G19760.1	0.19	-0.13
161	AT2G34930.1	0.019	0.2
162	AT3G44310.1 [5]	0.72	-0.3
163	AT3G62410.1	0.22	0.16
164	AT3G63190.1	0.002	0.24
165	AT4G35830.1 [2]	0.08	0.18
166	AT4G39260.1 [2]	0.82	-0.05
167	AT5G35630.1 (+2)	0.078	0.11
168	AT1G11840.1 (+4)	0.003	0.26
169	AT1G14540.1	0.01	-0.15
170	AT1G31812.1	0.93	0.02
171	AT1G53240.1	0.61	-0.01
172	AT1G55480.1	0.3	0.08
173	AT2G43560.1	0.007	0.28
174	AT3G16640.1	0.88	0.03
175	AT3G49120.1 [2]	0.06	-0.24
176	AT5G16710.1	0.005	0.2
177	AT5G53490.1 (+2)	0.019	0.29
178	AT1G07890.1 (+7)	0.091	0.11
179	AT1G23740.1	0.004	0.24
180	AT2G13360.1 (+1)	0.033	0.16
181	AT2G24200.1 [3]	0.68	0.04
182	AT2G42600.1 [6]	0.0005	0.27
183	AT3G03250.1	< 0.0001	0.32
184	AT3G15360.1	0.85	0.07
185	AT3G18490.1	0.96	0.15
186	AT4G13940.1 [2]	0.008	0.24
187	AT4G24280.1 [2]	0.013	0.2
188	AT5G07030.1	0.92	0.02
189	AT5G20720.1 (+2)	0.67	0.06
190	AT5G42020.1	0.041	0.2
191	AT3G28940.1	0.38	0.06
192	AT1G18210.1 (+1)	0.65	-0.03
193	AT1G35720.1	0.00096	0.29
194	AT2G21170.1	0.029	0.17
195	AT2G37220.1 [5]	0.067	0.37
196	AT2G44920.2	0.016	0.15
197	AT3G18080.1 [3]	1	-0.07
198	AT4G23670.1	0.17	0.09
199	AT4G29350.1	0.4	-0.07
200	AT5G05340.1	0.004	-0.4
201	AT5G53370.1	0.067	-0.18
202	AT4G35090.1	0.61	0.03
203	AT1G02920.1 [3]	0.09	-0.25
204	AT1G07920.1 (+6)	0.36	0.12
205	AT1G30720.1	0.29	0.12
206	AT2G06850.1	< 0.0001	0.24
207	AT2G14610.1	0.00039	-0.51
208	AT2G18660.1	< 0.0001	-0.51
209	AT2G27030.1 [8]	1	0
210	AT3G52840.1	< 0.0001	0.51
211	AT3G55430.1	0.085	-0.14
212	AT3G63140.1	< 0.0001	0.5
213	AT5G07830.1	0.96	-0.02
214	AT5G20010.1	0.2	0.09
215	AT5G63810.1	0.00018	0.33
216	AT5G65730.1	< 0.0001	0.31
217	AT1G27950.1	0.47	0.03
218	AT1G48030.1 [4]	0.014	0.2
219	AT1G49240.1 [4]	0.34	0.1
220	AT1G62750.1	0.006	0.14
221	AT1G79720.1	0.048	0.1
222	AT2G02990.1	0.94	0.04
223	AT2G05070.1 [6]	0.19	0.27
224	AT2G15620.1	0.001	0.2
225	AT3G01480.1	0.001	0.18
226	AT3G28200.1	0.31	0.06
227	AT3G52150.1 (+1)	0.16	0.23
228	AT3G54420.1	0.07	-0.13
229	AT4G01700.1	0.007	-0.22
230	AT4G12730.1	0.004	-0.21
231	AT4G16500.1	0.68	0.19
232	AT4G21860.1 (+1)	0.38	-0.08
233	AT4G25050.1 (+1)	0.31	-0.2
234	AT4G28750.1 [2]	0.58	-0.12
235	AT5G06860.1	0.078	0.11
236	AT5G08370.1 (+1)	0.088	0.11
237	AT5G15970.1	0.063	-0.18
238	AT5G37600.1	0.76	-0.01
239	AT5G44380.1	0.13	-0.08
240	AT5G55730.1 (+1)	0.77	0.05
241	ATCG00480.1	0.56	-0.06
242	AT3G04790.1	0.072	0.17
243	AT1G50320.1	0.68	-0.11
244	AT1G44130.1	0.28	-0.21
245	AT1G47960.1	0.88	-0.09
246	AT2G43550.1	0.63	0.08
247	AT5G13120.1 (+1)	0.036	0.33
248	AT2G30870.1	0.29	-0.13
249	AT1G13930.1 (+2)	0.99	0.08
250	AT1G22300.1 (+1)	0.11	0.12
251	AT1G47128.1	0.78	0.05
252	AT1G66200.1 [2]	0.55	-0.13
253	AT2G26440.1	0.73	-0.03
254	AT2G37130.2	0.88	0.02
255	AT3G02730.1	0.61	0.08
256	AT3G07390.1	0.023	-0.39
257	AT3G08740.1	0.41	0.07
258	AT3G10740.1	0.19	0.1
259	AT3G19170.1 [4]	0.001	0.2
260	AT4G10300.1	0.44	-0.01
261	AT4G11600.1	0.001	-0.31
262	AT4G25000.1	< 0.0001	-0.56
263	AT4G33220.1 [2]	0.19	0.42
264	AT5G45680.1	0.25	0.14
265	AT5G51820.1	0.001	0.29
266	AT5G55450.1	0.35	-0.13
267	AT5G64130.1 [5]	0.48	-0.04
268	AT2G34810.1	0.93	0.03
269	AT5G43940.1	0.001	0.22
270	AT3G63540.1	0.26	0.15
271	AT4G31990.1 (+3)	0.001	0.2
272	AT5G44130.1	0.14	0.19
273	AT2G38870.1	0.19	-0.32
274	AT1G19570.1 (+1)	0.4	0.13
275	AT1G63940.1 (+2)	0.035	0.09
276	AT1G65590.1	0.022	0.13
277	AT1G70890.1	0.73	0.02
278	AT1G73260.1	0.0051	-0.4
279	ATCG00490.1 [2]	0.88	0.11
280	AT1G76180.1 (+1)	0.42	-0.06
281	AT3G09840.1 [3]	0.3	0.11
282	AT4G14880.1 [5]	0.099	-0.14
283	AT5G10760.1	0.001	-0.44
284	AT5G14780.1	0.13	0.09
285	AT5G36700.1 (+5)	0.18	0.13
286	AT5G42240.1	0.13	0.12
287	AT5G48430.1	0.47	0.06
288	AT5G53560.1	0.52	-0.05
289	AT4G08390.1 [4]	0.12	0.12
290	AT2G24270.1 (+3)	0.22	0.11
291	AT3G47070.1	0.69	0.04
292	AT2G43750.1 (+1)	0.063	0.16
293	AT4G02450.1 (+1)	0.034	-0.18
294	AT1G33610.1	0.57	0.02
295	AT1G77710.1	0.77	0.01
296	AT1G30730.1	0.12	-0.1
297	AT4G36430.1	0.053	-0.15
298	AT3G11940.1 (+1)	0.59	0.06
299	AT1G20260.1 (+6)	0.074	0.26
300	AT2G20270.1	0.34	-0.15
301	AT5G20230.1	0.001	-0.52
302	AT2G30860.1 (+1)	0.39	-0.21
303	AT1G03475.1	0.091	0.1
304	AT1G12310.1 [2]	0.37	0.12
305	AT2G38530.1	0.83	0.05
306	AT3G05910.1 [2]	0.081	0.21
307	AT3G09820.1 (+1)	0.01	0.25
308	AT3G27830.1 (+1)	0.19	0.1
309	AT3G54640.1	0.83	0.01
310	AT3G59970.3 [2]	0.022	0.15
311	AT4G12880.1	0.048	0.36
312	AT4G34480.1	0.14	0.07
313	AT5G09660.1 (+1)	< 0.0001	0.43
314	AT5G19220.1	0.004	0.18
315	AT5G19890.1	0.011	-0.24
316	AT5G39570.1	0.36	0.13
317	ATCG00120.1	0.00011	0.32
318	AT1G72150.1	0.009	0.27
319	AT4G12420.1 (+1)	0.79	-0.03
320	AT5G63310.1	0.004	0.27
321	AT4G09320.1	0.92	0.16
322	AT4G12720.1 [4]	0.25	-0.08
323	AT5G02790.1	0.9	-0.04
324	AT2G20420.1	0.86	0.02
325	AT3G52560.1 [7]	0.017	0.26
326	AT4G23100.1 (+2)	0.00088	0.48
327	AT5G65620.1	0.00011	0.34
328	AT5G20630.1	0.5	-0.3
329	AT3G63490.1	0.006	0.39
330	AT5G19230.1	0.96	0.04
331	AT5G09440.1	0.14	-0.36
332	AT1G16080.1	0.002	0.38
333	AT1G16890.2 [3]	0.14	0.37
334	AT1G22530.1	0.16	0.19
335	AT1G49740.1	0.022	0.24
336	AT1G57720.1 [3]	0.37	0.11
337	AT1G63770.5	0.054	0.19
338	AT1G67280.1	0.007	0.13
339	AT2G46930.1	0.58	0.06
340	AT3G53420.1 (+1)	0.37	0.06
341	AT3G53980.1 (+1)	0.75	0.02
342	AT3G56650.1	0.001	0.36
343	AT5G04590.1	0.022	0.18
344	AT5G23120.1	0.0032	0.25
345	AT5G47210.1	0.041	0.27
346	AT5G48300.1	0.1	0.12
347	AT5G63570.1	0.007	0.16
348	AT5G08280.1	< 0.0001	0.35
349	AT5G55160.1	0.59	-0.07
350	AT4G23600.1	0.13	0.15
351	AT2G28190.1	0.11	0.14
352	AT1G03600.1	0.0032	0.51
353	AT5G43580.1	0.00086	-0.43
354	AT2G30410.1 (+1)	0.77	-0.01
355	AT3G24503.1	0.029	-0.14
356	AT5G06870.1	0.021	-0.33
357	AT2G43910.1	0.04	0.18
358	AT5G02240.1	0.33	0.13
359	AT5G19550.1	0.017	0.23
360	AT4G24770.1	0.001	0.46
361	AT3G28930.1	0.058	0.18
362	AT5G02870.1	0.003	0.47
363	AT5G10560.1	0.00015	0.37
364	AT3G54050.1 (+1)	0.85	0.15
365	AT2G01820.1	0.31	-0.09
366	AT2G05520.1 (+5)	0.29	0.4
367	AT5G40370.1 (+1)	0.82	0
368	AT4G29740.2	0.16	-0.1
369	AT1G74310.1 [2]	1	0
370	AT2G15220.1	0.93	0.05
371	AT3G56060.1	0.25	-0.1
372	AT4G12910.1	< 0.0001	0.32
373	AT5G60360.1 [3]	0.79	-0.04
374	AT5G04885.1	0.088	0.17
375	AT1G29050.1	0.99	-0.03
376	AT1G69410.1 [2]	0.7	-0.14
377	AT2G04700.1	0.001	0.35
378	AT4G35450.1 (+3)	0.035	0.29
379	AT3G44100.1	0.11	-0.17
380	AT4G24350.1 (+1)	0.0039	0.23
381	AT5G05960.1	0.92	0.04
382	AT5G46960.1	< 0.0001	-0.51
383	AT3G10520.1	0.48	0.07
384	AT4G23820.1	0.001	0.39
385	AT2G34790.1	0.85	0.01
386	AT2G05380.1	0.23	0.58
387	AT4G26690.1	0.55	0.03
388	AT1G30230.1 (+1)	0.028	0.21
389	AT3G25530.1 (+1)	0.33	0.08
390	AT1G78900.1 (+1)	0.1	-0.13
391	AT4G18250.1	0.0078	-0.3
392	AT5G57550.1	0.26	-0.09
393	AT2G45180.1	0.48	0.26
394	AT4G22010.1	0.73	0.05
395	AT1G55260.1 (+1)	0.92	0
396	AT2G36880.1 [3]	0.013	0.29
397	AT2G27710.1 (+2)	0.38	0.12
398	AT4G28440.1	0.57	0.09
399	AT3G26450.1	0.46	-0.07
400	AT1G22840.1	0.62	0.06
401	AT1G21500.1 [3]	0.95	-0.03
402	AT5G15650.1	0.019	-0.17
403	AT2G43590.1	0.11	0.16
404	AT4G25100.1 (+4)	0.00081	0.41
405	AT5G59880.1 (+1)	0.15	0.26
406	AT3G47540.1 [2]	1	0
407	AT5G64260.1	0.43	-0.51
408	AT5G44390.1	0.21	0.14
409	AT1G65980.1	0.72	-0.03
410	AT1G17290.1	0.38	0.09
411	AT1G72730.1 [5]	0.58	-0.07
412	AT3G23450.1	0.016	0.48
413	AT1G20810.1	0.12	0.18
414	AT1G80380.1 (+3)	0.0008	0.3
415	AT3G14067.1	0.49	-0.04
416	AT5G48180.1	0.4	-0.06
417	AT5G56030.1 (+1)	0.49	-0.01
418	AT4G12500.1 [3]	0.64	0.09
419	AT4G23210.1 (+2)	0.46	-0.1
420	AT3G45030.1 (+2)	0.019	0.25
421	AT3G08770.1	0.53	0.01
422	AT4G36945.1	0.31	-0.16
423	AT3G15730.1	0.019	0.3
424	AT1G04820.1 (+5)	0.027	0.23
425	AT1G21750.1	0.93	-0.01
426	AT4G24780.1 (+1)	0.005	0.23
427	AT5G23210.1 (+1)	0.14	0.33
428	AT1G33120.1 (+1)	0.19	-0.13
429	AT5G58330.1 (+2)	0.75	0.3
430	AT3G10720.2	0.092	0.37
431	AT2G38010.1 [4]	0.16	0.12
432	AT4G30530.1	0.79	-0.01
433	AT3G16470.1 (+1)	0.83	0.02
434	AT3G17210.1	0.37	0.12
435	AT4G02530.1	0.27	0.17
436	AT1G22780.1 (+2)	0.037	0.2
437	AT3G12490.1	0.44	0.15
438	AT3G57610.1	0.00032	0.52
439	AT3G58680.1 [2]	0.007	0.41
440	AT3G02360.1 (+1)	0.23	0.12
441	AT3G51600.1	0.047	0.65
442	AT2G29960.1 [3]	0.017	0.26
443	AT5G08670.1 (+2)	0.13	0.13
444	AT5G42850.1 (+1)	0.029	0.53
445	AT3G16370.1	0.001	0.55
446	AT1G08360.1 (+2)	0.18	0.24
447	AT3G48990.1	0.68	0.06
448	AT3G12700.1	0.22	0.1
449	AT1G15930.1 (+1)	0.023	0.33
450	AT3G58610.1 (+2)	0.001	0.57
451	AT2G31670.1	0.007	0.26
452	AT3G46970.1	0.00023	0.5
453	AT1G43170.1 (+8)	0.04	0.24
454	AT3G05730.1	0.41	-0.2
455	AT5G59310.1	0.94	0.14
456	AT1G72930.1	0.93	-0.02
457	AT1G04270.1 [3]	0.055	0.58
458	AT5G64350.1	0.29	0.14
459	AT5G66530.1 (+1)	0.004	0.41
460	AT5G15200.1 (+1)	0.003	0.26
461	AT3G26380.1	< 0.0001	0.39
462	AT5G35360.1 (+2)	0.003	0.48
463	AT4G12470.1	0.66	0.16
464	AT1G58380.1 (+4)	0.001	0.57
465	AT4G13930.1	0.002	0.34
466	AT1G20010.1 (+9)	0.019	0.39
467	AT4G11010.1	0.0045	0.32
468	AT1G18080.1	0.23	0.09
469	AT1G31180.1 (+2)	0.009	0.44
470	AT2G21620.1 (+1)	0.35	0.12
471	AT5G54160.1	0.022	0.29
472	AT5G16400.1	0.089	0.15
473	AT3G48420.1	0.009	0.2
474	AT4G00165.1 (+1)	0.88	0.06
475	AT2G18020.1 (+1)	0.001	0.49
476	AT3G23570.1	0.43	-0.01
477	AT1G07140.1	0.56	0.08
478	AT1G29900.1	0.00079	0.49
479	AT3G56070.1 (+1)	0.16	0.29
480	AT1G78460.1	0.006	0.38
481	AT5G11520.1	0.83	-0.03
482	AT3G46000.1	0.19	-0.2
483	AT1G22400.1 [2]	0.57	0.06
484	AT2G36580.1	0.077	0.18
485	AT3G07540.1	0.004	0.57
486	AT1G65960.2 [3]	0.094	0.27
487	AT2G42590.1 (+2)	0.47	0.03
488	AT2G01140.1	0.11	0.21
489	AT5G11720.1	0.79	-0.01
490	AT3G61820.1	0.18	0.3
491	AT5G46290.1 (+2)	0.005	0.23
492	AT5G51720.1	0.71	0.09
493	AT3G16410.1 [4]	0.044	0.4
494	AT2G33150.1	0.0053	0.35
495	AT2G35410.1	0.006	0.35
496	AT4G01310.1	0.002	0.46
497	AT4G19810.1	0.002	0.36
498	AT3G19450.1	0.048	0.41
499	AT1G23440.1	0.82	0.02
500	AT1G08200.1 [2]	0.13	0.1
501	AT3G10060.1	0.28	0.21
502	AT2G33530.1	0.31	0.17
503	AT1G72370.1 [4]	0.14	0.15
504	AT5G34850.1	0.25	0.1
505	AT1G24147.1	0.79	0.02
506	AT1G75750.1 (+1)	0.86	0
507	AT5G59320.1	0.37	-0.06
508	AT2G40600.1	0.076	0.24
509	AT4G10340.1	0.069	0.31
510	AT3G14850.1 (+1)	0.066	0.19
511	AT1G77090.1	0.044	0.21
512	AT5G18470.1	0.32	-0.19
513	AT4G29060.1 (+1)	0.014	0.38
514	AT1G71695.1	0.18	0.15
515	AT3G02080.1	0.11	0.21
516	AT5G25610.1	0.032	0.66
517	AT1G08830.1 (+1)	0.013	0.34
518	AT5G20290.1	0.045	0.19
519	AT4G34050.1	0.023	-0.14
520	AT2G32520.1	0.16	0.13
521	AT5G13410.1	0.19	0.19
522	AT2G27920.1 (+2)	0.34	0.23
523	AT1G43670.1	0.13	0.13
524	AT4G34260.1	< 0.0001	0.39
525	AT5G02960.1	0.24	0.22
526	AT3G05590.1 (+1)	0.044	0.13
527	AT3G56240.1	0.033	0.3
528	AT3G56490.1	0.8	0.25
529	AT3G04840.1	0.035	0.57
530	AT5G03630.1	0.19	0.16
531	AT2G21530.1	0.17	0.27
532	AT1G61820.1	0.21	-0.2
533	AT5G55050.1	0.85	-0.04
534	AT2G04780.1 (+1)	0.032	0.29
535	AT1G29880.1	0.31	0.15
536	AT3G20390.1	< 0.0001	0.43
537	AT5G16440.1	0.003	0.47
538	AT3G13235.1 (+2)	0.32	0.11
539	AT3G44890.1	0.2	0.23
540	AT4G12060.1	0.75	-0.01
541	AT5G43830.1	0.0043	0.46
542	AT4G25130.1	0.24	0.76
543	AT5G08260.1	0.025	0.32
544	AT5G61410.1 (+1)	0.11	0.17
545	AT1G18540.1	0.084	0.75
546	AT4G16720.1 (+1)	0.008	0.77
547	AT2G23200.1	0.45	0.07
548	AT2G44650.1	0.083	0.21
549	AT3G10850.1	0.042	0.5
550	AT1G12240.1	0.075	0.2
551	AT5G07470.1 (+1)	0.63	0.17
552	AT1G69530.1 (+1)	0.0008	0.46
553	AT5G08410.1	0.12	0.22
554	AT4G26120.1	0.03	0.38
555	AT1G07840.3-DECOY	0.001	0.68
556	AT1G63300.1	0.061	0.62
557	AT1G50480.1	0.025	0.45
558	AT1G11430.1	0.31	0.59
559	AT1G12840.1	0.78	0.01
560	AT1G03130.1 (+1)	0.61	0.03
561	AT4G24620.1	0.14	0.25
562	AT3G55970.1 [3]	0.32	0.2
563	AT4G29840.1	0.002	0.91
564	AT5G12040.1 (+1)	0.45	0.11
565	AT1G08110.1 (+3)	0.013	0.21
566	AT5G30510.1	0.073	0.3
567	AT4G31140.1	0.31	0.11
568	AT5G27470.1	0.31	0.16
569	AT3G22200.1 (+1)	0.95	-0.02
570	AT4G16760.1	0.041	0.44
571	AT4G29360.1 (+1)	0.016	0.37
572	ATCG01060.1	0.19	-0.08
573	AT2G31610.1 (+2)	0.043	0.39
574	AT2G05990.1 (+1)	0.13	0.11
575	AT4G14710.1 (+5)	0.13	0.33
576	AT3G08590.1 (+1)	0.011	0.39
577	AT2G45710.1 (+1)	0.028	0.19
578	AT2G27020.1	0.3	0.12
579	AT2G41100.1 (+1)	0.96	0.03
580	AT1G20450.1 (+1)	0.16	0.23
581	AT3G61440.1	0.39	-0.09
582	AT5G09760.1	0.064	0.31
583	AT3G47340.1 (+1)	0.006	0.29
584	AT5G16390.1 (+1)	0.13	0.24
585	AT4G18760.1	0.22	0.06
586	AT3G61260.1	0.71	0.03
587	AT4G33810.1	0.28	0.16
588	AT5G38470.1 (+1)	0.18	0.25
589	AT3G59980.1	0.013	0.26
590	AT3G07320.1	0.001	0.41
591	AT4G38630.1	0.14	0.23
592	AT4G11290.1	0.96	0
593	AT2G41740.1	0.039	0.5
594	AT5G26667.1 (+2)	0.036	0.46
595	AT4G13850.1 (+2)	0.61	0.41
596	AT1G54790.1 (+2)	0.41	0.26
597	AT3G19010.1 (+2)	0.21	-0.09
598	AT1G74100.1	0.0046	0.45
599	AT3G06650.1 (+1)	0.16	0.09
600	AT2G20890.1	0.044	0.49
601	AT2G45790.1	0.33	0.12
602	AT4G34200.1	0.12	0.23
603	AT5G54960.1	0.015	-0.2
604	AT1G28290.1 (+1)	0.34	0.12
605	AT5G38190.1	0.001	0.8
606	AT4G31840.1	0.031	0.26
607	AT1G09430.1	0.23	0.13
608	AT3G47520.1	0.002	0.29
609	AT1G51805.1	0.17	0.15
610	AT3G13580.1 [7]	1	0
611	AT4G15530.1 (+4)	0.75	-0.03
612	AT2G25450.1	0.054	0.44
613	AT3G63170.1	0.34	-0.25
614	AT1G09780.1	0.009	0.53
615	AT3G54660.1	0.001	0.31
616	AT3G55040.1	0.8	0.01
617	AT2G33330.1	0.001	0.41
618	AT1G20440.1	0.53	0.11
619	AT4G14030.1 (+1)	0.25	0.3
620	AT5G21090.1	0.002	0.44
621	AT1G77060.1	0.00091	0.39
622	AT2G14900.1	0.03	0.43
623	AT1G27530.1	0.055	0.45
624	AT1G62660.1	0.004	0.36
625	AT1G21880.1 (+1)	0.82	-0.01
626	AT5G13560.1-DECOY	0.51	0.51
627	AT1G55040.1-DECOY	0.052	0.5
628	AT1G16540.1-DECOY	0.03	0.6
629	AT2G05170.1	0.14	0.44
630	AT1G21770.1	0.87	-0.1
631	AT1G11360.1 (+3)	0.002	0.55
632	AT4G33760.1	0.001	1.02
633	AT3G60970.1-DECOY	0.009	0.62
634	AT2G35840.1 (+2)	0.001	0.28
635	AT5G23490.1	0.02	0.31
636	AT1G30580.1	0.011	0.6
637	AT2G43530.1	0.17	0.23
638	AT1G15140.1 (+2)	0.015	0.56
639	AT1G67830.1	0.0014	0.62
640	AT3G55260.1	0.11	0.4
641	AT2G38240.1	0.016	0.47
642	AT1G01950.2-DECOY	0.16	0.27
643	AT5G21100.1	0.001	0.97
644	AT4G17520.1	0.52	-0.05
645	AT5G11200.2	0.003	0.58
646	ATCG00830.1 (+1)	0.08	0.3
647	AT2G03680.1 (+1)	0.23	0.21
648	AT4G35220.1	0.15	0.28
649	AT5G41140.1 (+1)	0.028	0.9
650	AT3G49220.1	0.061	0.73
651	AT4G31700.1 (+1)	0.004	0.54
652	AT4G28090.1	0.028	0.63
653	AT1G74050.1 (+1)	0.26	-0.54
654	AT4G36360.1 (+1)	0.54	0.15
655	AT2G43800.1	0.23	-0.21
END OF FILE

## Sheet: Mock
#	Accession Number	Permutation Test (p-value) Benjamini-Hochberg (p < 0.00051)	LFC(tgnap1-2/ Col-3)
1	AT5G38410.1 [3]	0.46	0.22
2	AT1G67090.1	0.46	0.05
3	AT1G09750.1	0.14	0.06
4	AT3G16530.1	0.54	-0.16
5	AT5G03350.1	0.17	0.08
6	AT4G38970.1 [2]	0.57	0.09
7	AT1G29670.1	0.18	0.08
8	AT1G33590.1	0.008	0.13
9	AT5G14740.2 [2]	0.9	0.03
10	AT3G15356.1 [2]	0.38	0.04
11	AT4G20830.1 [3]	0.9	-0.1
12	AT1G75040.1	0.09	-0.38
13	AT1G72610.1	0.63	0.07
14	AT1G29660.1	0.18	0.15
15	AT1G78830.1 [2]	0.11	0.09
16	AT3G57260.1	0.24	-0.32
17	AT3G12780.1 [3]	0.85	-0.05
18	AT3G08030.1	0.52	-0.04
19	AT5G49360.1	0.27	-0.18
20	AT5G45280.2	0.61	0.01
21	CON__P04264 [7]	0.83	-0.02
22	AT4G19410.1 [2]	0.7	0.09
23	AT5G25980.1 [4]	0.84	-0.01
24	AT1G21670.1	0.61	-0.03
25	AT3G62030.1 (+2)	0.22	0.16
26	AT3G26650.1 [4]	0.79	-0.01
27	AT5G11420.1	0.58	0.08
28	AT5G17920.1 [7]	0.83	0.05
29	AT5G26000.1 (+1)	0.79	0.01
30	AT4G09000.1 [9]	0.36	-0.12
31	AT1G49750.1	0.48	0
32	AT4G25900.1	0.12	0.08
33	AT5G04140.1 [3]	0.92	0.03
34	AT1G76160.1	0.45	0.1
35	AT5G20950.1 (+1)	0.27	0.08
36	AT5G67360.1	0.26	0.02
37	AT3G50820.1 [2]	0.39	0.09
38	AT5G25460.1	0.19	0.15
39	AT3G18080.1	0.033	0.19
40	AT3G20820.1	0.062	0.11
41	AT1G68560.1 [2]	0.017	0.17
42	AT1G78060.1	0.88	-0.04
43	AT3G57240.1	0.92	-0.1
44	AT5G63800.1	0.78	-0.01
45	AT2G28000.1	0.086	0.1
46	AT3G54400.1	0.06	0.29
47	AT5G08380.1	0.36	0.09
48	AT1G42970.1	0.75	-0.02
49	AT3G60750.1 [3]	0.67	0.05
50	AT5G02500.1 [5]	0.95	-0.02
51	AT1G31340.1 [5]	0.33	0.1
52	AT2G35370.1 [2]	0.19	0.14
53	AT1G03220.1	0.075	0.24
54	AT1G32060.1	0.76	0.04
55	AT2G06850.1	0.46	0.07
56	AT3G14310.1	0.39	0.03
57	AT3G18490.1	0.017	0.21
58	AT5G64570.1	0.5	-0.13
59	AT5G07030.1	0.56	0
60	AT1G78850.1	0.13	0.18
61	AT3G04120.1	0.27	-0.13
62	AT4G39640.1 (+1)	0.73	0
63	AT1G03230.1	0.12	0.22
64	AT2G38540.1	0.2	0.11
65	AT1G33600.1	0.14	0.09
66	AT1G55490.1 [3]	0.7	0.22
67	AT1G65930.1 [2]	0.95	0.01
68	AT2G05920.1	0.77	0.01
69	AT2G45470.1	0.45	0.07
70	AT3G13750.1	0.79	-0.03
71	AT4G20840.1	0.88	-0.02
72	AT4G21280.1	0.1	0.25
73	AT5G66190.1	0.64	0.02
74	AT1G31690.1	0.12	0.17
75	AT3G11630.1 [2]	0.99	-0.01
76	AT4G34870.1 [2]	0.53	-0.05
77	CON__P13645 [5]	0.88	0.04
78	AT1G41830.1	0.4	0.08
79	AT1G56070.1 [2]	0.9	-0.04
80	AT2G28470.1 (+1)	0.73	-0.02
81	AT3G55800.1	0.63	0.01
82	AT5G42980.1	0.58	0.04
83	AT1G04410.1	0.82	0.07
84	AT4G33220.1 [5]	0.73	0.03
85	AT4G37800.1	0.16	0.17
86	AT4G37930.1 [4]	0.46	0.08
87	AT5G08370.1 (+1)	0.92	-0.01
88	CON__P00761	0.16	0.19
89	AT1G06680.1 (+1)	0.005	0.3
90	AT3G22060.1	0.36	0.06
91	AT1G17860.1	0.38	0.11
92	AT1G28600.1	0.75	0.01
93	AT2G34930.1	0.73	-0.01
94	AT3G05910.1	0.25	0.08
95	AT5G65730.1	0.62	0.11
96	AT2G36460.1 [2]	0.85	0.02
97	AT2G39730.1	0.96	0.03
98	AT5G11720.1	0.79	0.05
99	ATCG00480.1	0.29	0.1
100	AT1G09340.1	0.26	0.09
101	AT3G19620.1	0.64	0
102	AT3G26060.1 (+1)	0.15	0.17
103	AT3G45970.1	0.15	-0.16
104	AT4G05180.1	0.023	0.37
105	AT4G30270.1	0.81	-0.18
106	AT1G23310.1	0.82	-0.03
107	AT1G79720.1	0.49	0.01
108	AT2G10940.1 (+1)	0.52	0.09
109	AT3G55440.1	0.28	0.09
110	AT4G33010.1 [2]	0.84	0.06
111	AT1G20020.1 (+2)	0.58	-0.03
112	AT2G36530.1	0.73	0
113	AT2G42530.1	0.029	0.29
114	AT2G42600.1 [6]	1	0.08
115	AT3G03250.1 [2]	0.77	0.04
116	AT5G23210.1	0.75	0.04
117	AT5G35630.1 (+2)	0.81	-0.13
118	AT1G03680.1	0.019	0.31
119	AT1G11860.1 (+2)	0.69	-0.02
120	AT2G24940.1	0.42	0.09
121	AT2G47400.1	0.35	0.08
122	AT3G14415.1 [5]	0.79	-0.06
123	AT4G02520.1	0.15	-0.22
124	AT4G27520.1	0.92	-0.01
125	AT5G57560.1	0.6	-0.05
126	AT2G24200.1 [4]	0.81	-0.07
127	AT2G37660.1	0.57	0.08
128	AT2G38010.1 [3]	0.71	-0.05
129	AT2G43570.1	0.004	-0.42
130	AT4G23170.1	0.0081	0.3
131	AT4G24780.1 [3]	0.65	0.04
132	AT5G20630.1	0.77	-0.06
133	AT5G55730.1 (+1)	0.62	0.06
134	AT5G64120.1	0.001	-0.35
135	AT1G23740.1	0.7	0.01
136	AT2G21660.1	0.59	0
137	AT2G46930.1	0.7	-0.09
138	AT3G16640.1	0.15	0.17
139	AT4G20860.1	0.002	-0.28
140	AT5G53370.1	0.11	-0.33
141	AT1G20620.1 (+1)	0.42	-0.13
142	AT1G35720.1	0.63	0.04
143	AT1G68010.1 (+1)	0.88	-0.02
144	AT2G21170.1	0.14	0.18
145	AT2G33530.1	0.64	0.03
146	AT3G16370.1	0.46	0.04
147	AT3G52960.1	0.03	0.29
148	AT3G63140.1	0.49	-0.06
149	AT4G22010.1	0.25	0.08
150	AT5G11670.1 [3]	0.12	-0.15
151	AT5G14920.1	0.2	0.11
152	AT5G48540.1	0.59	0.06
153	AT5G50920.1 [2]	0.5	0.08
154	AT1G09310.1 [2]	0.46	0.12
155	AT1G11840.1 (+4)	0.76	-0.02
156	AT1G49740.1	0.4	0.12
157	AT2G37220.1 [5]	0.71	-0.03
158	AT2G42540.1 (+1)	0.35	0.17
159	AT2G43620.1	0.84	-0.03
160	AT2G45180.1	0.042	0.34
161	AT3G28200.1	0.38	0.15
162	AT3G61820.1	0.19	0.11
163	AT4G39260.1	0.86	-0.05
164	AT5G05960.1	0.22	0.45
165	AT5G20720.1 (+2)	0.94	0
166	AT1G09640.1 [3]	0.85	-0.1
167	AT1G65590.1	0.31	0.11
168	AT1G70890.1	0.93	0.1
169	AT2G13360.1 (+1)	0.38	-0.05
170	AT2G34070.1	0.9	0.07
171	AT3G10740.1	0.27	0.13
172	AT3G14210.1	0.15	0.16
173	AT3G44310.1 [3]	0.49	0.25
174	AT3G47800.1	0.17	0.21
175	AT5G09650.1	0.26	0.19
176	AT5G12940.1	0.86	-0.04
177	AT5G15970.1	0.046	0.13
178	AT5G42240.1	0.98	-0.02
179	AT1G01090.1	0.82	0
180	AT1G07920.1 (+5)	0.94	-0.01
181	AT1G53240.1	0.98	0.01
182	AT1G57590.1	0.25	-0.13
183	AT1G66200.1 [3]	0.91	0.06
184	AT2G05520.1	0.73	0.02
185	AT2G15620.1	0.87	0
186	AT2G24270.1 (+3)	0.86	0.06
187	AT2G43750.1 (+1)	0.64	-0.02
188	AT3G51600.1	0.5	0.07
189	AT3G52840.1 [2]	0.59	-0.05
190	AT3G52880.1 (+1)	0.95	-0.03
191	AT4G13930.1	0.99	0.06
192	AT4G13940.1 [2]	0.9	0.05
193	AT4G20360.1	0.42	0.08
194	AT4G23670.1 [3]	0.89	0.07
195	AT4G23820.1	0.49	0.1
196	AT4G24280.1 [2]	0.92	0
197	AT4G34260.1	0.7	0.04
198	AT5G09730.1	0.4	-0.13
199	ATCG00120.1	0.86	-0.03
200	CON__P35527	0.56	0.15
201	AT1G79550.1 (+1)	0.25	-0.13
202	AT2G43550.1	0.14	0.31
203	AT1G04820.1 [5]	0.85	0.09
204	AT1G22300.1 (+1)	0.96	0
205	AT1G48030.1 (+1)	0.45	0.11
206	AT2G25080.1 [2]	0.99	-0.12
207	AT2G27030.1 (+5)	0.018	0.22
208	AT3G09820.1 [3]	0.84	0.03
209	AT3G09840.1	0.43	-0.02
210	AT3G13790.1 (+1)	0.045	-0.24
211	AT3G55430.1	0.89	-0.04
212	AT3G56060.1 [2]	0.84	0.05
213	AT4G12910.1	0.16	-0.22
214	AT4G29350.1	0.82	0.02
215	AT4G34980.1	0.98	-0.03
216	AT5G10560.1	0.32	0.15
217	AT5G63180.1	0.29	-0.07
218	AT1G78380.1	0.49	-0.06
219	AT1G31812.1	0.37	0.11
220	AT5G55450.1	0.96	-0.05
221	AT3G24503.1	0.68	-0.1
222	AT3G23600.1 (+1)	0.19	-0.4
223	AT1G10960.1	0.8	0.25
224	AT1G27950.1	0.52	0.1
225	AT1G76180.1 (+1)	0.28	0.18
226	AT2G05710.1 [3]	0.58	-0.39
227	AT3G01480.1	0.4	0.08
228	AT3G49120.1 [4]	0.99	-0.28
229	AT3G62410.1	0.038	0.31
230	AT4G01700.1	0.64	0.02
231	AT4G16500.1	0.2	0.13
232	AT4G24350.1	0.46	0.09
233	AT4G37530.1 (+1)	< 0.0001	-0.54
234	AT5G09660.1	0.27	0.13
235	AT5G44400.1	0.8	-0.08
236	AT5G60600.1 (+1)	0.72	-0.03
237	AT3G52500.1	0.035	0.34
238	AT2G05380.1	0.02	-0.44
239	AT2G47730.1	0.32	-0.21
240	AT1G60950.1	0.7	0.14
241	AT1G02360.1	0.047	-0.22
242	AT1G49240.1 [4]	0.45	-0.21
243	AT1G62750.1	0.75	-0.01
244	AT1G66970.1 (+1)	0.6	-0.08
245	AT1G70730.1 (+2)	0.36	-0.11
246	AT1G72150.1	0.014	0.33
247	AT1G75750.1 (+1)	0.34	0.05
248	AT2G18660.1	0.1	-0.43
249	AT2G19760.1	0.18	0.25
250	AT2G34420.1 [4]	0.63	-0.06
251	AT3G23450.1	0.22	-0.16
252	AT3G55330.1	0.79	0.01
253	AT3G59970.3 [2]	0.2	-0.18
254	AT3G63190.1	0.52	0.16
255	AT4G03520.1	0.31	0.11
256	AT4G12730.1	0.94	0
257	AT4G20260.1 (+3)	0.066	0.19
258	AT4G30610.1 [2]	0.55	0.05
259	AT5G06870.1	0.95	0
260	AT5G07830.1 [3]	0.76	-0.06
261	AT5G10760.1	0.22	-0.16
262	AT5G63810.1	0.98	0.01
263	AT5G64260.1	0.63	-0.15
264	AT3G12145.1	0.38	0.1
265	AT5G36700.1 (+5)	0.69	-0.07
266	AT1G19570.1 (+1)	0.47	0.09
267	AT3G53980.1 (+1)	0.68	0.09
268	AT3G04790.1	0.9	0.03
269	AT5G06860.1	0.57	-0.09
270	AT4G26530.1 (+1)	0.37	0.13
271	AT1G03475.1	0.27	-0.17
272	AT1G07890.1 (+6)	0.59	0.12
273	AT1G23190.1	0.65	-0.06
274	AT1G29050.1	0.92	-0.05
275	AT1G54270.1 [3]	0.95	-0.03
276	AT2G30010.1	0.78	-0.1
277	AT3G19170.1 [4]	0.7	-0.01
278	AT4G09320.1	0.74	0.03
279	AT4G10300.1	0.059	0.31
280	AT4G12880.1	0.41	0.03
281	AT4G21860.1 (+1)	0.22	0.12
282	AT4G31990.1 (+3)	0.51	-0.03
283	AT4G34480.1	0.29	-0.14
284	AT4G38740.1	0.53	-0.09
285	AT5G08260.1	0.4	-0.13
286	AT5G19220.1	0.31	0.1
287	AT5G51820.1	0.33	-0.08
288	AT3G54420.1	0.68	-0.08
289	AT5G55160.1 [2]	0.95	0.06
290	AT5G63310.1	0.84	-0.01
291	AT4G24770.1	0.25	0.23
292	AT4G23690.1	0.4	0.11
293	AT3G44100.1	0.28	0.22
294	AT5G54770.1	0.21	0.22
295	AT2G44650.1	0.76	0.08
296	AT1G47960.1	0.68	0.07
297	AT3G05730.1	0.63	0.06
298	AT5G34940.2 (+1)	0.82	-0.01
299	AT4G25100.1 (+4)	0.11	0.26
300	AT5G62350.1	0.71	0.14
301	AT1G01300.1	0.74	0.05
302	AT1G08830.1 [4]	0.78	-0.38
303	AT1G13930.1 (+2)	0.57	0.14
304	AT2G01820.1	0.56	-0.09
305	AT2G38530.1	0.28	0.11
306	AT2G43590.1	0.28	-0.17
307	AT3G02730.1	0.079	0.29
308	AT3G06650.1	0.21	0.16
309	AT3G15360.1	0.1	0.28
310	AT3G20390.1	0.84	0
311	AT4G11600.1	0.25	0.13
312	AT4G13340.1	0.77	-0.03
313	AT4G14880.1 (+3)	0.46	-0.04
314	AT4G25000.1	0.049	-0.32
315	AT4G29060.1	0.84	-0.03
316	AT5G08280.1	0.5	0.05
317	AT5G09760.1 [2]	0.48	-0.1
318	AT5G40450.1	0.52	0.17
319	AT5G20010.1	0.74	0.1
320	AT2G04160.1	0.89	0.01
321	AT5G56000.1 [4]	0.19	0.4
322	AT3G10720.2	0.66	-0.03
323	AT4G01130.1	0.66	0.05
324	AT4G37520.1	0.014	-0.56
325	AT3G10520.1	0.75	0.01
326	AT3G14067.1	0.66	0.05
327	AT4G25050.1 (+1)	0.13	0.39
328	AT1G55260.1 (+1)	0.83	-0.01
329	AT4G23100.1 (+2)	0.93	0
330	AT2G34810.1	0.89	0.01
331	AT2G01140.1	0.82	0.06
332	AT1G69530.1 (+1)	0.53	0.09
333	AT5G43940.1	0.76	-0.1
334	AT3G26450.1	0.26	0.19
335	AT2G45220.1	0.07	-0.47
336	AT1G33610.1	0.46	0.06
337	AT1G62480.1	0.43	0.13
338	AT3G48460.1	0.61	-0.08
339	AT5G44130.1	0.86	-0.04
340	AT3G07390.1	0.38	-0.14
341	AT2G37270.1 (+3)	0.99	0
342	AT1G21750.1 (+1)	1	-0.05
343	AT1G50480.1	0.097	-0.27
344	AT3G27830.1 (+1)	0.19	0.25
345	AT4G18440.1	0.48	-0.1
346	AT5G15230.1 (+1)	0.21	0.29
347	AT5G39570.1	0.92	0.03
348	AT5G53490.1 (+2)	0.1	0.19
349	AT5G60360.1 (+2)	0.81	-0.03
350	AT5G63570.1	0.33	-0.13
351	AT2G27860.1	0.36	-0.12
352	AT2G27920.1 (+2)	0.35	-0.12
353	AT3G17390.1 [5]	0.2	0.16
354	AT4G34180.1	0.11	-0.23
355	AT5G14200.1 [2]	1	0
356	AT1G55480.1	0.36	0.08
357	AT2G20420.1	0.31	0.08
358	AT2G28190.1	0.56	0.1
359	AT2G34060.1	0.12	0.15
360	AT3G46970.1	0.75	-0.05
361	AT5G66590.1	0.54	0.09
362	AT1G35140.1	0.3	-0.18
363	AT1G63940.1 (+3)	0.66	-0.03
364	AT4G08390.1 [5]	0.75	0.06
365	AT5G41870.1	0.34	-0.14
366	AT2G43910.1 (+1)	0.34	0.11
367	AT1G09780.1	0.62	0.08
368	AT5G16390.1 (+1)	0.44	0.12
369	AT3G09630.1 (+3)	0.98	-0.03
370	AT1G33811.1	0.86	0.02
371	AT1G65960.2	0.98	0.04
372	AT3G29320.1	0.67	-0.04
373	AT1G12310.1 [2]	0.4	0.17
374	AT1G78900.1 (+1)	0.92	0.08
375	AT1G20190.1	0.24	0.17
376	AT5G65620.1	0.78	0.05
377	AT5G04590.1	0.2	0.15
378	AT2G30410.1 (+1)	0.51	0.16
379	AT2G43510.1	0.49	-0.11
380	AT3G56070.1 (+1)	0.33	-0.16
381	AT1G67280.1 (+1)	0.93	-0.01
382	AT2G06925.1	0.69	0
383	AT1G78370.1	0.23	-0.18
384	AT4G35090.1	0.71	-0.14
385	AT5G58330.1 (+2)	0.11	0.48
386	AT2G38870.1	0.44	-0.19
387	AT2G26440.1	0.49	-0.22
388	AT2G42590.1 (+2)	0.46	0.08
389	AT2G25510.2	0.31	-0.19
390	AT3G49220.1	0.98	-0.01
391	AT1G20160.1 (+1)	0.42	-0.09
392	AT1G65900.1	0.29	0.19
393	AT2G44920.2	0.32	0.13
394	AT4G36195.1 (+2)	0.73	-0.15
395	AT5G02790.1	0.34	0.13
396	AT3G07010.1	0.38	0.08
397	AT3G12700.1	0.43	0.12
398	AT5G13980.1 (+1)	0.84	0
399	AT5G08670.1 (+2)	0.78	-0.04
400	AT5G63980.1	0.81	-0.03
401	AT2G04030.1 (+1)	0.47	0.14
402	AT2G15220.1 [2]	0.8	-0.23
403	AT3G16470.1 (+1)	0.57	0.07
404	AT5G45680.1	0.17	0.19
405	AT4G21650.1 [4]	0.95	0.03
406	AT5G25610.1	0.73	-0.01
407	AT4G28780.1	0.95	-0.01
408	AT5G02240.1	0.91	-0.05
409	AT5G19550.1 [2]	0.95	0.07
410	AT1G63770.1 (+4)	0.041	-0.33
411	AT3G56650.1	0.33	0.13
412	AT1G28290.1 (+1)	0.98	-0.05
413	AT1G22530.1	0.56	0.07
414	AT5G47210.1	0.31	0.14
415	AT3G02230.1 (+1)	0.89	0.03
416	AT1G43670.1	0.81	0.08
417	AT3G48420.1	0.28	0.17
418	AT4G19810.1	0.54	0.09
419	AT5G20230.1	0.002	-0.78
420	AT5G40370.1 (+1)	0.61	0.12
421	AT3G54050.1 (+1)	0.42	0.12
422	AT4G18970.1 (+1)	0.8	0.01
423	AT4G26690.1	0.62	0.08
424	AT3G61440.1	0.94	-0.01
425	AT1G71040.1	0.23	0.16
426	AT1G71695.1	0.48	0.11
427	AT5G14780.1	0.48	-0.14
428	AT1G08360.1 (+2)	0.45	-0.06
429	AT3G57610.1	0.57	-0.05
430	AT5G16400.1	0.029	0.52
431	AT3G08770.1	0.83	-0.05
432	AT4G35450.1 (+3)	0.4	0.13
433	AT1G26420.1 [2]	0.005	-0.74
434	AT4G02450.1 (+1)	0.59	-0.1
435	AT3G63490.1	0.67	0.05
436	AT2G20890.1	0.83	0.05
437	AT2G44290.1	0.26	-0.15
438	AT4G23600.1 (+2)	0.73	0.19
439	AT5G23870.1 (+2)	0.33	-0.13
440	AT5G16710.1	0.19	0.26
441	AT2G43560.1	0.46	0.14
442	AT1G58380.1 (+4)	0.79	-0.01
443	AT4G33090.1	0.9	0.03
444	AT2G14610.1	0.26	-0.48
445	AT3G25530.1 (+1)	0.32	-0.12
446	AT1G16470.1 (+4)	0.82	0.02
447	AT3G28940.1	0.48	-0.16
448	AT1G20260.1	0.59	0.09
449	AT4G21620.1 (+1)	0.5	0.1
450	AT5G05340.1	0.76	-0.05
451	AT2G19780.1	0.2	0.19
452	AT5G42140.1-DECOY	0.92	0.17
453	AT1G47128.1	0.84	0
454	AT3G26720.1	0.51	-0.05
455	AT4G29840.1	0.81	0.1
456	AT5G10450.1 [7]	0.6	-0.13
457	AT5G35360.1 (+2)	0.65	0.06
458	AT3G15730.1	0.73	0.14
459	AT4G34200.1	0.79	-0.02
460	AT1G51805.1 [3]	0.41	-0.11
461	AT1G16080.1	0.63	0.08
462	AT3G52150.1 (+1)	0.1	0.3
463	AT4G18250.1	0.24	-0.25
464	AT5G23120.1	0.58	-0.09
465	AT5G52310.1	0.57	0.2
466	AT1G50320.1	0.55	0.07
467	AT3G55260.1	0.72	-0.05
468	AT5G53560.1	0.51	-0.16
469	AT2G25450.1	0.99	0.02
470	AT3G05180.1	0.76	-0.08
471	AT5G12040.1	0.94	0.04
472	AT2G19940.1 (+1)	0.71	0.2
473	AT3G02360.1 (+1)	0.64	-0.07
474	AT3G48990.1	0.13	-0.37
475	AT3G17640.1	0.56	0.1
476	AT5G55220.1	0.74	0.17
477	AT4G03080.1	0.15	-0.39
478	AT3G52720.1	0.25	0.2
479	AT2G01250.1 [4]	0.89	0.01
480	AT2G14900.1	0.81	0.03
481	AT4G39330.1	0.54	0.1
482	AT1G67830.1	0.18	0.14
483	AT1G04680.1	0.12	0.21
484	AT1G18080.1	0.28	0.11
485	AT2G04570.1	0.69	0
486	AT1G30720.1 [2]	0.5	-0.14
487	AT4G33680.1	0.66	-0.07
488	AT1G21500.1	0.11	0.48
489	AT1G22840.1	0.45	0.16
490	AT1G70820.1	0.078	0.3
491	AT5G10920.1	0.61	0.08
492	AT3G44990.1	0.49	0.12
493	AT4G24620.1 (+1)	0.88	0.03
494	AT3G08740.1	0.001	0.34
495	AT5G24490.1	0.62	0.13
496	AT5G34850.1	0.6	-0.08
497	AT1G26560.1	0.34	-0.21
498	AT4G36130.1	0.12	-0.29
499	AT3G47070.1	0.27	0.37
500	AT2G17340.1	0.35	-0.18
501	AT1G80380.1 (+3)	0.83	0.08
502	AT3G04840.1 (+1)	0.76	-0.12
503	AT1G75780.1 [8]	1	0
504	AT3G14920.1	0.82	-0.01
505	AT3G16950.1 (+1)	0.63	0.09
506	AT1G12840.1	0.67	-0.04
507	AT2G40600.1	0.9	-0.01
508	AT1G66180.1	0.93	0.08
509	AT3G27430.1 (+5)	0.83	0
510	AT1G53070.1	0.56	0.07
511	AT5G45950.1	0.89	-0.09
512	AT1G09590.1 (+3)	0.6	-0.16
513	AT3G14390.1 (+1)	0.54	-0.15
514	AT5G42100.1 (+1)	0.75	-0.14
515	AT1G12240.1	0.25	-0.21
516	AT3G08590.1 (+1)	0.29	-0.46
517	ATCG00490.1	0.022	0.06
518	AT1G28670.1	0.65	-0.05
519	AT3G26380.1	0.76	0.06
520	AT2G24280.1	0.77	0.04
521	AT1G76080.1	0.47	0.19
522	AT2G23200.1	0.62	-0.12
523	AT3G22120.1	0.28	-0.31
524	AT5G44700.1	0.36	-0.23
525	AT3G28930.1	0.83	-0.04
526	AT1G77510.1	0.62	-0.13
527	AT2G46980.1	0.69	-0.1
528	AT3G16390.1	0.3	0.42
529	AT4G11010.1	0.21	0.24
530	AT5G16440.1	0.96	0
531	AT1G14540.1	0.055	-0.41
532	AT1G54790.1 (+2)	0.36	-0.19
533	AT3G01390.1 (+1)	0.89	-0.01
534	AT4G25720.1 (+1)	0.66	-0.07
535	AT5G18470.1	0.56	-0.16
536	AT4G31140.1 [2]	0.1	0.15
537	AT1G61900.3 (+1)	0.5	-0.29
538	AT1G02920.1 (+2)	0.5	-0.49
539	AT3G25230.1 (+1)	0.67	0.06
540	AT2G05790.1	0.83	-0.05
541	AT4G13850.3	0.39	0.12
542	AT1G27130.1	0.22	0.27
543	AT2G26210.1 (+2)	0.87	-0.04
544	AT2G43530.1	0.43	0.11
545	AT4G33810.1	0.76	0
546	AT5G42850.1 (+1)	0.62	-0.07
547	AT1G04800.1	0.69	0.05
548	AT1G18540.1	0.63	0.07
549	AT3G25520.1 (+2)	0.95	-0.04
550	AT4G01310.1	0.74	-0.07
551	AT3G19010.1 (+2)	0.91	-0.02
552	AT5G26667.1 (+2)	0.29	-0.2
553	AT5G13690.1	0.18	-0.29
554	AT2G05990.1 (+1)	0.66	0.1
555	AT1G64760.1 (+1)	0.33	0.15
556	AT5G48300.1	0.73	0.06
557	AT2G41740.1	0.85	-0.04
558	AT1G60710.1 [3]	1	-0.03
559	AT2G04690.1 (+1)	0.99	-0.02
560	AT5G51970.1 (+1)	0.73	-0.03
561	AT2G33210.1 (+2)	0.84	0.07
562	AT3G52560.1 (+2)	0.69	0.09
563	AT3G27740.1 (+1)	0.86	0.1
564	AT3G49680.1 (+1)	0.87	0.03
565	AT1G20850.1	0.57	0.15
566	AT1G70310.1	0.7	-0.16
567	AT1G04420.1	0.74	-0.04
568	AT2G31610.1	0.83	-0.01
569	AT2G33330.1	0.37	-0.14
570	AT2G37720.1	0.81	-0.05
571	AT3G19450.1	0.64	0.1
572	AT3G45030.1 (+2)	0.35	0.16
573	AT5G59880.1 (+1)	0.75	-0.19
574	AT4G12060.1	0.82	0.04
575	AT1G05840.1	0.48	-0.17
576	AT2G30870.1	1	0.02
577	AT5G61130.1	0.91	0.05
578	AT4G34050.1	0.096	0.2
579	AT2G35410.1	0.98	0.02
580	AT1G79920.1 (+3)	0.56	-0.09
581	AT3G05590.1 (+1)	0.29	0.2
582	AT5G48180.1	0.034	-0.51
583	AT1G74050.1 (+1)	0.047	0.21
584	AT3G14850.1 (+1)	0.87	-0.02
585	AT3G22960.1	0.91	0
586	AT3G17210.1	0.65	0.18
587	AT3G55040.1	0.82	-0.05
588	AT2G40840.1	0.93	-0.11
589	AT3G47560.1 (+1)	0.92	-0.01
590	AT1G70410.1 (+2)	0.8	0.08
591	AT4G09010.1	0.6	-0.13
592	AT4G31840.1	0.67	0.09
593	AT3G10850.1	0.85	-0.12
594	AT5G21105.1 (+1)	0.76	-0.04
595	AT3G63540.1	0.96	-0.01
596	AT3G59920.1	0.95	0.36
597	AT5G04885.1	0.4	-0.17
598	AT1G15140.1 (+2)	0.65	-0.03
599	AT3G16400.1 (+2)	0.2	0.49
600	AT1G78460.1	0.79	-0.17
601	AT4G29240.1	0.6	-0.35
602	AT3G09680.1 (+1)	0.55	-0.42
603	AT4G25740.1 [2]	1	0
604	AT2G34790.1	0.6	-0.26
605	AT2G21620.1 (+1)	0.88	0.11
606	AT3G02110.1	0.35	0.16
607	AT1G03130.1 (+1)	0.55	0.07
608	AT1G09210.1	0.52	-0.09
609	AT5G14430.1 (+1)	0.32	-0.37
610	AT2G40610.1	0.021	0.49
611	AT4G37000.1	1	0.28
612	AT4G32520.1 (+1)	0.82	0.12
613	AT1G10760.1	0.66	-0.06
614	AT2G47390.1	0.83	0.03
615	AT2G29960.1 (+1)	1	0
616	AT4G24830.1 (+1)	0.97	0.04
617	AT3G18280.1	0.98	0.01
618	AT3G24170.1 (+2)	0.77	-0.04
619	AT3G23940.1 (+1)	0.74	-0.05
620	AT1G29900.1	0.82	-0.05
621	AT3G48720.1	0.73	-0.18
622	AT1G79690.1-DECOY	0.85	-0.02
623	AT3G17240.1 (+1)	0.6	-0.27
624	AT1G37130.1	0.58	0.13
625	AT1G23130.1	0.85	-0.02
626	AT5G12950.1	0.86	0.06
627	AT1G13900.1	0.22	-0.25
628	AT3G07320.1	0.74	0.04
629	AT2G33150.1	0.89	0
630	AT5G55050.1	0.91	0.01
631	AT3G58610.1 (+2)	0.51	-0.15
632	AT5G03290.1	0.86	0.02
633	AT2G02990.1	0.69	-0.06
634	AT3G51160.1	0.86	-0.02
635	AT5G54960.1	0.93	0.06
636	AT5G43830.1	0.36	0.32
637	AT5G08570.1 (+1)	0.93	0.01
638	AT5G21100.1	0.66	0.06
639	AT3G62900.1	0.7	-0.07
640	AT4G12420.1 (+1)	0.95	-0.07
641	AT5G66120.1 (+1)	0.69	-0.08
642	AT1G15930.1 (+4)	0.97	-0.03
643	AT1G09010.1	0.92	0.05
644	AT1G62660.1	0.6	-0.1
645	AT5G58710.1	0.8	-0.06
646	AT3G47800.1-DECOY	0.92	-0.03
647	AT4G02020.1	0.9	-0.02
648	AT1G50200.1 (+1)	0.88	0.03
649	AT3G29360.1 (+1)	0.3	0.34
650	AT1G77140.1	0.65	0.07
651	AT4G16720.1 (+1)	0.94	-0.05
652	AT1G30580.1	0.95	0.1
653	AT3G12810.1-DECOY	0.76	0.06
654	AT2G20630.1 (+1)	0.69	-0.18
655	AT3G63170.1	0.95	0.05
656	AT5G22580.1	0.6	-0.07
657	AT5G44390.1	0.41	-0.19
658	AT3G52380.1	0.28	0.2
659	AT2G40540.1 (+1)	0.29	-0.31
660	AT5G65010.1 (+1)	0.68	0.05
661	AT5G56680.1	0.78	0.16
662	AT1G55700.1	0.73	-0.03
663	AT2G33790.1	0.51	-0.16
664	AT1G56040.1	0.64	0.05
665	AT4G19020.1	0.95	-0.01
666	AT2G22795.1	0.34	0.15
667	AT1G48600.1 (+1)	0.77	-0.07
668	AT2G30110.1	0.51	-0.07
669	ATCG00340.1	0.71	0
670	AT5G04430.1 (+1)	0.72	0.06
671	ATCG00280.1	0.46	-0.25
672	AT4G04640.1	0.49	-0.16
673	AT1G12780.1	0.46	-0.29
674	AT3G10060.1	0.76	0.09
675	AT3G48690.1	0.67	-0.12
676	AT2G27710.1 (+6)	0.42	0.09
677	AT3G11830.1 (+1)	0.78	-0.04
678	AT4G20850.1-DECOY	0.92	-0.04
679	AT3G49910.1	0.97	-0.01
680	AT2G07698.1	0.77	-0.05
681	AT5G15450.1	0.83	0.02
682	AT4G35830.2-DECOY	0.28	0.21
683	AT1G17290.1	0.63	-0.18
684	AT2G23520.1	0.23	0.54
685	AT3G18180.1-DECOY	0.7	0.17
686	AT1G55830.1 (+1)	0.28	0.27
687	AT4G16760.1	0.63	0.1
688	AT2G02560.1 (+1)	0.54	-0.18
END OF FILE
