# Supplementary material for: Defense against phytopathogens relies on efficient antimicrobial protein secretion mediated by the microtubule-binding protein TGNap1
Source: Nat Commun. 2023 Oct 11;14:6357. doi: 10.1038/s41467-023-41807-4 (PMC10567756; doi:10.1038/s41467-023-41807-4)
Supplement: Supplementary file 6 — Supplementary Data 3 [file 41467_2023_41807_MOESM6_ESM.xlsx]

## Sheet: GO_DC&mock_overlap
GO_acc	term_type	Term	queryitem	querytotal	bgitem	bgtotal	pvalue	FDR	entries
GO:0009266	P	response to temperature stimulus	78	686	559	28362	3.8e-33	1.1e-29	// ATCG00120.1 // AT2G42540.1 // AT5G02500.1 // AT1G20620.1 // AT2G27710.1 // AT2G27710.2 // AT2G36530.1 // AT2G37220.1 // AT2G42540.2 // AT1G07890.2 // AT1G76180.1 // AT5G56030.1 // AT2G42530.1 // AT1G67280.1 // AT5G51820.1 // AT3G26650.1 // AT1G07890.5 // AT5G20630.1 // AT3G16470.1 // AT1G07890.8 // AT1G53240.1 // AT3G16470.2 // AT4G20260.1 // AT4G13850.3 // AT4G20260.2 // AT1G07890.4 // AT3G14…
GO:0009409	P	response to cold	63	686	384	28362	2.3e-30	3.2e-27	// ATCG00120.1 // AT2G42540.1 // AT5G02500.1 // AT1G20620.1 // AT2G27710.1 // AT2G27710.2 // AT2G36530.1 // AT2G37220.1 // AT2G42540.2 // AT1G76180.1 // AT3G11630.1 // AT2G42530.1 // AT1G67280.1 // AT5G51820.1 // AT3G26650.1 // AT5G20630.1 // AT3G16470.1 // AT3G16470.2 // AT1G53240.1 // AT4G20260.2 // AT4G20260.1 // AT4G13850.3 // AT3G14210.1 // AT4G31990.3 // AT4G31990.2 // AT4G31990.1 // AT2G27…
GO:0009628	P	response to abiotic stimulus	141	686	2022	28362	6.3e-29	5.8e-26	// AT2G42540.1 // AT5G48300.1 // AT4G20260.1 // AT2G37220.1 // AT2G42540.2 // AT5G63570.1 // AT5G04140.1 // AT5G04140.2 // AT3G52930.1 // AT5G09810.1 // AT3G23600.1 // AT5G42020.1 // AT5G15970.1 // AT3G12780.1 // AT4G23600.1 // AT2G36460.1 // AT5G06290.1 // AT1G42970.1 // AT3G43810.1 // AT5G56030.1 // AT5G49910.1 // AT4G35830.1 // AT1G67090.1 // AT5G43940.1 // AT3G17390.1 // AT5G20230.1 // AT2G06…
GO:0006950	P	response to stress	178	686	3506	28362	1.6e-21	1.1e-18	// AT2G42540.1 // AT2G42540.2 // AT2G21620.2 // AT4G25100.4 // AT4G20260.1 // AT2G37220.1 // AT3G52960.1 // AT3G52560.2 // AT3G52560.1 // AT4G11010.1 // AT3G52930.1 // AT4G16760.1 // AT5G09810.1 // AT5G06870.1 // AT3G04790.1 // AT5G42020.1 // AT5G15970.1 // AT3G12780.1 // AT4G23600.1 // AT3G28200.1 // AT2G36460.1 // AT5G06290.1 // AT5G43940.1 // AT3G15360.1 // AT1G42970.1 // AT1G21750.1 // AT5G56…
GO:0050896	P	response to stimulus	260	686	6250	28362	1.4e-20	7.7e-18	// AT2G42540.1 // AT5G48300.1 // AT2G21620.2 // AT4G25100.4 // AT3G08590.1 // AT4G20260.1 // AT2G37220.1 // AT2G42540.2 // AT3G52960.1 // AT3G52560.2 // AT5G63570.1 // AT3G52560.1 // AT5G55450.1 // AT5G04140.2 // AT4G11010.1 // AT4G13850.3 // AT1G70730.1 // AT3G52930.1 // AT4G16760.1 // AT5G09810.1 // AT5G06870.1 // AT3G03250.1 // AT5G42020.1 // AT1G19570.1 // AT5G15970.1 // AT1G31340.1 // AT3G12…
GO:0044281	P	small molecule metabolic process	105	686	1597	28362	1.3e-19	6e-17	// AT4G25050.1 // AT2G05990.2 // AT2G05990.1 // AT3G52930.1 // AT4G16760.1 // AT3G12780.1 // AT5G35630.3 // AT5G35630.2 // AT5G35630.1 // AT2G42600.2 // AT4G23600.1 // AT2G36460.1 // AT1G42970.1 // AT5G08690.1 // AT3G03780.1 // AT3G03780.2 // AT3G03780.3 // AT3G59970.3 // AT3G09820.2 // AT3G09820.1 // AT5G43940.1 // AT3G17390.1 // AT2G43750.1 // AT5G26667.3 // AT5G26667.2 // AT5G26667.1 // AT1G53…
GO:0006082	P	organic acid metabolic process	80	686	1099	28362	2.3e-17	9.1e-15	// AT3G15730.1 // AT3G26650.1 // AT5G17920.1 // AT2G25450.1 // AT5G16390.2 // AT5G16390.1 // AT5G58330.3 // AT5G26000.1 // AT5G26000.2 // AT1G56190.2 // AT4G33010.1 // AT5G11670.1 // AT5G25980.1 // AT5G25980.2 // AT5G25980.3 // AT2G05990.2 // AT4G23600.1 // AT2G05990.1 // AT4G13930.1 // AT2G42600.1 // AT5G17920.2 // AT3G44310.3 // AT3G44310.1 // AT5G35360.1 // AT3G61440.1 // AT5G35360.2 // AT1G12…
GO:0006979	P	response to oxidative stress	47	686	453	28362	1e-15	3.5e-13	// AT4G25100.4 // AT4G25100.1 // AT4G25100.3 // AT4G25100.2 // AT4G20830.2 // AT4G20830.1 // AT1G07890.2 // AT1G07890.3 // AT5G63310.1 // AT1G07890.1 // AT1G07890.7 // AT1G07890.4 // AT1G07890.5 // AT4G11010.1 // AT1G07890.8 // AT1G02930.1 // AT5G05340.1 // AT5G08670.1 // AT3G04120.1 // AT1G14540.1 // AT4G23100.2 // AT1G08830.1 // AT2G05710.1 // AT1G08830.2 // AT4G37520.1 // AT3G62030.1 // AT4G39…
GO:0043436	P	oxoacid metabolic process	69	686	973	28362	1.4e-14	4.4e-12	// AT3G15730.1 // AT3G26650.1 // AT5G17920.1 // AT2G25450.1 // AT5G16390.2 // AT5G16390.1 // AT5G58330.3 // AT5G26000.1 // AT5G26000.2 // AT1G56190.2 // AT4G33010.1 // AT5G11670.1 // AT5G25980.1 // AT5G25980.2 // AT5G25980.3 // AT2G05990.2 // AT2G05990.1 // AT4G13930.1 // AT5G17920.2 // AT3G44310.3 // AT3G44310.1 // AT5G35360.1 // AT4G16760.1 // AT5G35360.2 // AT1G12900.3 // AT1G12900.1 // AT3G04…
GO:0046496	P	nicotinamide nucleotide metabolic process	20	686	115	28362	6.6e-11	1.8e-08	// AT4G26530.1 // AT1G42970.1 // AT3G52930.1 // AT1G12900.3 // AT1G79550.1 // AT2G01140.1 // AT1G12900.1 // AT5G58330.3 // AT1G79550.2 // AT2G36460.1 // AT1G56190.2 // AT2G21330.1 // AT3G12780.1 // AT5G11670.1 // AT4G26530.2 // AT3G26650.1 // AT3G04120.1 // AT4G38970.1 // AT1G56190.1 // AT3G55440.1
GO:0019362	P	pyridine nucleotide metabolic process	20	686	117	28362	8.7e-11	2e-08	// AT4G26530.1 // AT1G42970.1 // AT3G52930.1 // AT1G12900.3 // AT1G79550.1 // AT2G01140.1 // AT1G12900.1 // AT5G58330.3 // AT1G79550.2 // AT2G36460.1 // AT1G56190.2 // AT2G21330.1 // AT3G12780.1 // AT5G11670.1 // AT4G26530.2 // AT3G26650.1 // AT3G04120.1 // AT4G38970.1 // AT1G56190.1 // AT3G55440.1
GO:0010038	P	response to metal ion	40	686	481	28362	8.4e-11	2e-08	// AT1G57720.1 // AT4G25100.4 // AT4G25100.1 // AT1G13930.1 // AT4G25100.3 // AT4G25100.2 // AT3G08590.1 // AT1G07920.1 // AT5G02790.1 // AT3G60750.1 // AT2G28190.1 // AT2G20420.1 // AT1G70730.1 // AT3G52930.1 // AT1G65930.1 // AT1G53240.1 // AT5G08680.1 // AT1G56190.1 // AT1G08830.1 // AT2G05710.1 // AT1G08830.2 // AT2G36460.1 // AT4G23100.2 // AT4G23100.1 // AT2G01140.1 // AT3G20390.1 // AT3G43…
GO:0019752	P	carboxylic acid metabolic process	56	686	864	28362	1.3e-10	2.7e-08	// AT3G15730.1 // AT5G17920.2 // AT5G17920.1 // AT5G16390.2 // AT5G16390.1 // AT5G58330.3 // AT5G58330.2 // AT5G58330.1 // AT4G33010.1 // AT5G11670.1 // AT4G25050.1 // AT3G26650.1 // AT2G05990.2 // AT2G05990.1 // AT4G13930.1 // AT3G44310.3 // AT3G44310.1 // AT5G35360.1 // AT4G16760.1 // AT5G35360.2 // AT1G12900.3 // AT1G12900.1 // AT3G04120.1 // AT2G26080.1 // AT4G26530.1 // AT4G26530.2 // AT1G56…
GO:0010035	P	response to inorganic substance	58	686	926	28362	2e-10	4e-08	// AT1G57720.1 // AT4G25100.4 // AT4G25100.1 // AT1G13930.1 // AT4G25100.3 // AT4G25100.2 // AT3G08590.1 // AT1G07920.1 // AT1G76180.1 // AT5G63310.1 // AT5G02790.1 // AT3G60750.1 // AT1G02930.1 // AT2G28190.1 // AT2G05520.1 // AT1G47128.1 // AT1G70730.1 // AT3G52930.1 // AT1G65930.1 // AT1G53240.1 // AT3G04120.1 // AT5G08680.1 // AT1G56190.1 // AT2G20420.1 // AT1G08830.1 // AT2G05710.1 // AT1G08…
GO:0072524	P	pyridine-containing compound metabolic process	20	686	125	28362	2.5e-10	4.3e-08	// AT4G26530.1 // AT1G42970.1 // AT3G52930.1 // AT1G12900.3 // AT1G79550.1 // AT2G01140.1 // AT1G12900.1 // AT5G58330.3 // AT1G79550.2 // AT2G36460.1 // AT1G56190.2 // AT2G21330.1 // AT3G12780.1 // AT5G11670.1 // AT4G26530.2 // AT3G26650.1 // AT3G04120.1 // AT4G38970.1 // AT1G56190.1 // AT3G55440.1
GO:1901564	P	organonitrogen compound metabolic process	115	686	2569	28362	2.4e-10	4.3e-08	// AT2G41840.1 // AT3G05590.1 // AT1G58684.1 // AT4G17390.1 // AT5G63570.1 // AT3G45030.1 // AT1G31690.1 // AT3G52930.1 // AT3G12780.1 // AT5G35630.3 // AT5G35630.2 // AT5G35630.1 // AT4G23600.1 // AT2G36460.1 // AT1G07940.2 // AT1G42970.1 // AT5G08690.1 // AT3G03780.1 // AT3G03780.2 // AT3G03780.3 // AT3G59970.3 // AT3G09820.2 // AT3G09820.1 // AT3G17390.1 // AT1G74050.1 // AT4G16720.1 // AT2G43…
GO:0006733	P	oxidoreduction coenzyme metabolic process	20	686	130	28362	4.6e-10	7.4e-08	// AT4G26530.1 // AT1G42970.1 // AT3G52930.1 // AT1G12900.3 // AT1G79550.1 // AT2G01140.1 // AT1G12900.1 // AT5G58330.3 // AT1G79550.2 // AT2G36460.1 // AT1G56190.2 // AT2G21330.1 // AT3G12780.1 // AT5G11670.1 // AT4G26530.2 // AT3G26650.1 // AT3G04120.1 // AT4G38970.1 // AT1G56190.1 // AT3G55440.1
GO:0046686	P	response to cadmium ion	32	686	343	28362	4.9e-10	7.5e-08	// AT1G57720.1 // AT4G23670.1 // AT1G13930.1 // AT1G53240.1 // AT3G08590.1 // AT1G07920.1 // AT5G02790.1 // AT3G60750.1 // AT2G20420.1 // AT1G70730.1 // AT3G52930.1 // AT1G65930.1 // AT5G08680.1 // AT1G56190.1 // AT2G05710.1 // AT2G36460.1 // AT4G23100.2 // AT4G23100.1 // AT2G01140.1 // AT3G20390.1 // AT4G34050.1 // AT2G24200.1 // AT3G48990.1 // AT1G09780.1 // AT1G11860.1 // AT1G30580.1 // AT1G23…
GO:1901605	P	alpha-amino acid metabolic process	26	686	242	28362	1.4e-09	2.1e-07	// AT5G17920.2 // AT5G17920.1 // AT4G29840.1 // AT1G29900.1 // AT4G33010.1 // AT4G13930.1 // AT3G61440.1 // AT2G26080.1 // AT5G35630.3 // AT5G35630.2 // AT5G35630.1 // AT1G17290.1 // AT2G35370.1 // AT3G03780.1 // AT3G03780.2 // AT3G03780.3 // AT3G59970.3 // AT3G17390.1 // AT1G65960.2 // AT2G43750.1 // AT4G37930.1 // AT4G14880.1 // AT1G32470.1 // AT3G62030.1 // AT3G62030.2 // AT4G14880.2
GO:0009135	P	purine nucleoside diphosphate metabolic process	15	686	73	28362	2.2e-09	2.6e-07	// ATCG00120.1 // AT1G42970.1 // AT1G12900.3 // AT3G04120.1 // AT1G12900.1 // AT5G58330.3 // AT1G79550.1 // AT4G26530.1 // AT3G12780.1 // AT1G56190.1 // AT4G26530.2 // AT3G26650.1 // AT1G56190.2 // AT1G79550.2 // AT3G55440.1
GO:0046031	P	ADP metabolic process	15	686	73	28362	2.2e-09	2.6e-07	// ATCG00120.1 // AT1G42970.1 // AT1G12900.3 // AT3G04120.1 // AT1G12900.1 // AT5G58330.3 // AT1G79550.1 // AT4G26530.1 // AT3G12780.1 // AT1G56190.1 // AT4G26530.2 // AT3G26650.1 // AT1G56190.2 // AT1G79550.2 // AT3G55440.1
GO:0009179	P	purine ribonucleoside diphosphate metabolic process	15	686	73	28362	2.2e-09	2.6e-07	// ATCG00120.1 // AT1G42970.1 // AT1G12900.3 // AT3G04120.1 // AT1G12900.1 // AT5G58330.3 // AT1G79550.1 // AT4G26530.1 // AT3G12780.1 // AT1G56190.1 // AT4G26530.2 // AT3G26650.1 // AT1G56190.2 // AT1G79550.2 // AT3G55440.1
GO:0009185	P	ribonucleoside diphosphate metabolic process	15	686	73	28362	2.2e-09	2.6e-07	// ATCG00120.1 // AT1G42970.1 // AT1G12900.3 // AT3G04120.1 // AT1G12900.1 // AT5G58330.3 // AT1G79550.1 // AT4G26530.1 // AT3G12780.1 // AT1G56190.1 // AT4G26530.2 // AT3G26650.1 // AT1G56190.2 // AT1G79550.2 // AT3G55440.1
GO:0000302	P	response to reactive oxygen species	21	686	166	28362	4.1e-09	4.5e-07	// AT4G25100.4 // AT1G19570.1 // AT4G25100.1 // AT4G25100.3 // AT4G25100.2 // AT4G23100.2 // AT4G23100.1 // AT3G04120.1 // AT5G63310.1 // AT1G19570.2 // AT1G07890.2 // AT1G07890.3 // AT5G42980.1 // AT1G07890.1 // AT1G07890.7 // AT1G07890.4 // AT1G07890.5 // AT1G08830.1 // AT1G07890.8 // AT1G08830.2 // AT2G28190.1
GO:0015977	P	carbon fixation	10	686	24	28362	4e-09	4.5e-07	// AT5G38410.1 // AT1G42970.1 // AT5G38430.1 // AT3G62410.1 // AT3G55800.1 // AT3G04790.1 // AT2G21170.1 // AT3G26650.1 // AT5G38420.1 // AT1G67090.1
GO:0044273	P	sulfur compound catabolic process	11	686	34	28362	5.8e-09	6.1e-07	// AT3G44320.1 // AT4G39640.1 // AT3G14210.1 // AT5G26000.1 // AT5G26000.2 // AT4G39640.2 // AT5G25980.1 // AT5G25980.2 // AT5G25980.3 // AT5G48180.1 // AT3G16410.1
GO:0009132	P	nucleoside diphosphate metabolic process	15	686	81	28362	7.6e-09	7.5e-07	// ATCG00120.1 // AT1G42970.1 // AT1G12900.3 // AT3G04120.1 // AT1G12900.1 // AT5G58330.3 // AT1G79550.1 // AT4G26530.1 // AT3G12780.1 // AT1G56190.1 // AT4G26530.2 // AT3G26650.1 // AT1G56190.2 // AT1G79550.2 // AT3G55440.1
GO:0019693	P	ribose phosphate metabolic process	25	686	245	28362	7.6e-09	7.5e-07	// ATCG00120.1 // AT3G57610.1 // AT5G58330.3 // AT5G11670.1 // AT3G26650.1 // AT4G38970.1 // AT3G52930.1 // AT1G12900.3 // AT1G12900.1 // AT3G04120.1 // AT4G26530.1 // AT3G12780.1 // AT1G56190.1 // AT1G56190.2 // AT2G36460.1 // AT1G42970.1 // AT2G01140.1 // ATCG00480.1 // AT5G08690.1 // AT2G21330.1 // AT1G20260.1 // AT3G55440.1 // AT1G79550.2 // AT4G26530.2 // AT1G79550.1
GO:0009161	P	ribonucleoside monophosphate metabolic process	22	686	191	28362	8.3e-09	7.6e-07	// ATCG00120.1 // AT3G57610.1 // AT5G58330.3 // AT3G26650.1 // AT1G12900.3 // AT1G12900.1 // AT3G04120.1 // AT4G26530.1 // AT3G12780.1 // AT1G56190.1 // AT1G56190.2 // AT3G55440.1 // AT1G42970.1 // ATCG00480.1 // AT5G08690.1 // AT1G20260.1 // AT5G26667.3 // AT5G26667.2 // AT5G26667.1 // AT1G79550.2 // AT4G26530.2 // AT1G79550.1
GO:0006753	P	nucleoside phosphate metabolic process	28	686	305	28362	8.3e-09	7.6e-07	// ATCG00120.1 // AT3G57610.1 // AT5G58330.3 // AT5G11670.1 // AT3G26650.1 // AT4G38970.1 // AT3G52930.1 // AT1G12900.3 // AT1G12900.1 // AT3G04120.1 // AT4G26530.1 // AT3G12780.1 // AT1G56190.1 // AT1G56190.2 // AT2G36460.1 // AT1G42970.1 // AT2G01140.1 // ATCG00480.1 // AT5G08690.1 // AT2G21330.1 // AT1G20260.1 // AT5G26667.3 // AT5G26667.2 // AT5G26667.1 // AT3G55440.1 // AT1G79550.2 // AT4G26…
GO:0006457	P	protein folding	25	686	247	28362	8.9e-09	7.9e-07	// AT5G02500.1 // AT4G35450.2 // AT4G35450.3 // AT4G35450.1 // AT2G43560.1 // AT5G42020.1 // AT1G55490.1 // AT3G10060.1 // AT4G24280.1 // AT2G16600.1 // AT5G56030.1 // AT5G49910.1 // AT3G01480.1 // AT3G56070.1 // AT3G56070.2 // AT2G44650.1 // AT2G29960.1 // AT2G29960.2 // AT5G58710.1 // AT4G38740.1 // AT2G28000.1 // AT1G55490.2 // AT4G34870.1 // AT3G62030.2 // AT3G62030.1
GO:0006757	P	ATP generation from ADP	14	686	71	28362	1.2e-08	1e-06	// AT1G42970.1 // AT1G12900.3 // AT3G04120.1 // AT1G12900.1 // AT5G58330.3 // AT1G79550.1 // AT4G26530.1 // AT3G12780.1 // AT1G56190.1 // AT4G26530.2 // AT3G26650.1 // AT1G56190.2 // AT1G79550.2 // AT3G55440.1
GO:0006096	P	glycolytic process	14	686	71	28362	1.2e-08	1e-06	// AT1G42970.1 // AT1G12900.3 // AT3G04120.1 // AT1G12900.1 // AT5G58330.3 // AT1G79550.1 // AT4G26530.1 // AT3G12780.1 // AT1G56190.1 // AT4G26530.2 // AT3G26650.1 // AT1G56190.2 // AT1G79550.2 // AT3G55440.1
GO:0009123	P	nucleoside monophosphate metabolic process	22	686	196	28362	1.3e-08	1e-06	// ATCG00120.1 // AT3G57610.1 // AT5G58330.3 // AT3G26650.1 // AT1G12900.3 // AT1G12900.1 // AT3G04120.1 // AT4G26530.1 // AT3G12780.1 // AT1G56190.1 // AT1G56190.2 // AT3G55440.1 // AT1G42970.1 // ATCG00480.1 // AT5G08690.1 // AT1G20260.1 // AT5G26667.3 // AT5G26667.2 // AT5G26667.1 // AT1G79550.2 // AT4G26530.2 // AT1G79550.1
GO:0019762	P	glucosinolate catabolic process	9	686	21	28362	2e-08	1.5e-06	// AT3G44320.1 // AT3G14210.1 // AT5G26000.1 // AT5G26000.2 // AT5G25980.1 // AT5G25980.2 // AT5G25980.3 // AT5G48180.1 // AT3G16410.1
GO:0019759	P	glycosinolate catabolic process	9	686	21	28362	2e-08	1.5e-06	// AT3G44320.1 // AT3G14210.1 // AT5G26000.1 // AT5G26000.2 // AT5G25980.1 // AT5G25980.2 // AT5G25980.3 // AT5G48180.1 // AT3G16410.1
GO:0006165	P	nucleoside diphosphate phosphorylation	14	686	76	28362	2.5e-08	1.9e-06	// AT1G42970.1 // AT1G12900.3 // AT3G04120.1 // AT1G12900.1 // AT5G58330.3 // AT1G79550.1 // AT4G26530.1 // AT3G12780.1 // AT1G56190.1 // AT4G26530.2 // AT3G26650.1 // AT1G56190.2 // AT1G79550.2 // AT3G55440.1
GO:0006732	P	coenzyme metabolic process	25	686	264	28362	3e-08	2.2e-06	// AT2G36880.2 // AT2G36880.1 // AT5G11670.1 // AT3G26650.1 // AT3G06650.1 // AT4G38970.1 // AT3G52930.1 // AT1G50480.1 // AT1G12900.3 // AT1G12900.1 // AT3G04120.1 // AT4G26530.1 // AT3G12780.1 // AT1G56190.1 // AT1G56190.2 // AT2G36460.1 // AT5G58330.3 // AT1G42970.1 // AT2G01140.1 // AT2G21330.1 // AT3G17390.1 // AT3G55440.1 // AT1G79550.2 // AT4G26530.2 // AT1G79550.1
GO:0055086	P	nucleobase-containing small molecule metabolic process	30	686	370	28362	3.3e-08	2.3e-06	// ATCG00120.1 // AT3G57610.1 // AT5G58330.3 // AT5G11670.1 // AT3G26650.1 // AT4G38970.1 // AT3G52930.1 // AT1G12900.3 // AT1G12900.1 // AT3G04120.1 // AT4G26530.1 // AT3G12780.1 // AT1G56190.1 // AT1G56190.2 // AT2G36460.1 // AT1G42970.1 // AT2G01140.1 // ATCG00480.1 // AT5G08690.1 // AT2G21330.1 // AT3G09820.2 // AT3G09820.1 // AT1G20260.1 // AT5G26667.3 // AT5G26667.2 // AT5G26667.1 // AT3G55…
GO:0046939	P	nucleotide phosphorylation	14	686	78	28362	3.4e-08	2.3e-06	// AT1G42970.1 // AT1G12900.3 // AT3G04120.1 // AT1G12900.1 // AT5G58330.3 // AT1G79550.1 // AT4G26530.1 // AT3G12780.1 // AT1G56190.1 // AT4G26530.2 // AT3G26650.1 // AT1G56190.2 // AT1G79550.2 // AT3G55440.1
GO:0044712	P	single-organism catabolic process	39	686	585	28362	4.5e-08	3e-06	// AT3G26650.1 // AT5G58330.3 // AT5G26000.1 // AT5G26000.2 // AT4G33010.1 // AT5G25980.1 // AT5G25980.2 // AT5G25980.3 // AT1G02930.1 // AT4G16760.1 // AT2G47730.1 // AT1G12900.3 // AT1G12900.1 // AT3G04120.1 // AT2G26080.1 // AT4G26530.1 // AT4G26530.2 // AT1G56190.1 // AT1G56190.2 // AT1G17290.1 // AT3G55440.1 // AT3G16410.1 // AT3G12780.1 // AT3G44320.1 // AT1G42970.1 // AT2G35370.1 // AT4G37…
GO:0009853	P	photorespiration	12	686	56	28362	5.9e-08	3.9e-06	// AT2G13360.2 // AT1G23310.1 // AT2G13360.1 // AT1G68010.1 // AT5G09660.1 // AT2G35370.1 // AT4G37930.1 // AT5G04140.1 // AT5G04140.2 // AT1G80380.3 // AT1G80380.2 // AT1G80380.1
GO:0046128	P	purine ribonucleoside metabolic process	21	686	197	28362	6.1e-08	3.9e-06	// ATCG00120.1 // AT4G26530.1 // AT3G57610.1 // AT1G12900.1 // AT1G20260.1 // AT1G12900.3 // AT1G79550.1 // AT3G04120.1 // AT1G42970.1 // AT5G58330.3 // AT1G79550.2 // ATCG00480.1 // AT5G08690.1 // AT3G12780.1 // AT1G56190.1 // AT4G26530.2 // AT3G26650.1 // AT1G56190.2 // AT3G09820.2 // AT3G09820.1 // AT3G55440.1
GO:0044710	P	single-organism metabolic process	148	686	3970	28362	7.3e-08	4.6e-06	// AT5G48300.1 // AT3G16370.1 // AT1G17290.1 // AT5G55050.1 // AT4G25050.1 // AT2G05990.2 // AT2G05990.1 // AT3G52930.1 // AT4G16760.1 // AT3G04790.1 // AT3G12780.1 // AT5G35630.3 // AT5G35630.2 // AT5G35630.1 // AT2G42600.2 // AT4G23600.1 // AT2G36460.1 // AT1G20260.1 // AT1G28600.1 // AT1G42970.1 // AT5G08690.1 // AT3G03780.1 // AT3G03780.2 // AT3G03780.3 // AT3G59970.3 // AT3G09820.2 // AT3G09…
GO:0042278	P	purine nucleoside metabolic process	21	686	200	28362	7.7e-08	4.7e-06	// ATCG00120.1 // AT4G26530.1 // AT3G57610.1 // AT1G12900.1 // AT1G20260.1 // AT1G12900.3 // AT1G79550.1 // AT3G04120.1 // AT1G42970.1 // AT5G58330.3 // AT1G79550.2 // ATCG00480.1 // AT5G08690.1 // AT3G12780.1 // AT1G56190.1 // AT4G26530.2 // AT3G26650.1 // AT1G56190.2 // AT3G09820.2 // AT3G09820.1 // AT3G55440.1
GO:0005975	P	carbohydrate metabolic process	59	686	1144	28362	1.1e-07	6.8e-06	// AT4G26690.1 // AT5G48300.1 // AT1G12900.1 // AT1G62660.1 // AT2G25450.1 // AT5G58330.3 // AT5G58330.2 // AT5G58330.1 // AT1G43670.1 // AT4G34480.1 // AT1G67280.1 // AT5G51820.1 // AT3G26650.1 // AT1G66970.1 // AT3G55430.1 // AT4G31140.1 // AT1G70730.1 // AT4G26530.1 // AT1G70730.3 // AT5G10560.1 // AT5G04885.1 // AT3G54050.1 // AT4G33810.1 // AT3G03250.1 // AT3G04120.1 // AT1G11840.1 // AT1G79…
GO:0042221	P	response to chemical	114	686	2853	28362	1.2e-07	7.2e-06	// AT3G08590.1 // AT2G37220.1 // AT1G70730.1 // AT3G52930.1 // AT5G15970.1 // AT1G31340.1 // AT4G23600.1 // AT1G35160.1 // AT2G36460.1 // AT3G48990.1 // AT1G42970.1 // AT3G43810.1 // AT4G25000.1 // AT5G56030.1 // AT3G09820.2 // AT3G09820.1 // AT2G02990.1 // AT5G10450.2 // AT5G10450.1 // AT2G06850.1 // AT4G14880.1 // AT4G14880.2 // AT1G53240.1 // AT3G07390.1 // AT1G07920.1 // AT1G76180.1 // AT3G26…
GO:0009167	P	purine ribonucleoside monophosphate metabolic process	19	686	174	28362	1.8e-07	1e-05	// ATCG00120.1 // AT4G26530.1 // AT3G57610.1 // AT1G42970.1 // AT1G20260.1 // AT1G12900.3 // AT1G79550.1 // AT3G04120.1 // AT1G12900.1 // AT5G58330.3 // ATCG00480.1 // AT5G08690.1 // AT3G12780.1 // AT1G56190.1 // AT4G26530.2 // AT3G26650.1 // AT1G56190.2 // AT1G79550.2 // AT3G55440.1
GO:0006090	P	pyruvate metabolic process	14	686	91	28362	1.9e-07	1e-05	// AT1G42970.1 // AT1G12900.3 // AT3G04120.1 // AT1G12900.1 // AT5G58330.3 // AT1G79550.1 // AT4G26530.1 // AT3G12780.1 // AT1G56190.1 // AT4G26530.2 // AT3G26650.1 // AT1G56190.2 // AT1G79550.2 // AT3G55440.1
GO:0009069	P	serine family amino acid metabolic process	12	686	63	28362	1.8e-07	1e-05	// AT3G61440.1 // AT4G33010.1 // AT2G43750.1 // AT2G26080.1 // AT3G62030.2 // AT2G35370.1 // AT1G32470.1 // AT4G37930.1 // AT3G62030.1 // AT4G13930.1 // AT4G14880.1 // AT4G14880.2
GO:0009126	P	purine nucleoside monophosphate metabolic process	19	686	174	28362	1.8e-07	1e-05	// ATCG00120.1 // AT4G26530.1 // AT3G57610.1 // AT1G42970.1 // AT1G20260.1 // AT1G12900.3 // AT1G79550.1 // AT3G04120.1 // AT1G12900.1 // AT5G58330.3 // ATCG00480.1 // AT5G08690.1 // AT3G12780.1 // AT1G56190.1 // AT4G26530.2 // AT3G26650.1 // AT1G56190.2 // AT1G79550.2 // AT3G55440.1
GO:0009144	P	purine nucleoside triphosphate metabolic process	18	686	157	28362	2e-07	1.1e-05	// ATCG00120.1 // AT4G26530.1 // AT1G42970.1 // AT1G20260.1 // AT1G12900.3 // AT1G79550.1 // AT3G04120.1 // AT1G12900.1 // AT5G58330.3 // ATCG00480.1 // AT5G08690.1 // AT3G12780.1 // AT1G56190.1 // AT4G26530.2 // AT3G26650.1 // AT1G56190.2 // AT1G79550.2 // AT3G55440.1
GO:0098869	P	cellular oxidant detoxification	7	686	13	28362	2.4e-07	1.1e-05	// AT4G25100.4 // AT4G25100.1 // AT4G25100.3 // AT4G25100.2 // AT1G08830.1 // AT2G28190.1 // AT1G08830.2
GO:1990748	P	cellular detoxification	7	686	13	28362	2.4e-07	1.1e-05	// AT4G25100.4 // AT4G25100.1 // AT4G25100.3 // AT4G25100.2 // AT1G08830.1 // AT2G28190.1 // AT1G08830.2
GO:0019430	P	removal of superoxide radicals	7	686	13	28362	2.4e-07	1.1e-05	// AT4G25100.4 // AT4G25100.1 // AT4G25100.3 // AT4G25100.2 // AT1G08830.1 // AT2G28190.1 // AT1G08830.2
GO:0071451	P	cellular response to superoxide	7	686	13	28362	2.4e-07	1.1e-05	// AT4G25100.4 // AT4G25100.1 // AT4G25100.3 // AT4G25100.2 // AT1G08830.1 // AT2G28190.1 // AT1G08830.2
GO:0071450	P	cellular response to oxygen radical	7	686	13	28362	2.4e-07	1.1e-05	// AT4G25100.4 // AT4G25100.1 // AT4G25100.3 // AT4G25100.2 // AT1G08830.1 // AT2G28190.1 // AT1G08830.2
GO:1901700	P	response to oxygen-containing compound	72	686	1557	28362	2.5e-07	1.2e-05	// AT2G34810.1 // AT4G25100.4 // AT3G15730.1 // AT4G25100.1 // AT1G07890.4 // AT4G25100.3 // AT2G36530.1 // AT3G62410.1 // AT2G37220.1 // AT5G02240.1 // AT1G07890.2 // AT1G76180.1 // AT1G22300.1 // AT1G07890.1 // AT1G07890.7 // AT3G26650.1 // AT1G07890.5 // AT3G16470.1 // AT2G14900.1 // AT2G20890.1 // AT1G07890.8 // AT2G05520.1 // AT1G47128.1 // AT3G16530.1 // AT4G38970.1 // AT1G75750.1 // AT4G23…
GO:0044724	P	single-organism carbohydrate catabolic process	14	686	95	28362	3e-07	1.4e-05	// AT1G42970.1 // AT1G12900.3 // AT3G04120.1 // AT1G12900.1 // AT5G58330.3 // AT1G79550.1 // AT4G26530.1 // AT3G12780.1 // AT1G56190.1 // AT4G26530.2 // AT3G26650.1 // AT1G56190.2 // AT1G79550.2 // AT3G55440.1
GO:0051186	P	cofactor metabolic process	29	686	389	28362	2.9e-07	1.4e-05	// AT5G58330.3 // AT2G36880.1 // AT5G63570.1 // AT5G11670.1 // AT3G26650.1 // AT4G26530.1 // AT4G38970.1 // AT3G52930.1 // AT1G50480.1 // AT1G12900.3 // AT1G12900.1 // AT3G04120.1 // AT3G06650.1 // AT3G12780.1 // AT1G56190.1 // AT5G16440.1 // AT1G56190.2 // AT2G36460.1 // AT5G50920.1 // AT2G36880.2 // AT1G42970.1 // AT2G01140.1 // AT2G21330.1 // AT5G08280.1 // AT3G17390.1 // AT3G55440.1 // AT1G79…
GO:0043094	P	cellular metabolic compound salvage	14	686	95	28362	3e-07	1.4e-05	// AT2G13360.2 // AT1G80380.2 // AT2G13360.1 // AT1G68010.1 // AT5G09660.1 // AT1G23310.1 // AT2G35370.1 // AT4G37930.1 // AT5G04140.1 // AT5G04140.2 // AT1G80380.3 // AT3G09820.2 // AT3G09820.1 // AT1G80380.1
GO:0009117	P	nucleotide metabolic process	25	686	302	28362	3.2e-07	1.4e-05	// ATCG00120.1 // AT3G57610.1 // AT5G58330.3 // AT5G11670.1 // AT3G26650.1 // AT4G38970.1 // AT3G52930.1 // AT1G12900.3 // AT1G12900.1 // AT3G04120.1 // AT4G26530.1 // AT3G12780.1 // AT1G56190.1 // AT1G56190.2 // AT2G36460.1 // AT1G42970.1 // AT2G01140.1 // ATCG00480.1 // AT5G08690.1 // AT2G21330.1 // AT1G20260.1 // AT3G55440.1 // AT1G79550.2 // AT4G26530.2 // AT1G79550.1
GO:0046034	P	ATP metabolic process	17	686	148	28362	4.2e-07	1.8e-05	// AT4G26530.1 // AT1G42970.1 // AT1G20260.1 // AT1G12900.3 // AT1G79550.1 // AT3G04120.1 // AT1G12900.1 // AT5G58330.3 // ATCG00480.1 // AT5G08690.1 // AT3G12780.1 // AT1G56190.1 // AT4G26530.2 // AT3G26650.1 // AT1G56190.2 // AT1G79550.2 // AT3G55440.1
GO:0000303	P	response to superoxide	7	686	15	28362	5e-07	2.1e-05	// AT4G25100.4 // AT4G25100.1 // AT4G25100.3 // AT4G25100.2 // AT1G08830.1 // AT2G28190.1 // AT1G08830.2
GO:0009119	P	ribonucleoside metabolic process	21	686	227	28362	5.4e-07	2.3e-05	// ATCG00120.1 // AT4G26530.1 // AT3G57610.1 // AT1G12900.1 // AT1G20260.1 // AT1G12900.3 // AT1G79550.1 // AT3G04120.1 // AT1G42970.1 // AT5G58330.3 // AT1G79550.2 // ATCG00480.1 // AT5G08690.1 // AT3G12780.1 // AT1G56190.1 // AT4G26530.2 // AT3G26650.1 // AT1G56190.2 // AT3G09820.2 // AT3G09820.1 // AT3G55440.1
GO:0009141	P	nucleoside triphosphate metabolic process	18	686	170	28362	5.8e-07	2.4e-05	// ATCG00120.1 // AT4G26530.1 // AT1G42970.1 // AT1G20260.1 // AT1G12900.3 // AT1G79550.1 // AT3G04120.1 // AT1G12900.1 // AT5G58330.3 // ATCG00480.1 // AT5G08690.1 // AT3G12780.1 // AT1G56190.1 // AT4G26530.2 // AT3G26650.1 // AT1G56190.2 // AT1G79550.2 // AT3G55440.1
GO:0098754	P	detoxification	8	686	24	28362	5.9e-07	2.4e-05	// AT4G25100.4 // AT4G25100.1 // AT3G61440.1 // AT4G25100.3 // AT4G25100.2 // AT1G08830.1 // AT2G28190.1 // AT1G08830.2
GO:0006801	P	superoxide metabolic process	7	686	16	28362	7e-07	2.8e-05	// AT4G25100.4 // AT4G25100.1 // AT4G25100.3 // AT4G25100.2 // AT1G08830.1 // AT2G28190.1 // AT1G08830.2
GO:0009205	P	purine ribonucleoside triphosphate metabolic process	17	686	155	28362	7.6e-07	3e-05	// AT4G26530.1 // AT1G42970.1 // AT1G20260.1 // AT1G12900.3 // AT1G79550.1 // AT3G04120.1 // AT1G12900.1 // AT5G58330.3 // ATCG00480.1 // AT5G08690.1 // AT3G12780.1 // AT1G56190.1 // AT4G26530.2 // AT3G26650.1 // AT1G56190.2 // AT1G79550.2 // AT3G55440.1
GO:0072521	P	purine-containing compound metabolic process	21	686	233	28362	7.9e-07	3.1e-05	// ATCG00120.1 // AT4G26530.1 // AT3G57610.1 // AT1G12900.1 // AT1G20260.1 // AT1G12900.3 // AT1G79550.1 // AT3G04120.1 // AT1G42970.1 // AT5G58330.3 // AT1G79550.2 // ATCG00480.1 // AT5G08690.1 // AT3G12780.1 // AT1G56190.1 // AT4G26530.2 // AT3G26650.1 // AT1G56190.2 // AT3G09820.2 // AT3G09820.1 // AT3G55440.1
GO:0000305	P	response to oxygen radical	7	686	17	28362	9.7e-07	3.8e-05	// AT4G25100.4 // AT4G25100.1 // AT4G25100.3 // AT4G25100.2 // AT1G08830.1 // AT2G28190.1 // AT1G08830.2
GO:0009150	P	purine ribonucleotide metabolic process	19	686	202	28362	1.5e-06	5.6e-05	// ATCG00120.1 // AT4G26530.1 // AT3G57610.1 // AT1G42970.1 // AT1G20260.1 // AT1G12900.3 // AT1G79550.1 // AT3G04120.1 // AT1G12900.1 // AT5G58330.3 // ATCG00480.1 // AT5G08690.1 // AT3G12780.1 // AT1G56190.1 // AT4G26530.2 // AT3G26650.1 // AT1G56190.2 // AT1G79550.2 // AT3G55440.1
GO:0009199	P	ribonucleoside triphosphate metabolic process	17	686	165	28362	1.7e-06	6.3e-05	// AT4G26530.1 // AT1G42970.1 // AT1G20260.1 // AT1G12900.3 // AT1G79550.1 // AT3G04120.1 // AT1G12900.1 // AT5G58330.3 // ATCG00480.1 // AT5G08690.1 // AT3G12780.1 // AT1G56190.1 // AT4G26530.2 // AT3G26650.1 // AT1G56190.2 // AT1G79550.2 // AT3G55440.1
GO:0006163	P	purine nucleotide metabolic process	19	686	204	28362	1.7e-06	6.3e-05	// ATCG00120.1 // AT4G26530.1 // AT3G57610.1 // AT1G42970.1 // AT1G20260.1 // AT1G12900.3 // AT1G79550.1 // AT3G04120.1 // AT1G12900.1 // AT5G58330.3 // ATCG00480.1 // AT5G08690.1 // AT3G12780.1 // AT1G56190.1 // AT4G26530.2 // AT3G26650.1 // AT1G56190.2 // AT1G79550.2 // AT3G55440.1
GO:0006520	P	cellular amino acid metabolic process	24	686	320	28362	2.8e-06	0.0001	// AT5G17920.2 // AT5G17920.1 // AT4G29840.1 // AT1G29900.1 // AT4G33010.1 // AT1G80560.1 // AT4G13930.1 // AT2G26080.1 // AT5G35630.3 // AT5G35630.2 // AT5G35630.1 // AT4G23600.1 // AT1G17290.1 // AT2G35370.1 // AT3G03780.1 // AT3G03780.2 // AT3G03780.3 // AT3G59970.3 // AT3G17390.1 // AT4G37930.1 // AT1G32470.1 // AT5G14200.1 // AT4G14880.1 // AT4G14880.2
GO:0046688	P	response to copper ion	7	686	21	28362	3.1e-06	0.00011	// AT4G25100.4 // AT4G25100.1 // AT4G25100.3 // AT4G25100.2 // AT1G08830.1 // AT2G28190.1 // AT1G08830.2
GO:0009116	P	nucleoside metabolic process	21	686	258	28362	3.5e-06	0.00013	// ATCG00120.1 // AT4G26530.1 // AT3G57610.1 // AT1G12900.1 // AT1G20260.1 // AT1G12900.3 // AT1G79550.1 // AT3G04120.1 // AT1G42970.1 // AT5G58330.3 // AT1G79550.2 // ATCG00480.1 // AT5G08690.1 // AT3G12780.1 // AT1G56190.1 // AT4G26530.2 // AT3G26650.1 // AT1G56190.2 // AT3G09820.2 // AT3G09820.1 // AT3G55440.1
GO:0009408	P	response to heat	18	686	199	28362	4.6e-06	0.00016	// AT4G24280.1 // AT5G43940.1 // AT5G02500.1 // AT5G56030.1 // AT4G23100.2 // AT4G23100.1 // AT3G04120.1 // AT5G42020.1 // AT1G07890.2 // AT1G07890.3 // AT5G57560.1 // AT1G07890.1 // AT5G49910.1 // AT1G07890.7 // AT1G07890.4 // AT1G07890.5 // AT5G55160.1 // AT1G07890.8
GO:0009259	P	ribonucleotide metabolic process	19	686	221	28362	5e-06	0.00017	// ATCG00120.1 // AT4G26530.1 // AT3G57610.1 // AT1G42970.1 // AT1G20260.1 // AT1G12900.3 // AT1G79550.1 // AT3G04120.1 // AT1G12900.1 // AT5G58330.3 // ATCG00480.1 // AT5G08690.1 // AT3G12780.1 // AT1G56190.1 // AT4G26530.2 // AT3G26650.1 // AT1G56190.2 // AT1G79550.2 // AT3G55440.1
GO:0009416	P	response to light stimulus	40	686	744	28362	5.2e-06	0.00018	// AT5G38410.1 // AT5G48300.1 // AT1G20620.1 // AT3G50820.1 // AT1G20620.5 // AT3G62410.1 // AT5G04140.2 // AT2G05100.1 // AT2G42540.2 // AT5G63570.1 // AT5G04140.1 // AT3G26650.1 // AT3G49120.1 // AT2G42540.1 // AT3G62030.2 // AT2G36530.1 // AT4G25050.1 // AT1G67090.1 // AT5G09810.1 // AT5G38420.1 // AT1G69530.1 // AT5G66570.1 // AT1G69530.2 // AT1G42970.1 // AT3G43810.1 // AT5G63310.1 // AT4G35…
GO:0006091	P	generation of precursor metabolites and energy	25	686	364	28362	7.3e-06	0.00025	// AT3G50820.1 // AT1G06680.2 // AT2G42600.2 // AT2G42600.1 // AT5G58330.3 // AT1G06680.1 // AT3G26650.1 // AT2G20890.1 // AT1G12900.3 // AT1G12900.1 // AT3G04120.1 // AT4G26530.1 // AT3G12780.1 // AT1G56190.1 // AT1G56190.2 // AT1G53310.1 // AT1G53310.2 // AT1G53310.3 // AT5G66570.1 // AT1G42970.1 // AT1G60950.1 // AT3G55440.1 // AT1G79550.2 // AT4G26530.2 // AT1G79550.1
GO:0006546	P	glycine catabolic process	5	686	8	28362	8e-06	0.00027	// AT2G35370.1 // AT1G32470.1 // AT4G37930.1 // AT2G26080.1 // AT4G33010.1
GO:0010114	P	response to red light	10	686	65	28362	1.1e-05	0.00035	// AT1G69530.1 // AT5G38410.1 // AT1G69530.2 // AT5G38430.1 // AT2G05100.1 // AT3G18780.1 // AT3G18780.2 // AT1G67090.1 // AT5G38420.1 // AT3G27690.1
GO:0009314	P	response to radiation	40	686	772	28362	1.2e-05	0.00039	// AT5G38410.1 // AT5G48300.1 // AT1G20620.1 // AT3G50820.1 // AT1G20620.5 // AT3G62410.1 // AT5G04140.2 // AT2G05100.1 // AT2G42540.2 // AT5G63570.1 // AT5G04140.1 // AT3G26650.1 // AT3G49120.1 // AT2G42540.1 // AT3G62030.2 // AT2G36530.1 // AT4G25050.1 // AT1G67090.1 // AT5G09810.1 // AT5G38420.1 // AT1G69530.1 // AT5G66570.1 // AT1G69530.2 // AT1G42970.1 // AT3G43810.1 // AT5G63310.1 // AT4G35…
GO:0009071	P	serine family amino acid catabolic process	5	686	9	28362	1.2e-05	0.00039	// AT2G35370.1 // AT1G32470.1 // AT4G37930.1 // AT2G26080.1 // AT4G33010.1
GO:0019760	P	glucosinolate metabolic process	12	686	99	28362	1.3e-05	0.00041	// AT3G44320.1 // AT3G14210.1 // AT2G25450.1 // AT4G23100.2 // AT4G23100.1 // AT5G26000.1 // AT5G26000.2 // AT5G25980.1 // AT5G25980.2 // AT5G25980.3 // AT5G48180.1 // AT3G16410.1
GO:0019757	P	glycosinolate metabolic process	12	686	99	28362	1.3e-05	0.00041	// AT3G44320.1 // AT3G14210.1 // AT2G25450.1 // AT4G23100.2 // AT4G23100.1 // AT5G26000.1 // AT5G26000.2 // AT5G25980.1 // AT5G25980.2 // AT5G25980.3 // AT5G48180.1 // AT3G16410.1
GO:0006555	P	methionine metabolic process	7	686	30	28362	2.2e-05	0.00069	// AT3G17390.1 // AT5G17920.2 // AT5G17920.1 // AT3G03780.1 // AT3G03780.2 // AT3G03780.3 // AT3G59970.3
GO:0019253	P	reductive pentose-phosphate cycle	6	686	20	28362	2.6e-05	0.00081	// AT3G04790.1 // AT1G42970.1 // AT3G62410.1 // AT3G55800.1 // AT2G21170.1 // AT3G26650.1
GO:0006544	P	glycine metabolic process	6	686	21	28362	3.3e-05	0.001	// AT4G33010.1 // AT2G26080.1 // AT2G35370.1 // AT1G32470.1 // AT4G37930.1 // AT4G13930.1
GO:0019685	P	photosynthesis, dark reaction	6	686	21	28362	3.3e-05	0.001	// AT3G04790.1 // AT1G42970.1 // AT3G62410.1 // AT3G55800.1 // AT2G21170.1 // AT3G26650.1
GO:0032787	P	monocarboxylic acid metabolic process	28	686	481	28362	3.7e-05	0.0011	// AT3G15730.1 // AT5G16390.2 // AT5G16390.1 // AT5G58330.3 // AT3G26650.1 // AT2G05990.2 // AT2G05990.1 // AT3G44310.3 // AT3G44310.1 // AT5G35360.1 // AT4G16760.1 // AT5G35360.2 // AT1G12900.3 // AT1G12900.1 // AT3G04120.1 // AT4G25050.1 // AT4G26530.1 // AT3G12780.1 // AT1G56190.1 // AT1G56190.2 // AT3G55440.1 // AT1G42970.1 // AT2G33150.1 // AT3G10850.1 // AT5G09660.1 // AT1G79550.2 // AT4G26…
GO:0019637	P	organophosphate metabolic process	29	686	524	28362	6.3e-05	0.0019	// ATCG00120.1 // AT3G57610.1 // AT5G58330.3 // AT5G11670.1 // AT3G26650.1 // AT4G38970.1 // AT3G52930.1 // AT1G12900.3 // AT1G12900.1 // AT3G04120.1 // AT4G26530.1 // AT3G12780.1 // AT1G56190.1 // AT5G16440.1 // AT1G56190.2 // AT2G36460.1 // AT1G42970.1 // AT2G01140.1 // ATCG00480.1 // AT5G08690.1 // AT2G21330.1 // AT1G20260.1 // AT5G26667.3 // AT5G26667.2 // AT5G26667.1 // AT3G55440.1 // AT1G79…
GO:0045036	P	protein targeting to chloroplast	7	686	37	28362	7.1e-05	0.0021	// AT5G50920.1 // AT4G35450.3 // AT2G20890.1 // AT4G35450.2 // AT3G62030.2 // AT3G62030.1 // AT4G35450.1
GO:0072596	P	establishment of protein localization to chloroplast	7	686	37	28362	7.1e-05	0.0021	// AT5G50920.1 // AT4G35450.3 // AT2G20890.1 // AT4G35450.2 // AT3G62030.2 // AT3G62030.1 // AT4G35450.1
GO:0019344	P	cysteine biosynthetic process	6	686	25	28362	7.6e-05	0.0022	// AT3G61440.1 // AT2G43750.1 // AT3G62030.2 // AT3G62030.1 // AT4G14880.1 // AT4G14880.2
GO:0072598	P	protein localization to chloroplast	7	686	38	28362	8.3e-05	0.0023	// AT5G50920.1 // AT4G35450.3 // AT2G20890.1 // AT4G35450.2 // AT3G62030.2 // AT3G62030.1 // AT4G35450.1
GO:1901657	P	glycosyl compound metabolic process	21	686	326	28362	9.1e-05	0.0026	// ATCG00120.1 // AT4G26530.1 // AT3G57610.1 // AT1G12900.1 // AT1G20260.1 // AT1G12900.3 // AT1G79550.1 // AT3G04120.1 // AT1G42970.1 // AT5G58330.3 // AT1G79550.2 // ATCG00480.1 // AT5G08690.1 // AT3G12780.1 // AT1G56190.1 // AT4G26530.2 // AT3G26650.1 // AT1G56190.2 // AT3G09820.2 // AT3G09820.1 // AT3G55440.1
GO:0006534	P	cysteine metabolic process	6	686	27	28362	0.00011	0.003	// AT3G61440.1 // AT2G43750.1 // AT3G62030.2 // AT3G62030.1 // AT4G14880.1 // AT4G14880.2
GO:1901566	P	organonitrogen compound biosynthetic process	78	686	2076	28362	0.00011	0.0031	// ATCG00120.1 // AT5G27850.1 // AT3G57610.1 // AT1G59359.1 // AT2G01250.1 // AT2G27710.1 // AT2G27710.2 // AT2G27710.3 // AT4G29840.1 // AT3G05590.1 // AT3G04840.1 // AT5G02960.1 // AT1G29900.1 // AT1G58684.1 // AT4G17390.1 // AT3G16410.1 // AT5G63570.1 // AT1G80560.1 // AT3G45030.1 // AT3G63490.1 // AT1G07930.1 // AT5G17920.2 // AT5G62300.2 // AT4G29060.1 // AT5G17920.1 // AT3G61440.1 // AT1G50…
GO:0006790	P	sulfur compound metabolic process	19	686	286	28362	0.00013	0.0036	// AT4G39640.2 // AT3G44320.1 // AT3G17390.1 // AT4G39640.1 // AT3G14210.1 // AT2G25450.1 // AT4G23100.2 // AT4G23100.1 // AT2G36880.2 // AT5G26000.1 // AT5G26000.2 // AT2G36880.1 // AT3G06650.1 // AT5G04590.1 // AT5G25980.1 // AT5G25980.2 // AT5G25980.3 // AT5G48180.1 // AT3G16410.1
GO:0006869	P	lipid transport	14	686	174	28362	0.00016	0.0044	// AT2G10940.2 // AT2G10940.1 // AT2G38540.1 // AT2G38530.1 // AT3G08770.1 // AT2G45180.1 // AT1G55260.1 // AT3G53980.2 // AT3G53980.1 // AT3G51600.1 // AT1G31812.1 // AT5G55450.1 // AT5G05960.1 // AT1G27950.1
GO:1901607	P	alpha-amino acid biosynthetic process	13	686	154	28362	0.00018	0.0048	// AT5G17920.1 // AT5G17920.2 // AT3G61440.1 // AT4G29840.1 // AT2G43750.1 // AT1G29900.1 // AT3G62030.2 // AT3G03780.1 // AT3G03780.2 // AT3G03780.3 // AT3G62030.1 // AT4G14880.1 // AT4G14880.2
GO:0016053	P	organic acid biosynthetic process	28	686	531	28362	0.00018	0.0048	// AT5G17920.2 // AT5G17920.1 // AT5G16390.2 // AT5G16390.1 // AT1G29900.1 // AT1G80560.1 // AT2G05990.2 // AT2G05990.1 // AT3G44310.3 // AT3G44310.1 // AT5G35360.1 // AT4G16760.1 // AT5G35360.2 // AT4G25050.1 // AT4G29840.1 // AT3G03780.1 // AT3G03780.2 // AT3G03780.3 // AT2G33150.1 // AT3G61440.1 // AT2G43750.1 // AT3G62030.2 // AT3G62030.1 // AT3G58610.2 // AT5G14200.1 // AT3G58610.1 // AT4G14…
GO:0010218	P	response to far red light	8	686	60	28362	0.0002	0.005	// AT5G38410.1 // AT5G38430.1 // AT2G05100.1 // AT3G18780.1 // AT3G18780.2 // AT1G67090.1 // AT5G38420.1 // AT3G27690.1
GO:0009404	P	toxin metabolic process	8	686	60	28362	0.0002	0.005	// AT1G78380.1 // AT4G23100.2 // AT4G23100.1 // AT1G02920.1 // AT2G47730.1 // AT4G02520.1 // AT2G30870.1 // AT1G02930.1
GO:0009741	P	response to brassinosteroid	10	686	95	28362	0.00019	0.005	// AT5G10450.2 // AT5G10450.1 // AT1G75750.1 // AT1G78300.1 // AT5G57560.1 // AT1G22300.2 // AT1G22300.1 // AT5G65430.1 // AT5G65430.2 // AT1G35160.1
GO:0009066	P	aspartate family amino acid metabolic process	8	686	60	28362	0.0002	0.005	// AT3G17390.1 // AT5G17920.2 // AT5G17920.1 // AT4G29840.1 // AT3G03780.1 // AT3G03780.2 // AT3G03780.3 // AT3G59970.3
GO:0034614	P	cellular response to reactive oxygen species	7	686	46	28362	0.00024	0.006	// AT4G25100.4 // AT4G25100.1 // AT4G25100.3 // AT4G25100.2 // AT1G08830.1 // AT2G28190.1 // AT1G08830.2
GO:0006098	P	pentose-phosphate shunt	6	686	32	28362	0.00025	0.0061	// AT4G38970.1 // AT3G52930.1 // AT2G01140.1 // AT2G21330.1 // AT5G11670.1 // AT2G36460.1
GO:0051156	P	glucose 6-phosphate metabolic process	6	686	32	28362	0.00025	0.0061	// AT4G38970.1 // AT3G52930.1 // AT2G01140.1 // AT2G21330.1 // AT5G11670.1 // AT2G36460.1
GO:0015979	P	photosynthesis	17	686	253	28362	0.00026	0.0064	// AT5G66570.1 // AT3G04790.1 // AT3G50820.1 // AT3G26650.1 // AT1G60950.1 // AT1G42970.1 // AT2G05100.1 // AT3G55800.1 // AT1G03130.1 // AT2G05070.1 // AT3G62410.1 // AT2G21170.1 // AT1G06680.1 // AT1G06680.2 // AT4G02770.1 // AT2G20890.1 // AT3G27690.1
GO:0006970	P	response to osmotic stress	31	686	636	28362	0.00031	0.0076	// AT4G23670.1 // AT2G42540.1 // AT2G42540.2 // AT4G13850.3 // AT1G53240.1 // AT1G03230.1 // AT3G60750.1 // AT4G37530.1 // AT1G13930.1 // AT3G52930.1 // AT1G65930.1 // AT3G23600.1 // AT4G35830.1 // AT5G15970.1 // AT1G08830.1 // AT4G23600.1 // AT1G08830.2 // AT2G36460.1 // AT2G21660.1 // AT1G03220.1 // AT3G02360.1 // AT4G34180.1 // AT5G56030.1 // AT5G25610.1 // AT2G05710.1 // AT2G31610.1 // AT1G35…
GO:0006081	P	cellular aldehyde metabolic process	8	686	65	28362	0.00032	0.0078	// AT5G43940.1 // AT4G38970.1 // AT3G52930.1 // AT2G01140.1 // AT2G21330.1 // AT5G11670.1 // AT3G10850.1 // AT2G36460.1
GO:0009636	P	response to toxic substance	10	686	102	28362	0.00033	0.0079	// AT4G25100.4 // AT4G25100.1 // AT3G61440.1 // AT4G25100.3 // AT4G25100.2 // AT5G42980.1 // AT1G08830.1 // AT4G23600.1 // AT2G28190.1 // AT1G08830.2
GO:0010193	P	response to ozone	6	686	35	28362	0.00038	0.009	// AT1G19570.1 // AT4G23100.2 // AT4G23100.1 // AT1G19570.2 // AT1G08830.1 // AT1G08830.2
GO:0009269	P	response to desiccation	5	686	24	28362	0.00054	0.013	// AT1G76180.1 // AT2G21620.2 // AT5G25610.1 // AT2G05520.1 // AT2G21620.1
GO:0043401	P	steroid hormone mediated signaling pathway	8	686	71	28362	0.00055	0.013	// AT5G10450.2 // AT5G10450.1 // AT1G78300.1 // AT1G22300.2 // AT1G22300.1 // AT5G65430.1 // AT5G65430.2 // AT1G35160.1
GO:0009742	P	brassinosteroid mediated signaling pathway	8	686	71	28362	0.00055	0.013	// AT5G10450.2 // AT5G10450.1 // AT1G78300.1 // AT1G22300.2 // AT1G22300.1 // AT5G65430.1 // AT5G65430.2 // AT1G35160.1
GO:0048545	P	response to steroid hormone	8	686	71	28362	0.00055	0.013	// AT5G10450.2 // AT5G10450.1 // AT1G78300.1 // AT1G22300.2 // AT1G22300.1 // AT5G65430.1 // AT5G65430.2 // AT1G35160.1
GO:0071383	P	cellular response to steroid hormone stimulus	8	686	71	28362	0.00055	0.013	// AT5G10450.2 // AT5G10450.1 // AT1G78300.1 // AT1G22300.2 // AT1G22300.1 // AT5G65430.1 // AT5G65430.2 // AT1G35160.1
GO:0043648	P	dicarboxylic acid metabolic process	8	686	71	28362	0.00055	0.013	// AT1G65960.2 // AT5G58330.3 // AT5G58330.2 // AT5G58330.1 // AT5G11670.1 // AT5G35630.2 // AT5G35630.1 // AT5G35630.3
GO:0010876	P	lipid localization	14	686	199	28362	0.00058	0.013	// AT2G10940.2 // AT2G10940.1 // AT2G38540.1 // AT2G38530.1 // AT3G08770.1 // AT2G45180.1 // AT1G55260.1 // AT3G53980.2 // AT3G53980.1 // AT3G51600.1 // AT1G31812.1 // AT5G55450.1 // AT5G05960.1 // AT1G27950.1
GO:0006739	P	NADP metabolic process	6	686	39	28362	0.00063	0.014	// AT4G38970.1 // AT3G52930.1 // AT2G01140.1 // AT2G21330.1 // AT5G11670.1 // AT2G36460.1
GO:0071367	P	cellular response to brassinosteroid stimulus	8	686	73	28362	0.00066	0.014	// AT5G10450.2 // AT5G10450.1 // AT1G78300.1 // AT1G22300.2 // AT1G22300.1 // AT5G65430.1 // AT5G65430.2 // AT1G35160.1
GO:1901606	P	alpha-amino acid catabolic process	6	686	40	28362	0.00071	0.016	// AT4G33010.1 // AT2G26080.1 // AT2G35370.1 // AT1G32470.1 // AT4G37930.1 // AT1G17290.1
GO:0009070	P	serine family amino acid biosynthetic process	6	686	41	28362	0.0008	0.017	// AT3G61440.1 // AT2G43750.1 // AT3G62030.2 // AT3G62030.1 // AT4G14880.1 // AT4G14880.2
GO:0016052	P	carbohydrate catabolic process	16	686	257	28362	0.00085	0.018	// AT1G68560.1 // AT1G42970.1 // AT1G12900.3 // AT3G04120.1 // AT1G12900.1 // AT5G58330.3 // AT1G79550.1 // AT4G26530.1 // AT3G12780.1 // AT1G56190.1 // AT4G26530.2 // AT3G26650.1 // AT1G56190.2 // AT1G79550.2 // AT3G55440.1 // AT5G64570.1
GO:0009086	P	methionine biosynthetic process	5	686	27	28362	0.00086	0.018	// AT3G03780.1 // AT3G03780.2 // AT3G03780.3 // AT5G17920.2 // AT5G17920.1
GO:0019682	P	glyceraldehyde-3-phosphate metabolic process	6	686	44	28362	0.0011	0.024	// AT4G38970.1 // AT3G52930.1 // AT2G01140.1 // AT2G21330.1 // AT5G11670.1 // AT2G36460.1
GO:0009056	P	catabolic process	54	686	1430	28362	0.0012	0.024	// AT1G20620.1 // AT3G26650.1 // AT1G20620.5 // AT5G58330.3 // AT5G26000.1 // AT5G26000.2 // AT4G33010.1 // AT5G25980.1 // AT5G25980.2 // AT5G25980.3 // AT1G02930.1 // AT4G16760.1 // AT2G47730.1 // AT1G12900.3 // AT1G12900.1 // AT3G04120.1 // AT2G26080.1 // AT4G26530.1 // AT1G02360.1 // AT4G26530.2 // AT1G56190.1 // AT1G56190.2 // AT1G79550.2 // AT1G17290.1 // AT3G55440.1 // AT3G16410.1 // AT1G68…
GO:0072593	P	reactive oxygen species metabolic process	12	686	169	28362	0.0013	0.027	// AT4G25100.4 // AT1G20620.1 // AT4G25100.1 // AT4G25100.3 // AT4G25100.2 // AT1G20620.5 // AT4G35090.1 // AT1G08830.1 // AT2G28190.1 // AT1G08830.2 // AT3G52880.1 // AT3G52880.2
GO:0090487	P	secondary metabolite catabolic process	6	686	46	28362	0.0014	0.028	// AT1G78380.1 // AT4G02520.1 // AT1G02920.1 // AT2G47730.1 // AT2G30870.1 // AT1G02930.1
GO:0009407	P	toxin catabolic process	6	686	46	28362	0.0014	0.028	// AT1G78380.1 // AT4G02520.1 // AT1G02920.1 // AT2G47730.1 // AT2G30870.1 // AT1G02930.1
GO:0044723	P	single-organism carbohydrate metabolic process	28	686	613	28362	0.0015	0.031	// AT4G26690.1 // AT5G48300.1 // AT3G04790.1 // AT2G25450.1 // AT5G58330.3 // AT3G55800.1 // AT1G43670.1 // AT2G21170.1 // AT5G51820.1 // AT3G26650.1 // AT1G66970.1 // AT1G12900.3 // AT3G03250.1 // AT3G04120.1 // AT4G26530.1 // AT3G54050.1 // AT4G26530.2 // AT1G56190.1 // AT1G56190.2 // AT4G25900.1 // AT3G55440.1 // AT3G12780.1 // AT1G42970.1 // AT1G12900.1 // AT3G62410.1 // AT1G79550.2 // AT1G79…
GO:0009067	P	aspartate family amino acid biosynthetic process	6	686	47	28362	0.0015	0.031	// AT5G17920.2 // AT5G17920.1 // AT4G29840.1 // AT3G03780.1 // AT3G03780.2 // AT3G03780.3
GO:0009639	P	response to red or far red light	14	686	222	28362	0.0016	0.031	// AT1G69530.1 // AT5G38410.1 // AT2G42540.2 // AT1G69530.2 // AT2G42540.1 // AT5G38430.1 // AT2G05100.1 // AT3G43810.1 // AT3G18780.2 // AT3G18780.1 // AT5G63310.1 // AT5G38420.1 // AT3G27690.1 // AT1G67090.1
GO:0046395	P	carboxylic acid catabolic process	9	686	105	28362	0.0016	0.031	// AT4G16760.1 // AT5G09660.1 // AT4G33010.1 // AT2G26080.1 // AT2G35370.1 // AT1G32470.1 // AT4G37930.1 // AT2G33150.1 // AT1G17290.1
GO:0044283	P	small molecule biosynthetic process	29	686	653	28362	0.0019	0.037	// AT5G17920.2 // AT5G17920.1 // AT5G16390.2 // AT5G16390.1 // AT1G29900.1 // AT1G80560.1 // AT2G05990.2 // AT2G05990.1 // AT3G44310.3 // AT3G44310.1 // AT5G35360.1 // AT4G16760.1 // AT5G35360.2 // AT3G04120.1 // AT4G25050.1 // AT4G29840.1 // AT3G03780.1 // AT3G03780.2 // AT3G03780.3 // AT2G33150.1 // AT3G61440.1 // AT2G43750.1 // AT3G62030.2 // AT3G62030.1 // AT3G58610.2 // AT5G14200.1 // AT3G58…
GO:0042545	P	cell wall modification	11	686	156	28362	0.0021	0.042	// AT1G69530.1 // AT1G69530.2 // AT5G09760.1 // AT4G23100.2 // AT4G23100.1 // AT3G49220.1 // AT3G10720.2 // AT2G45220.1 // AT2G26440.1 // AT3G45970.1 // AT5G63800.1
GO:0009063	P	cellular amino acid catabolic process	6	686	53	28362	0.0026	0.052	// AT4G33010.1 // AT2G26080.1 // AT2G35370.1 // AT1G32470.1 // AT4G37930.1 // AT1G17290.1
GO:0019748	P	secondary metabolic process	23	686	492	28362	0.0029	0.057	// AT2G25450.1 // AT5G26000.1 // AT5G26000.2 // AT5G25980.1 // AT5G25980.2 // AT5G25980.3 // AT1G02930.1 // AT3G14210.1 // AT4G34050.1 // AT4G23100.1 // AT3G16410.1 // AT3G44320.1 // AT4G23100.2 // AT1G12840.1 // AT3G24503.1 // AT5G48180.1 // AT1G78380.1 // AT3G17390.1 // AT4G02520.1 // AT1G02920.1 // AT2G47730.1 // AT2G30870.1 // AT3G19450.1
GO:1901135	P	carbohydrate derivative metabolic process	28	686	645	28362	0.003	0.058	// ATCG00120.1 // AT3G57610.1 // AT2G27860.1 // AT5G58330.3 // AT5G11670.1 // AT3G26650.1 // AT4G38970.1 // AT3G52930.1 // AT1G12900.3 // AT1G12900.1 // AT3G04120.1 // AT4G26530.1 // AT3G12780.1 // AT1G56190.1 // AT1G56190.2 // AT2G36460.1 // AT1G42970.1 // AT2G01140.1 // ATCG00480.1 // AT5G08690.1 // AT2G21330.1 // AT3G09820.2 // AT3G09820.1 // AT1G20260.1 // AT3G55440.1 // AT1G79550.2 // AT4G26…
GO:0009611	P	response to wounding	13	686	217	28362	0.0034	0.066	// AT5G20230.1 // AT4G16760.1 // AT2G34810.1 // AT3G13790.1 // AT2G38870.1 // AT5G09810.1 // AT5G14780.1 // AT2G33150.1 // AT3G16470.1 // AT4G23600.1 // AT4G24350.1 // AT3G16470.2 // AT2G02990.1
GO:0016054	P	organic acid catabolic process	9	686	121	28362	0.0038	0.072	// AT4G16760.1 // AT5G09660.1 // AT4G33010.1 // AT2G26080.1 // AT2G35370.1 // AT1G32470.1 // AT4G37930.1 // AT2G33150.1 // AT1G17290.1
GO:0009651	P	response to salt stress	25	686	574	28362	0.0047	0.089	// AT4G23670.1 // AT1G13930.1 // AT1G53240.1 // AT1G03230.1 // AT3G60750.1 // AT4G37530.1 // AT3G52930.1 // AT1G65930.1 // AT3G23600.1 // AT1G08830.1 // AT4G23600.1 // AT1G08830.2 // AT2G36460.1 // AT1G03220.1 // AT3G02360.1 // AT4G34180.1 // AT5G56030.1 // AT4G35830.1 // AT2G05710.1 // AT2G31610.1 // AT1G04410.1 // AT1G15930.1 // AT3G62030.2 // AT3G62030.1 // AT5G25610.1
GO:0009816	P	defense response to bacterium, incompatible interaction	5	686	43	28362	0.0054	0.1	// AT4G23100.2 // AT4G23100.1 // AT4G35450.2 // AT4G35450.3 // AT4G35450.1
GO:0008652	P	cellular amino acid biosynthetic process	9	686	132	28362	0.0064	0.12	// AT5G17920.2 // AT5G17920.1 // AT4G29840.1 // AT1G29900.1 // AT3G03780.1 // AT3G03780.2 // AT3G03780.3 // AT1G80560.1 // AT5G14200.1
GO:0001101	P	response to acid chemical	43	686	1181	28362	0.0066	0.12	// AT2G36530.1 // AT2G37220.1 // AT5G02240.1 // AT1G76180.1 // AT3G16470.1 // AT2G14900.1 // AT1G02930.1 // AT3G16470.2 // AT2G05520.1 // AT1G47128.1 // AT4G38970.1 // AT1G75750.1 // AT4G23170.1 // AT3G15730.1 // AT5G15970.1 // AT4G25000.1 // AT1G08830.1 // AT2G05710.1 // AT1G08830.2 // AT1G69530.1 // AT1G69530.2 // AT4G23100.2 // AT4G23100.1 // AT3G22060.1 // AT1G19570.2 // AT5G56030.1 // AT5G25…
GO:0046394	P	carboxylic acid biosynthetic process	20	686	438	28362	0.0067	0.12	// AT3G44310.3 // AT5G17920.1 // AT3G44310.1 // AT5G35360.1 // AT5G17920.2 // AT4G16760.1 // AT5G35360.2 // AT4G29840.1 // AT5G16390.1 // AT1G29900.1 // AT4G25050.1 // AT3G03780.1 // AT3G03780.2 // AT3G03780.3 // AT2G33150.1 // AT1G80560.1 // AT5G16390.2 // AT2G05990.2 // AT5G14200.1 // AT2G05990.1
GO:0045087	P	innate immune response	16	686	323	28362	0.0072	0.13	// AT4G39260.1 // AT2G21660.1 // AT4G23100.1 // AT4G23100.2 // AT2G14610.1 // AT3G57260.1 // AT2G37220.1 // AT4G35450.3 // AT4G24770.1 // AT4G37930.1 // AT1G55490.1 // AT1G55490.2 // AT4G35450.2 // AT3G54420.1 // AT1G75040.1 // AT4G35450.1
GO:0009826	P	unidimensional cell growth	15	686	296	28362	0.0075	0.14	// AT1G69530.1 // AT2G19760.1 // AT1G69530.2 // AT1G75750.1 // AT4G26690.1 // AT1G12840.1 // AT2G06850.1 // AT3G18780.1 // AT3G18780.2 // AT3G09840.1 // AT1G49240.1 // AT3G49120.1 // AT3G45970.1 // AT3G16640.1 // AT4G12420.1
GO:0044282	P	small molecule catabolic process	10	686	162	28362	0.008	0.14	// AT5G09660.1 // AT4G16760.1 // AT1G32470.1 // AT2G26080.1 // AT2G35370.1 // AT4G33010.1 // AT4G37930.1 // AT2G33150.1 // AT3G10850.1 // AT1G17290.1
GO:0006099	P	tricarboxylic acid cycle	5	686	50	28362	0.0095	0.17	// AT2G42600.2 // AT2G42600.1 // AT1G53310.1 // AT1G53310.2 // AT1G53310.3
GO:0033993	P	response to lipid	30	686	772	28362	0.0096	0.17	// AT2G36530.1 // AT2G37220.1 // AT5G02240.1 // AT1G22300.2 // AT1G22300.1 // AT2G14900.1 // AT2G05520.1 // AT4G38970.1 // AT1G75750.1 // AT3G15730.1 // AT5G15970.1 // AT4G25000.1 // AT2G05710.1 // AT1G35160.1 // AT1G69530.1 // AT1G69530.2 // AT1G78300.1 // AT3G22060.1 // AT5G25610.1 // AT5G65430.2 // AT4G23600.1 // AT5G10450.2 // AT5G10450.1 // AT1G76180.1 // AT1G35720.1 // AT4G30270.1 // AT5G57…
GO:0072522	P	purine-containing compound biosynthetic process	7	686	93	28362	0.0096	0.17	// ATCG00120.1 // AT3G57610.1 // AT1G20260.1 // ATCG00480.1 // AT5G08690.1 // AT3G09820.2 // AT3G09820.1
GO:0006955	P	immune response	16	686	333	28362	0.0094	0.17	// AT4G39260.1 // AT2G21660.1 // AT4G23100.1 // AT4G23100.2 // AT2G14610.1 // AT3G57260.1 // AT2G37220.1 // AT4G35450.3 // AT4G24770.1 // AT4G37930.1 // AT1G55490.1 // AT1G55490.2 // AT4G35450.2 // AT3G54420.1 // AT1G75040.1 // AT4G35450.1
GO:0060560	P	developmental growth involved in morphogenesis	16	686	334	28362	0.0096	0.17	// AT1G69530.1 // AT2G19760.1 // AT1G69530.2 // AT1G75750.1 // AT4G26690.1 // AT1G12840.1 // AT2G06850.1 // AT3G18780.1 // AT3G18780.2 // AT5G09810.1 // AT1G49240.1 // AT3G49120.1 // AT3G45970.1 // AT3G09840.1 // AT3G16640.1 // AT4G12420.1
GO:0042451	P	purine nucleoside biosynthetic process	6	686	72	28362	0.01	0.18	// AT3G57610.1 // AT1G20260.1 // ATCG00480.1 // AT5G08690.1 // AT3G09820.2 // AT3G09820.1
GO:0046129	P	purine ribonucleoside biosynthetic process	6	686	72	28362	0.01	0.18	// AT3G57610.1 // AT1G20260.1 // ATCG00480.1 // AT5G08690.1 // AT3G09820.2 // AT3G09820.1
GO:0009814	P	defense response, incompatible interaction	10	686	170	28362	0.011	0.18	// AT4G23100.2 // AT2G14610.1 // AT3G57260.1 // AT4G23100.1 // AT4G35450.3 // AT1G55490.1 // AT1G55490.2 // AT4G35450.2 // AT1G75040.1 // AT4G35450.1
GO:0034599	P	cellular response to oxidative stress	7	686	97	28362	0.012	0.2	// AT4G25100.4 // AT4G25100.1 // AT4G25100.3 // AT4G25100.2 // AT1G08830.1 // AT2G28190.1 // AT1G08830.2
GO:0044248	P	cellular catabolic process	37	686	1024	28362	0.012	0.21	// AT1G20620.1 // AT1G20620.5 // AT5G26000.1 // AT5G26000.2 // AT4G33010.1 // AT5G25980.1 // AT5G25980.2 // AT5G25980.3 // AT1G02930.1 // AT4G16760.1 // AT2G47730.1 // AT2G26080.1 // AT1G02360.1 // AT1G17290.1 // AT3G16410.1 // AT3G44320.1 // AT2G35635.1 // AT4G35090.1 // AT2G35370.1 // AT3G14210.1 // AT4G37930.1 // AT2G33150.1 // AT4G01700.1 // AT3G10850.1 // AT5G48180.1 // AT1G78380.1 // AT5G09…
GO:0044763	P	single-organism cellular process	185	686	6591	28362	0.014	0.23	// AT2G42540.1 // AT5G48300.1 // AT2G42540.2 // AT4G25050.1 // AT2G05990.2 // AT2G05990.1 // AT3G52930.1 // AT4G16760.1 // AT5G06870.1 // AT3G03250.1 // AT3G12780.1 // AT5G35630.3 // AT5G35630.2 // AT5G35630.1 // AT2G42600.2 // AT4G23600.1 // AT1G35160.1 // AT2G36460.1 // AT3G56800.1 // AT5G43940.1 // AT1G42970.1 // AT3G43810.1 // AT5G08690.1 // AT3G03780.1 // AT3G03780.2 // AT5G10450.1 // AT1G56…
GO:0044711	P	single-organism biosynthetic process	57	686	1735	28362	0.014	0.23	// ATCG00120.1 // AT5G48300.1 // AT1G20260.1 // AT5G17920.2 // AT5G17920.1 // AT2G25450.1 // AT5G16390.2 // AT5G16390.1 // AT3G57610.1 // AT3G24503.1 // AT2G21170.1 // AT5G51820.1 // AT3G26650.1 // AT2G05990.2 // AT3G55800.1 // AT2G05990.1 // AT3G44310.3 // AT3G44310.1 // AT5G35360.1 // AT4G16760.1 // AT5G35360.2 // AT3G04790.1 // AT3G04120.1 // AT4G25050.1 // AT4G34050.1 // AT5G16440.1 // AT4G29…
GO:0009637	P	response to blue light	6	686	81	28362	0.017	0.28	// AT5G38410.1 // AT5G38430.1 // AT2G05100.1 // AT1G67090.1 // AT5G38420.1 // AT3G27690.1
GO:0043085	P	positive regulation of catalytic activity	6	686	81	28362	0.017	0.28	// AT3G02730.1 // AT3G15360.1 // AT1G03680.1 // AT1G50320.1 // AT5G16400.1 // AT4G03520.1
GO:0048767	P	root hair elongation	5	686	59	28362	0.018	0.29	// AT3G18780.2 // AT1G49240.1 // AT3G18780.1 // AT3G16640.1 // AT5G09810.1
GO:0044699	P	single-organism process	255	686	9448	28362	0.02	0.32	// AT2G42540.1 // AT5G48300.1 // AT2G42540.2 // AT3G16370.1 // AT2G01820.1 // AT1G17290.1 // AT5G55050.1 // AT5G55450.1 // AT4G25050.1 // AT2G05990.2 // AT2G05990.1 // AT4G13850.3 // AT3G52930.1 // AT4G16760.1 // AT3G54050.1 // AT5G06870.1 // AT3G03250.1 // AT3G12780.1 // AT5G35630.3 // AT5G35630.2 // AT5G35630.1 // AT2G42600.2 // AT5G38420.1 // AT1G35160.1 // AT2G36460.1 // AT3G56800.1 // AT1G20…
GO:0002376	P	immune system process	16	686	369	28362	0.022	0.35	// AT4G39260.1 // AT2G21660.1 // AT4G23100.1 // AT4G23100.2 // AT2G14610.1 // AT3G57260.1 // AT2G37220.1 // AT4G35450.3 // AT4G24770.1 // AT4G37930.1 // AT1G55490.1 // AT1G55490.2 // AT4G35450.2 // AT3G54420.1 // AT1G75040.1 // AT4G35450.1
GO:0008152	P	metabolic process	318	686	12035	28362	0.022	0.36	// AT1G15930.2 // ATCG00120.1 // AT5G48300.1 // AT3G14067.1 // AT1G68010.1 // AT2G41840.1 // AT5G09650.1 // AT3G08740.1 // AT3G16370.1 // AT3G52560.2 // AT3G16410.1 // AT5G63570.1 // AT3G52560.1 // AT5G04140.1 // AT4G25050.1 // AT5G04140.2 // AT2G05990.2 // AT2G05990.1 // AT4G31140.1 // AT1G31690.1 // AT4G26530.1 // AT1G70730.3 // AT3G52930.1 // AT5G17920.1 // AT4G16760.1 // AT3G54050.1 // AT3G04…
GO:0009060	P	aerobic respiration	5	686	64	28362	0.024	0.38	// AT2G42600.2 // AT2G42600.1 // AT1G53310.1 // AT1G53310.2 // AT1G53310.3
GO:0044272	P	sulfur compound biosynthetic process	7	686	113	28362	0.024	0.38	// AT3G17390.1 // AT2G25450.1 // AT4G23100.2 // AT4G23100.1 // AT2G36880.2 // AT2G36880.1 // AT3G06650.1
GO:0009753	P	response to jasmonic acid	11	686	225	28362	0.025	0.4	// AT1G28290.2 // AT2G34810.1 // AT4G23100.2 // AT4G23100.1 // AT3G16470.1 // AT1G19570.2 // AT4G23600.1 // AT1G28290.1 // AT1G19570.1 // AT3G16470.2 // AT2G02990.1
GO:0009617	P	response to bacterium	18	686	441	28362	0.026	0.41	// AT4G23670.1 // AT3G57240.1 // AT1G53240.1 // AT4G23100.2 // AT4G23100.1 // AT3G04790.1 // AT4G35450.2 // AT3G52960.1 // AT1G08830.1 // AT3G11630.1 // AT3G49120.1 // AT3G28940.1 // AT3G17210.1 // AT1G08830.2 // AT2G37660.1 // AT4G35450.3 // AT3G28930.1 // AT4G35450.1
GO:0044093	P	positive regulation of molecular function	6	686	90	28362	0.026	0.41	// AT3G02730.1 // AT3G15360.1 // AT1G03680.1 // AT1G50320.1 // AT5G16400.1 // AT4G03520.1
GO:0009627	P	systemic acquired resistance	5	686	67	28362	0.028	0.43	// AT2G14610.1 // AT3G57260.1 // AT1G55490.1 // AT1G75040.1 // AT1G55490.2
GO:0009642	P	response to light intensity	8	686	144	28362	0.028	0.44	// AT5G66570.1 // AT3G50820.1 // AT2G06850.1 // AT3G18780.1 // AT3G18780.2 // AT5G20230.1 // AT3G62030.2 // AT3G62030.1
GO:1990267	P	response to transition metal nanoparticle	7	686	119	28362	0.03	0.46	// AT4G25100.4 // AT4G25100.1 // AT4G25100.3 // AT4G25100.2 // AT1G08830.1 // AT2G28190.1 // AT1G08830.2
GO:0042455	P	ribonucleoside biosynthetic process	6	686	93	28362	0.03	0.46	// AT3G57610.1 // AT1G20260.1 // ATCG00480.1 // AT5G08690.1 // AT3G09820.2 // AT3G09820.1
GO:0042742	P	defense response to bacterium	15	686	354	28362	0.03	0.46	// AT4G23670.1 // AT1G53240.1 // AT4G23100.2 // AT4G23100.1 // AT3G04790.1 // AT4G35450.2 // AT3G52960.1 // AT3G11630.1 // AT3G49120.1 // AT1G08830.1 // AT3G17210.1 // AT1G08830.2 // AT2G37660.1 // AT4G35450.3 // AT4G35450.1
GO:0006575	P	cellular modified amino acid metabolic process	5	686	69	28362	0.031	0.47	// AT1G50480.1 // AT4G23100.2 // AT4G23100.1 // AT4G39640.2 // AT4G39640.1
GO:0009163	P	nucleoside biosynthetic process	6	686	96	28362	0.034	0.51	// AT3G57610.1 // AT1G20260.1 // ATCG00480.1 // AT5G08690.1 // AT3G09820.2 // AT3G09820.1
GO:0009064	P	glutamine family amino acid metabolic process	5	686	71	28362	0.034	0.51	// AT1G65960.2 // AT5G35630.3 // AT5G35630.2 // AT5G35630.1 // AT1G29900.1
GO:0033014	P	tetrapyrrole biosynthetic process	5	686	71	28362	0.034	0.51	// AT5G63570.1 // AT5G08280.1 // AT1G03475.1 // AT5G16440.1 // AT5G50920.1
GO:0019318	P	hexose metabolic process	5	686	72	28362	0.036	0.53	// AT3G54050.1 // AT3G47800.1 // AT3G04120.1 // AT4G25900.1 // AT1G43670.1
GO:0048765	P	root hair cell differentiation	6	686	99	28362	0.038	0.56	// AT4G26690.1 // AT3G18780.1 // AT3G18780.2 // AT5G09810.1 // AT1G49240.1 // AT3G16640.1
GO:0048764	P	trichoblast maturation	6	686	99	28362	0.038	0.56	// AT4G26690.1 // AT3G18780.1 // AT3G18780.2 // AT5G09810.1 // AT1G49240.1 // AT3G16640.1
GO:0015992	P	proton transport	5	686	74	28362	0.039	0.57	// AT5G08690.1 // AT1G78900.2 // AT1G78900.1 // AT1G20260.1 // ATCG00480.1
GO:0006818	P	hydrogen transport	5	686	74	28362	0.039	0.57	// AT5G08690.1 // AT1G78900.2 // AT1G78900.1 // AT1G20260.1 // ATCG00480.1
GO:0048469	P	cell maturation	6	686	100	28362	0.04	0.58	// AT4G26690.1 // AT3G18780.1 // AT3G18780.2 // AT5G09810.1 // AT1G49240.1 // AT3G16640.1
GO:0080147	P	root hair cell development	5	686	79	28362	0.049	0.68	// AT3G18780.2 // AT1G49240.1 // AT3G18780.1 // AT3G16640.1 // AT5G09810.1
GO:0006518	P	peptide metabolic process	48	686	1540	28362	0.048	0.68	// AT5G27850.1 // AT5G62300.1 // AT1G59359.1 // AT2G01250.1 // AT2G27710.1 // AT2G27710.2 // AT2G27710.3 // AT3G05590.1 // AT3G04840.1 // AT5G02960.1 // AT1G58684.1 // AT4G17390.1 // AT5G02870.1 // AT3G63490.1 // AT1G07930.1 // AT2G41840.1 // AT5G62300.2 // AT4G29060.1 // AT4G36130.1 // AT3G08740.1 // AT3G63190.1 // AT1G74060.1 // AT4G01310.1 // AT1G18540.1 // AT4G39640.2 // AT3G11940.1 // AT1G07…
GO:0006631	P	fatty acid metabolic process	11	686	252	28362	0.049	0.68	// AT5G35360.1 // AT5G09660.1 // AT4G16760.1 // AT5G35360.2 // AT5G16390.2 // AT5G16390.1 // AT3G15730.1 // AT4G25050.1 // AT2G33150.1 // AT2G05990.2 // AT2G05990.1
GO:0072330	P	monocarboxylic acid biosynthetic process	11	686	251	28362	0.048	0.68	// AT3G44310.3 // AT3G44310.1 // AT5G35360.1 // AT4G16760.1 // AT5G35360.2 // AT5G16390.2 // AT5G16390.1 // AT4G25050.1 // AT2G33150.1 // AT2G05990.2 // AT2G05990.1
GO:0009743	P	response to carbohydrate	7	686	133	28362	0.049	0.68	// AT3G62410.1 // AT1G42970.1 // AT3G04120.1 // AT3G26650.1 // AT2G20890.1 // AT3G62030.2 // AT3G62030.1
GO:0010054	P	trichoblast differentiation	6	686	105	28362	0.048	0.68	// AT4G26690.1 // AT3G18780.1 // AT3G18780.2 // AT5G09810.1 // AT1G49240.1 // AT3G16640.1
GO:1901659	P	glycosyl compound biosynthetic process	6	686	105	28362	0.048	0.68	// AT3G57610.1 // AT1G20260.1 // ATCG00480.1 // AT5G08690.1 // AT3G09820.2 // AT3G09820.1
GO:1901565	P	organonitrogen compound catabolic process	8	686	164	28362	0.052	0.72	// AT4G33010.1 // AT2G26080.1 // AT2G35370.1 // AT1G32470.1 // AT4G37930.1 // AT4G39640.2 // AT4G39640.1 // AT1G17290.1
GO:0042744	P	hydrogen peroxide catabolic process	5	686	83	28362	0.057	0.79	// AT1G20620.1 // AT3G52880.1 // AT3G52880.2 // AT4G35090.1 // AT1G20620.5
GO:0006164	P	purine nucleotide biosynthetic process	5	686	85	28362	0.062	0.85	// AT5G08690.1 // ATCG00120.1 // AT3G57610.1 // AT1G20260.1 // ATCG00480.1
GO:0016049	P	cell growth	16	686	428	28362	0.064	0.87	// AT1G69530.1 // AT2G19760.1 // AT1G69530.2 // AT1G75750.1 // AT4G26690.1 // AT1G12840.1 // AT2G06850.1 // AT3G18780.1 // AT3G18780.2 // AT5G09810.1 // AT1G49240.1 // AT3G49120.1 // AT3G45970.1 // AT3G09840.1 // AT3G16640.1 // AT4G12420.1
GO:0043603	P	cellular amide metabolic process	48	686	1575	28362	0.065	0.88	// AT5G27850.1 // AT5G62300.1 // AT1G59359.1 // AT2G01250.1 // AT2G27710.1 // AT2G27710.2 // AT2G27710.3 // AT3G05590.1 // AT3G04840.1 // AT5G02960.1 // AT1G58684.1 // AT4G17390.1 // AT5G02870.1 // AT3G63490.1 // AT1G07930.1 // AT2G41840.1 // AT5G62300.2 // AT4G29060.1 // AT4G36130.1 // AT3G08740.1 // AT3G63190.1 // AT1G74060.1 // AT4G01310.1 // AT1G18540.1 // AT4G39640.2 // AT3G11940.1 // AT1G07…
GO:0000902	P	cell morphogenesis	15	686	402	28362	0.072	0.97	// AT1G69530.1 // AT2G19760.1 // AT1G69530.2 // AT1G75750.1 // AT4G26690.1 // AT1G12840.1 // AT2G06850.1 // AT3G18780.1 // AT3G18780.2 // AT3G09840.1 // AT1G49240.1 // AT3G49120.1 // AT3G45970.1 // AT3G16640.1 // AT4G12420.1
GO:0043043	P	peptide biosynthetic process	46	686	1514	28362	0.072	0.97	// AT5G27850.1 // AT5G62300.1 // AT1G59359.1 // AT2G01250.1 // AT2G27710.1 // AT2G27710.2 // AT2G27710.3 // AT3G05590.1 // AT3G04840.1 // AT5G02960.1 // AT1G58684.1 // AT4G17390.1 // AT5G02870.1 // AT3G63490.1 // AT1G07930.1 // AT2G41840.1 // AT5G62300.2 // AT4G29060.1 // AT4G36130.1 // AT3G08740.1 // AT3G63190.1 // AT1G74060.1 // AT4G01310.1 // AT1G18540.1 // AT3G11940.1 // AT1G07940.1 // AT1G07…
GO:0022622	P	root system development	8	686	484	28362	0.9	1	// AT4G26690.1 // AT3G07390.1 // AT3G18780.1 // AT3G18780.2 // AT5G09810.1 // AT1G49240.1 // AT5G58710.1 // AT3G16640.1
GO:0009165	P	nucleotide biosynthetic process	5	686	137	28362	0.25	1	// AT5G08690.1 // ATCG00120.1 // AT3G57610.1 // AT1G20260.1 // ATCG00480.1
GO:0009698	P	phenylpropanoid metabolic process	5	686	164	28362	0.37	1	// AT1G12840.1 // AT3G17390.1 // AT4G34050.1 // AT3G19450.1 // AT3G24503.1
GO:0009699	P	phenylpropanoid biosynthetic process	5	686	121	28362	0.18	1	// AT1G12840.1 // AT3G17390.1 // AT4G34050.1 // AT3G19450.1 // AT3G24503.1
GO:0065003	P	macromolecular complex assembly	5	686	424	28362	0.98	1	// AT5G66570.1 // AT2G20890.1 // AT3G50820.1 // AT5G23120.1 // AT2G30410.1
GO:0051716	P	cellular response to stimulus	53	686	2856	28362	0.98	1	// AT4G25100.4 // AT2G42540.2 // AT1G20620.1 // AT4G25100.1 // AT4G25100.3 // AT4G25100.2 // AT1G33600.1 // AT3G52560.2 // AT1G22300.2 // AT1G22300.1 // AT3G52560.1 // AT2G42540.1 // AT2G20890.1 // AT5G06870.1 // AT3G03250.1 // AT5G42020.1 // AT5G21274.1 // AT3G56070.1 // AT3G20820.1 // AT1G33610.1 // AT4G23100.2 // AT1G08830.1 // AT1G35160.1 // AT1G08830.2 // AT2G34930.1 // AT3G56800.1 // AT3G44…
GO:0000003	P	reproduction	27	686	1721	28362	0.99	1	// AT5G48300.1 // AT1G07890.2 // AT1G07890.3 // AT1G07890.1 // AT1G07890.7 // AT1G07890.4 // AT1G07890.5 // AT1G07890.8 // AT4G29060.1 // AT5G08370.2 // AT5G08370.1 // AT5G67360.1 // AT3G04120.1 // AT1G21750.1 // AT4G13940.1 // AT5G63800.1 // AT2G21660.1 // AT4G23100.2 // AT4G23100.1 // AT5G49360.1 // AT5G56030.1 // AT3G54420.1 // AT5G43940.1 // AT2G34790.1 // AT4G24620.1 // AT3G09840.1 // AT3G16…
GO:0043207	P	response to external biotic stimulus	35	686	1212	28362	0.17	1	// AT4G23670.1 // AT2G43510.1 // AT5G02500.1 // AT1G53240.1 // AT3G52960.1 // AT2G38870.1 // AT3G11630.1 // AT5G55450.1 // AT3G49120.1 // AT3G28940.1 // AT2G37660.1 // AT4G35450.3 // AT4G35450.1 // AT4G16760.1 // AT3G14210.1 // AT4G35450.2 // AT3G04790.1 // AT5G64120.1 // AT1G08830.1 // AT1G08830.2 // AT2G34930.1 // AT3G14310.1 // AT4G23100.2 // AT2G14610.1 // AT3G57260.1 // AT1G75040.1 // AT3G57…
GO:0044550	P	secondary metabolite biosynthetic process	8	686	311	28362	0.48	1	// AT3G17390.1 // AT2G25450.1 // AT4G23100.2 // AT1G12840.1 // AT3G24503.1 // AT4G34050.1 // AT4G23100.1 // AT3G19450.1
GO:0033013	P	tetrapyrrole metabolic process	5	686	98	28362	0.097	1	// AT5G63570.1 // AT5G08280.1 // AT1G03475.1 // AT5G16440.1 // AT5G50920.1
GO:0050832	P	defense response to fungus	9	686	504	28362	0.86	1	// AT2G43510.1 // AT5G64120.1 // AT4G23100.2 // AT4G23100.1 // AT2G38870.1 // AT5G42980.1 // AT3G49120.1 // AT3G17210.1 // AT2G34930.1
GO:0046483	P	heterocycle metabolic process	49	686	4433	28362	1	1	// ATCG00120.1 // AT3G57610.1 // AT2G27860.1 // AT5G58330.3 // AT3G52560.2 // AT5G63570.1 // AT3G52560.1 // AT5G11670.1 // AT3G26650.1 // AT3G63490.1 // AT1G03475.1 // AT2G36460.1 // AT4G38970.1 // AT3G52930.1 // AT1G50480.1 // AT1G12900.3 // AT1G12900.1 // AT3G04120.1 // AT4G26530.1 // AT4G26530.2 // AT1G56190.1 // AT5G16440.1 // AT1G56190.2 // AT4G34050.1 // AT4G13940.1 // AT3G12780.1 // AT2G21…
GO:0009607	P	response to biotic stimulus	36	686	1253	28362	0.17	1	// AT4G23670.1 // AT2G43510.1 // AT5G02500.1 // AT1G53240.1 // AT3G52960.1 // AT2G38870.1 // AT3G11630.1 // AT5G55450.1 // AT3G49120.1 // AT3G28940.1 // AT2G37660.1 // AT4G35450.3 // AT4G35450.1 // AT4G16760.1 // AT3G14210.1 // AT4G35450.2 // AT3G04790.1 // AT5G64120.1 // AT1G08830.1 // AT1G08830.2 // AT2G34930.1 // AT3G14310.1 // AT4G23100.2 // AT2G14610.1 // AT3G57260.1 // AT3G26450.1 // AT1G75…
GO:0009605	P	response to external stimulus	46	686	1582	28362	0.12	1	// AT4G23670.1 // AT2G43510.1 // AT5G02500.1 // AT3G03250.1 // AT1G53240.1 // AT3G52960.1 // AT2G38870.1 // AT5G63310.1 // AT1G20620.1 // AT5G55450.1 // AT5G51820.1 // AT3G49120.1 // AT3G28940.1 // AT2G37660.1 // AT4G35450.3 // AT4G35450.1 // AT4G16760.1 // AT3G14210.1 // AT4G35450.2 // AT3G04790.1 // AT5G57560.1 // AT5G64120.1 // AT1G08830.1 // AT1G08830.2 // AT2G34930.1 // AT3G44320.1 // AT3G14…
GO:0019538	P	protein metabolic process	80	686	4289	28362	1	1	// AT2G33530.1 // AT5G27850.1 // AT1G51805.1 // AT3G14067.1 // AT2G01250.1 // AT2G27710.1 // AT2G27710.2 // AT2G27710.3 // AT4G30920.1 // AT3G62410.1 // AT3G05590.1 // AT3G04840.1 // AT5G02960.1 // AT5G62300.1 // AT1G58684.1 // AT3G61820.1 // AT3G18490.1 // AT1G31340.1 // AT5G08260.1 // AT5G02870.1 // AT2G24200.2 // AT1G09750.1 // AT3G50820.1 // AT3G63490.1 // AT1G07930.1 // AT2G41840.1 // AT5G62…
GO:0044036	P	cell wall macromolecule metabolic process	7	686	158	28362	0.097	1	// AT1G68560.1 // AT4G26690.1 // AT2G43570.1 // AT2G43590.1 // AT1G02360.1 // AT4G01700.1 // AT5G64570.1
GO:0090558	P	plant epidermis development	6	686	245	28362	0.55	1	// AT4G26690.1 // AT3G18780.1 // AT3G18780.2 // AT5G09810.1 // AT1G49240.1 // AT3G16640.1
GO:0050789	P	regulation of biological process	52	686	5306	28362	1	1	// AT2G42540.1 // AT2G42540.2 // AT3G50820.1 // AT5G40370.1 // AT2G25450.1 // AT1G33600.1 // AT1G22300.2 // AT1G22300.1 // AT3G56070.1 // AT5G40370.2 // AT2G20890.1 // AT5G08370.2 // AT5G08370.1 // AT5G06870.1 // AT3G15730.1 // AT5G21274.1 // AT3G20820.1 // AT1G33610.1 // AT1G21750.1 // AT1G35160.1 // AT4G13940.1 // AT3G56800.1 // AT5G66570.1 // AT2G21660.1 // AT5G50920.1 // AT1G78300.1 // AT2G16…
GO:0008219	P	cell death	6	686	194	28362	0.33	1	// AT4G35090.1 // AT4G37930.1 // AT1G55490.1 // AT1G55490.2 // AT1G21750.1 // AT3G54420.1
GO:0000904	P	cell morphogenesis involved in differentiation	6	686	226	28362	0.47	1	// AT4G26690.1 // AT3G18780.1 // AT3G18780.2 // AT1G49240.1 // AT3G09840.1 // AT3G16640.1
GO:0006886	P	intracellular protein transport	8	686	350	28362	0.61	1	// AT5G50920.1 // AT5G20010.1 // AT3G62030.2 // AT2G20890.1 // AT4G35450.2 // AT4G35450.3 // AT3G62030.1 // AT4G35450.1
GO:0071840	P	cellular component organization or biogenesis	46	686	2812	28362	1	1	// AT1G78900.2 // AT4G26690.1 // AT1G78900.1 // AT3G50820.1 // AT3G07390.1 // AT4G12420.1 // AT5G23120.1 // AT2G41740.1 // AT2G21660.1 // AT2G26440.1 // AT3G49120.1 // AT2G20890.1 // AT2G19760.1 // AT1G75750.1 // AT5G09810.1 // AT5G09760.1 // AT4G14960.2 // AT3G45970.1 // AT4G13940.1 // AT5G63800.1 // AT2G45220.1 // AT1G69530.1 // AT5G66570.1 // AT1G69530.2 // AT4G23100.1 // AT5G50920.1 // AT4G23…
GO:0018130	P	heterocycle biosynthetic process	18	686	2957	28362	1	1	// ATCG00120.1 // AT3G57610.1 // AT1G20260.1 // AT5G50920.1 // AT1G50480.1 // AT4G23100.2 // AT4G23100.1 // AT2G27860.1 // ATCG00480.1 // AT5G08690.1 // AT5G63570.1 // AT4G34050.1 // AT5G16440.1 // AT3G09820.2 // AT3G09820.1 // AT5G08280.1 // AT1G03475.1 // AT4G13940.1
GO:0048316	P	seed development	17	686	661	28362	0.44	1	// AT5G43940.1 // AT5G67360.1 // AT3G04120.1 // AT5G49360.1 // AT1G07890.2 // AT1G07890.3 // AT1G07890.1 // AT1G07890.7 // AT1G07890.4 // AT1G07890.5 // AT1G21750.1 // AT1G07890.8 // AT4G29060.1 // AT3G54420.1 // AT4G13940.1 // AT5G63800.1 // AT2G34790.1
GO:0006629	P	lipid metabolic process	20	686	994	28362	0.82	1	// AT1G28600.1 // AT1G29670.1 // AT5G35360.1 // AT5G09660.1 // AT4G16760.1 // AT5G35360.2 // AT5G16390.2 // AT5G16390.1 // AT3G15730.1 // AT1G49740.1 // AT3G16370.1 // AT5G55050.1 // AT1G54790.1 // AT4G25050.1 // AT5G16440.1 // AT1G54790.2 // AT2G05990.2 // AT1G29660.1 // AT2G05990.1 // AT2G33150.1
GO:0043412	P	macromolecule modification	11	686	2532	28362	1	1	// AT5G66570.1 // AT1G51805.1 // AT3G50820.1 // AT4G18250.1 // AT2G35635.1 // AT5G55160.1 // AT4G24770.1 // AT1G31340.1 // AT3G62410.1 // AT2G23200.1 // AT4G13940.1
GO:0009267	P	cellular response to starvation	6	686	153	28362	0.18	1	// AT3G44320.1 // AT1G20620.1 // AT1G20620.5 // AT3G03250.1 // AT4G35090.1 // AT2G02990.1
GO:0044042	P	glucan metabolic process	6	686	218	28362	0.44	1	// AT4G26690.1 // AT5G48300.1 // AT3G55800.1 // AT4G37800.1 // AT4G24620.1 // AT5G51820.1
GO:0048367	P	shoot system development	8	686	896	28362	1	1	// AT5G08370.2 // AT4G26690.1 // AT5G08370.1 // AT4G23100.2 // AT4G23100.1 // AT4G24620.1 // AT5G56030.1 // AT5G11520.1
GO:0048364	P	root development	8	686	482	28362	0.89	1	// AT4G26690.1 // AT3G07390.1 // AT3G18780.1 // AT3G18780.2 // AT5G09810.1 // AT1G49240.1 // AT5G58710.1 // AT3G16640.1
GO:1901293	P	nucleoside phosphate biosynthetic process	5	686	139	28362	0.25	1	// AT5G08690.1 // ATCG00120.1 // AT3G57610.1 // AT1G20260.1 // ATCG00480.1
GO:0097305	P	response to alcohol	17	686	583	28362	0.26	1	// AT3G62030.1 // AT4G38970.1 // AT1G75750.1 // AT2G36530.1 // AT1G35720.1 // AT4G25000.1 // AT3G15730.1 // AT2G37220.1 // AT5G02240.1 // AT3G22060.1 // AT1G76180.1 // AT5G25610.1 // AT4G23600.1 // AT2G05710.1 // AT5G15970.1 // AT3G62030.2 // AT2G05520.1
GO:0009414	P	response to water deprivation	13	686	347	28362	0.087	1	// AT1G78380.1 // AT3G46970.1 // AT2G21620.1 // AT5G15970.1 // AT1G76180.1 // AT5G56030.1 // AT5G25610.1 // AT5G65730.1 // AT2G30870.1 // AT1G02930.1 // AT2G21620.2 // AT2G05520.1 // AT1G47128.1
GO:0009415	P	response to water	13	686	355	28362	0.099	1	// AT1G78380.1 // AT3G46970.1 // AT2G21620.1 // AT5G15970.1 // AT1G76180.1 // AT5G56030.1 // AT5G25610.1 // AT5G65730.1 // AT2G30870.1 // AT1G02930.1 // AT2G21620.2 // AT2G05520.1 // AT1G47128.1
GO:0014070	P	response to organic cyclic compound	13	686	405	28362	0.19	1	// AT5G10450.2 // AT5G10450.1 // AT1G75750.1 // AT4G23170.1 // AT1G78300.1 // AT2G14610.1 // AT5G57560.1 // AT1G22300.2 // AT1G22300.1 // AT5G65430.1 // AT5G65430.2 // AT1G35160.1 // AT2G05520.1
GO:0048229	P	gametophyte development	6	686	422	28362	0.94	1	// AT1G78900.2 // AT1G78900.1 // AT4G16760.1 // AT4G34200.1 // AT2G01820.1 // AT2G34790.1
GO:0015672	P	monovalent inorganic cation transport	5	686	182	28362	0.45	1	// AT5G08690.1 // AT1G78900.2 // AT1G78900.1 // AT1G20260.1 // ATCG00480.1
GO:0098542	P	defense response to other organism	26	686	936	28362	0.27	1	// AT4G23670.1 // AT2G43510.1 // AT1G53240.1 // AT3G52960.1 // AT2G38870.1 // AT3G11630.1 // AT3G49120.1 // AT4G35450.2 // AT4G35450.3 // AT4G35450.1 // AT4G16760.1 // AT2G37660.1 // AT3G04790.1 // AT5G64120.1 // AT1G08830.1 // AT1G08830.2 // AT2G34930.1 // AT4G23100.2 // AT2G14610.1 // AT3G57260.1 // AT1G75040.1 // AT4G23100.1 // AT5G42980.1 // AT1G55490.1 // AT1G55490.2 // AT3G17210.1
GO:0044255	P	cellular lipid metabolic process	12	686	649	28362	0.86	1	// AT5G35360.1 // AT5G09660.1 // AT4G16760.1 // AT5G35360.2 // AT5G16390.2 // AT5G16390.1 // AT3G15730.1 // AT4G25050.1 // AT2G33150.1 // AT5G16440.1 // AT2G05990.2 // AT2G05990.1
GO:0042592	P	homeostatic process	6	686	542	28362	0.99	1	// AT5G40370.2 // AT5G40370.1 // AT4G35090.1 // AT5G42850.1 // AT5G42850.2 // AT3G16640.1
GO:0042594	P	response to starvation	6	686	162	28362	0.21	1	// AT3G44320.1 // AT1G20620.1 // AT1G20620.5 // AT3G03250.1 // AT4G35090.1 // AT2G02990.1
GO:0009737	P	response to abscisic acid	17	686	578	28362	0.24	1	// AT3G62030.1 // AT4G38970.1 // AT1G75750.1 // AT2G36530.1 // AT1G35720.1 // AT4G25000.1 // AT3G15730.1 // AT2G37220.1 // AT5G02240.1 // AT3G22060.1 // AT1G76180.1 // AT5G25610.1 // AT4G23600.1 // AT2G05710.1 // AT5G15970.1 // AT3G62030.2 // AT2G05520.1
GO:0009739	P	response to gibberellin	7	686	152	28362	0.084	1	// AT1G69530.1 // AT1G69530.2 // AT1G75750.1 // AT4G30270.1 // AT4G25000.1 // AT1G76180.1 // AT2G14900.1
GO:0007275	P	multicellular organism development	46	686	2811	28362	1	1	// AT1G78900.2 // AT4G26690.1 // AT5G48300.1 // AT1G78900.1 // AT4G13850.3 // AT3G07390.1 // AT2G01820.1 // AT1G07890.2 // AT1G07890.3 // AT1G07890.1 // AT1G07890.7 // AT1G07890.4 // AT1G07890.5 // AT1G07890.8 // AT4G29060.1 // AT4G34200.1 // AT5G08370.2 // AT5G08370.1 // AT4G16760.1 // AT5G67360.1 // AT3G04120.1 // AT5G09810.1 // AT1G21750.1 // AT5G58710.1 // AT4G13940.1 // AT5G63800.1 // AT2G21…
GO:0009733	P	response to auxin	6	686	407	28362	0.93	1	// AT2G06850.1 // AT3G07390.1 // AT5G57560.1 // AT5G63310.1 // AT5G09810.1 // AT1G31340.1
GO:0006464	P	cellular protein modification process	9	686	2126	28362	1	1	// AT5G66570.1 // AT1G51805.1 // AT3G50820.1 // AT4G18250.1 // AT2G35635.1 // AT5G55160.1 // AT1G31340.1 // AT3G62410.1 // AT2G23200.1
GO:0044767	P	single-organism developmental process	62	686	3131	28362	0.96	1	// AT1G78900.2 // AT4G26690.1 // AT5G48300.1 // AT1G78900.1 // AT4G13850.3 // AT3G07390.1 // AT1G07890.5 // AT2G01820.1 // AT1G07890.2 // AT1G07890.3 // AT1G07890.1 // AT1G07890.7 // AT1G07890.4 // AT3G49120.1 // AT1G07890.8 // AT4G29060.1 // AT4G34200.1 // AT5G08370.2 // AT2G19760.1 // AT5G08370.1 // AT1G75750.1 // AT4G16760.1 // AT5G67360.1 // AT3G04120.1 // AT5G09810.1 // AT5G35630.3 // AT5G35…
GO:0044765	P	single-organism transport	22	686	1004	28362	0.71	1	// AT1G78900.2 // AT1G78900.1 // AT3G53980.2 // AT3G53980.1 // AT5G55450.1 // AT2G20890.1 // AT3G08770.1 // AT2G38530.1 // AT1G55260.1 // AT5G50920.1 // ATCG00480.1 // AT1G31812.1 // AT5G05960.1 // AT3G51600.1 // AT2G10940.2 // AT2G10940.1 // AT2G38540.1 // AT5G08690.1 // AT1G27950.1 // AT1G20260.1 // AT2G45180.1 // AT5G20010.1
GO:1901701	P	cellular response to oxygen-containing compound	20	686	635	28362	0.15	1	// AT5G10450.2 // AT1G78380.1 // AT5G10450.1 // AT4G25100.1 // AT1G08830.2 // AT4G25100.3 // AT4G25100.4 // AT4G30270.1 // AT1G78300.1 // AT4G25100.2 // AT3G15730.1 // AT1G22300.2 // AT1G22300.1 // AT5G65430.1 // AT5G65430.2 // AT1G08830.1 // AT1G35160.1 // AT2G20890.1 // AT2G28190.1 // AT2G02990.1
GO:0048856	P	anatomical structure development	56	686	3146	28362	0.99	1	// AT1G78900.2 // AT4G26690.1 // AT5G48300.1 // AT1G78900.1 // AT4G13850.3 // AT3G07390.1 // AT1G07890.5 // AT2G01820.1 // AT1G07890.2 // AT1G07890.3 // AT1G07890.1 // AT1G07890.7 // AT1G07890.4 // AT3G49120.1 // AT1G07890.8 // AT4G29060.1 // AT4G34200.1 // AT5G08370.2 // AT2G19760.1 // AT5G08370.1 // AT1G75750.1 // AT4G16760.1 // AT5G67360.1 // AT3G04120.1 // AT5G09810.1 // AT3G45970.1 // AT5G58…
GO:0006796	P	phosphate-containing compound metabolic process	34	686	1735	28362	0.91	1	// ATCG00120.1 // AT3G57610.1 // AT3G50820.1 // AT5G58330.3 // AT1G51805.1 // AT5G11670.1 // AT3G26650.1 // AT2G23200.1 // AT4G38970.1 // AT3G52930.1 // AT1G12900.3 // AT1G12900.1 // AT3G04120.1 // AT4G26530.1 // AT3G12780.1 // AT1G56190.1 // AT5G16440.1 // AT1G56190.2 // AT3G55440.1 // AT5G66570.1 // AT4G18250.1 // AT1G42970.1 // AT2G01140.1 // ATCG00480.1 // AT5G08690.1 // AT2G21330.1 // AT1G20…
GO:0006793	P	phosphorus metabolic process	34	686	1751	28362	0.92	1	// ATCG00120.1 // AT3G57610.1 // AT3G50820.1 // AT5G58330.3 // AT1G51805.1 // AT5G11670.1 // AT3G26650.1 // AT2G23200.1 // AT4G38970.1 // AT3G52930.1 // AT1G12900.3 // AT1G12900.1 // AT3G04120.1 // AT4G26530.1 // AT3G12780.1 // AT1G56190.1 // AT5G16440.1 // AT1G56190.2 // AT3G55440.1 // AT5G66570.1 // AT4G18250.1 // AT1G42970.1 // AT2G01140.1 // ATCG00480.1 // AT5G08690.1 // AT2G21330.1 // AT1G20…
GO:0006414	P	translational elongation	11	686	763	28362	0.98	1	// AT2G27710.1 // AT2G27710.2 // AT2G27710.3 // AT1G09640.1 // AT3G08740.1 // AT1G07940.1 // AT4G29060.1 // AT1G07930.1 // AT5G60390.3 // AT1G07940.2 // AT5G60390.1
GO:0006412	P	translation	44	686	1500	28362	0.11	1	// AT5G27850.1 // AT5G62300.1 // AT1G59359.1 // AT2G01250.1 // AT2G27710.1 // AT2G27710.2 // AT2G27710.3 // AT3G05590.1 // AT3G04840.1 // AT5G02960.1 // AT1G58684.1 // AT4G17390.1 // AT5G02870.1 // AT3G63490.1 // AT1G07930.1 // AT2G41840.1 // AT5G62300.2 // AT4G29060.1 // AT4G36130.1 // AT3G08740.1 // AT3G63190.1 // AT1G74060.1 // AT4G01310.1 // AT1G18540.1 // AT3G11940.1 // AT1G07940.1 // AT1G07…
GO:0008104	P	protein localization	8	686	715	28362	1	1	// AT5G50920.1 // AT5G20010.1 // AT3G62030.2 // AT2G20890.1 // AT4G35450.2 // AT4G35450.3 // AT3G62030.1 // AT4G35450.1
GO:0007165	P	signal transduction	32	686	1965	28362	0.99	1	// AT2G42540.1 // AT2G42540.2 // AT1G33600.1 // AT1G22300.2 // AT5G63310.1 // AT2G20890.1 // AT5G06870.1 // AT3G15730.1 // AT5G21274.1 // AT3G20820.1 // AT1G33610.1 // AT1G35160.1 // AT2G34930.1 // AT3G56800.1 // AT3G56070.1 // AT1G78300.1 // AT2G16600.1 // AT3G43810.1 // AT5G65430.1 // AT5G65430.2 // AT1G33590.1 // AT2G02990.1 // AT5G10450.2 // AT5G06860.1 // AT3G56070.2 // AT5G10450.1 // AT4G30…
GO:0042440	P	pigment metabolic process	5	686	181	28362	0.45	1	// AT5G16440.1 // AT5G08280.1 // AT1G75040.1 // AT2G02990.1 // AT5G50920.1
GO:0033036	P	macromolecule localization	25	686	996	28362	0.46	1	// AT3G53980.2 // AT3G53980.1 // AT5G55450.1 // AT2G20890.1 // AT4G35450.2 // AT4G35450.3 // AT4G35450.1 // AT3G08770.1 // AT2G38530.1 // AT1G55260.1 // AT2G21660.1 // AT5G50920.1 // AT4G23100.2 // AT4G23100.1 // AT3G51600.1 // AT1G31812.1 // AT5G05960.1 // AT2G10940.2 // AT2G10940.1 // AT2G38540.1 // AT1G27950.1 // AT2G45180.1 // AT5G20010.1 // AT3G62030.2 // AT3G62030.1
GO:0010033	P	response to organic substance	59	686	2023	28362	0.084	1	// AT2G34810.1 // AT2G36530.1 // AT3G07390.1 // AT2G37220.1 // AT5G02240.1 // AT1G76180.1 // AT1G22300.1 // AT3G26650.1 // AT3G16470.1 // AT2G14900.1 // AT2G20890.1 // AT3G16470.2 // AT2G05520.1 // AT3G16530.1 // AT4G38970.1 // AT1G75750.1 // AT4G23170.1 // AT3G15730.1 // AT3G04120.1 // AT5G15970.1 // AT5G09810.1 // AT1G31340.1 // AT4G23100.2 // AT2G05710.1 // AT1G35160.1 // AT4G23100.1 // AT1G69…
GO:0051704	P	multi-organism process	37	686	1631	28362	0.68	1	// AT4G23670.1 // AT2G43510.1 // AT5G02500.1 // AT1G53240.1 // AT3G52960.1 // AT2G38870.1 // AT3G11630.1 // AT5G55450.1 // AT3G49120.1 // AT3G28940.1 // AT2G37660.1 // AT4G35450.3 // AT4G35450.1 // AT4G16760.1 // AT3G14210.1 // AT4G35450.2 // AT3G04790.1 // AT5G64120.1 // AT1G08830.1 // AT1G08830.2 // AT2G34930.1 // AT3G14310.1 // AT4G23100.2 // AT2G14610.1 // AT3G57260.1 // AT1G19570.2 // AT1G75…
GO:0031668	P	cellular response to extracellular stimulus	7	686	204	28362	0.23	1	// AT1G78380.1 // AT3G44320.1 // AT1G20620.1 // AT1G20620.5 // AT3G03250.1 // AT4G35090.1 // AT2G02990.1
GO:0031669	P	cellular response to nutrient levels	6	686	170	28362	0.24	1	// AT3G44320.1 // AT1G20620.1 // AT1G20620.5 // AT3G03250.1 // AT4G35090.1 // AT2G02990.1
GO:0044707	P	single-multicellular organism process	47	686	2875	28362	1	1	// AT1G78900.2 // AT4G26690.1 // AT5G48300.1 // AT1G78900.1 // AT4G13850.3 // AT3G07390.1 // AT2G01820.1 // AT1G07890.2 // AT1G07890.3 // AT1G07890.1 // AT1G07890.7 // AT1G07890.4 // AT1G07890.5 // AT1G07890.8 // AT4G29060.1 // AT4G34200.1 // AT5G08370.2 // AT5G08370.1 // AT4G16760.1 // AT5G67360.1 // AT3G04120.1 // AT5G09810.1 // AT1G21750.1 // AT5G58710.1 // AT4G13940.1 // AT5G63800.1 // AT2G21…
GO:0044249	P	cellular biosynthetic process	116	686	5870	28362	0.99	1	// ATCG00120.1 // AT5G48300.1 // AT1G68010.1 // AT2G41840.1 // AT3G05590.1 // AT1G58684.1 // AT4G17390.1 // AT5G63570.1 // AT5G04140.1 // AT5G04140.2 // AT2G05990.2 // AT2G05990.1 // AT4G16760.1 // AT3G06650.1 // AT3G45030.1 // AT1G07940.1 // AT1G07940.2 // AT3G04840.1 // AT5G08690.1 // AT3G03780.1 // AT3G03780.2 // AT3G03780.3 // AT3G09820.2 // AT3G09820.1 // AT3G17390.1 // AT1G74050.1 // AT4G16…
GO:0009793	P	embryo development ending in seed dormancy	11	686	478	28362	0.61	1	// AT2G34790.1 // AT1G07890.2 // AT1G07890.3 // AT1G07890.1 // AT1G07890.7 // AT1G07890.4 // AT1G07890.5 // AT1G07890.8 // AT4G29060.1 // AT3G54420.1 // AT4G13940.1
GO:0045229	P	external encapsulating structure organization	13	686	551	28362	0.57	1	// AT1G69530.1 // AT4G26690.1 // AT1G69530.2 // AT5G09760.1 // AT4G23100.2 // AT4G23100.1 // AT3G49220.1 // AT5G57560.1 // AT3G10720.2 // AT2G45220.1 // AT2G26440.1 // AT3G45970.1 // AT5G63800.1
GO:0070887	P	cellular response to chemical stimulus	21	686	1176	28362	0.94	1	// AT5G10450.2 // AT1G78380.1 // AT5G10450.1 // AT4G25100.1 // AT1G08830.2 // AT4G25100.3 // AT4G25100.4 // AT4G30270.1 // AT1G78300.1 // AT4G25100.2 // AT5G63310.1 // AT3G15730.1 // AT1G22300.2 // AT1G22300.1 // AT5G65430.1 // AT5G65430.2 // AT1G08830.1 // AT1G35160.1 // AT2G20890.1 // AT2G28190.1 // AT2G02990.1
GO:0006807	P	nitrogen compound metabolic process	129	686	6241	28362	0.98	1	// AT2G41840.1 // AT3G05590.1 // AT1G58684.1 // AT3G52560.2 // AT5G63570.1 // AT3G52560.1 // AT3G45030.1 // AT1G31690.1 // AT3G52930.1 // AT3G12780.1 // AT5G35630.3 // AT5G35630.2 // AT5G35630.1 // AT4G23600.1 // AT1G07940.1 // AT1G07940.2 // AT3G04840.1 // AT1G42970.1 // AT5G08690.1 // AT3G03780.1 // AT3G03780.2 // AT3G03780.3 // AT3G59970.3 // AT3G09820.2 // AT3G09820.1 // AT4G17390.1 // AT3G17…
GO:0044267	P	cellular protein metabolic process	53	686	3841	28362	1	1	// AT5G27850.1 // AT1G51805.1 // AT1G59359.1 // AT2G01250.1 // AT2G27710.1 // AT2G27710.2 // AT2G27710.3 // AT3G62410.1 // AT3G05590.1 // AT3G04840.1 // AT5G02960.1 // AT5G62300.1 // AT1G58684.1 // AT4G17390.1 // AT1G31340.1 // AT5G02870.1 // AT3G50820.1 // AT3G63490.1 // AT1G07930.1 // AT2G41840.1 // AT5G62300.2 // AT2G23200.1 // AT4G29060.1 // AT4G36130.1 // AT3G08740.1 // AT3G63190.1 // AT1G74…
GO:0044264	P	cellular polysaccharide metabolic process	6	686	273	28362	0.65	1	// AT4G26690.1 // AT5G48300.1 // AT3G55800.1 // AT4G37800.1 // AT4G24620.1 // AT5G51820.1
GO:0044262	P	cellular carbohydrate metabolic process	9	686	407	28362	0.65	1	// AT4G26690.1 // AT5G48300.1 // AT2G25450.1 // AT3G03250.1 // AT3G55800.1 // AT4G37800.1 // AT4G24620.1 // AT5G51820.1 // AT1G66970.1
GO:0044260	P	cellular macromolecule metabolic process	72	686	7410	28362	1	1	// AT4G26690.1 // AT5G48300.1 // AT1G59359.1 // AT2G01250.1 // AT2G27710.1 // AT2G27710.2 // AT2G27710.3 // AT3G62410.1 // AT3G05590.1 // AT3G04840.1 // AT5G02960.1 // AT1G51805.1 // AT1G58684.1 // AT2G43590.1 // AT3G52560.2 // AT1G31340.1 // AT3G52560.1 // AT5G51820.1 // AT5G02870.1 // AT3G50820.1 // AT3G63490.1 // AT1G07930.1 // AT2G41840.1 // AT5G62300.2 // AT4G24770.1 // AT2G23200.1 // AT4G29…
GO:0051188	P	cofactor biosynthetic process	9	686	229	28362	0.11	1	// AT3G17390.1 // AT5G50920.1 // AT1G50480.1 // AT2G36880.2 // AT2G36880.1 // AT3G06650.1 // AT5G63570.1 // AT5G16440.1 // AT5G08280.1
GO:0006461	P	protein complex assembly	5	686	287	28362	0.82	1	// AT5G66570.1 // AT2G20890.1 // AT3G50820.1 // AT5G23120.1 // AT2G30410.1
GO:0090351	P	seedling development	5	686	177	28362	0.43	1	// AT5G09810.1 // AT5G67360.1 // AT1G62750.1 // AT3G15730.1 // AT4G13850.3
GO:0050790	P	regulation of catalytic activity	8	686	213	28362	0.15	1	// AT2G05920.1 // AT3G14067.1 // AT3G02730.1 // AT3G15360.1 // AT1G03680.1 // AT1G50320.1 // AT5G16400.1 // AT4G03520.1
GO:0009889	P	regulation of biosynthetic process	5	686	2752	28362	1	1	// AT2G25450.1 // AT5G09660.1 // AT4G13940.1 // AT1G75040.1 // AT5G50920.1
GO:0009888	P	tissue development	6	686	577	28362	0.99	1	// AT4G26690.1 // AT3G18780.1 // AT3G18780.2 // AT5G09810.1 // AT1G49240.1 // AT3G16640.1
GO:0050794	P	regulation of cellular process	46	686	4857	28362	1	1	// AT2G42540.1 // AT2G42540.2 // AT3G50820.1 // AT5G40370.1 // AT2G25450.1 // AT1G33600.1 // AT1G22300.2 // AT1G22300.1 // AT3G56070.1 // AT5G40370.2 // AT2G20890.1 // AT5G06870.1 // AT3G15730.1 // AT5G21274.1 // AT3G20820.1 // AT1G33610.1 // AT1G21750.1 // AT1G35160.1 // AT4G13940.1 // AT3G56800.1 // AT5G66570.1 // AT2G21660.1 // AT5G50920.1 // AT1G78300.1 // AT2G16600.1 // AT3G43810.1 // AT4G35…
GO:0090567	P	reproductive shoot system development	6	686	533	28362	0.99	1	// AT5G08370.2 // AT5G08370.1 // AT4G23100.2 // AT4G23100.1 // AT4G24620.1 // AT5G56030.1
GO:0051234	P	establishment of localization	32	686	2406	28362	1	1	// AT1G78900.2 // AT1G22530.1 // AT1G72150.1 // AT1G78900.1 // AT3G53980.2 // AT3G53980.1 // AT5G55450.1 // AT2G20890.1 // AT4G35450.2 // AT4G35450.3 // AT4G35450.1 // AT3G08770.1 // AT2G38530.1 // AT1G55260.1 // AT2G33330.1 // AT2G21660.1 // AT5G50920.1 // ATCG00480.1 // AT1G31812.1 // AT5G05960.1 // AT5G20230.1 // AT3G51600.1 // AT2G10940.2 // AT2G10940.1 // AT2G38540.1 // AT5G08690.1 // AT1G27…
GO:0090407	P	organophosphate biosynthetic process	6	686	293	28362	0.71	1	// ATCG00120.1 // AT3G57610.1 // AT1G20260.1 // ATCG00480.1 // AT5G08690.1 // AT5G16440.1
GO:0046148	P	pigment biosynthetic process	5	686	148	28362	0.29	1	// AT5G16440.1 // AT5G08280.1 // AT1G75040.1 // AT2G02990.1 // AT5G50920.1
GO:0015980	P	energy derivation by oxidation of organic compounds	5	686	146	28362	0.29	1	// AT2G42600.2 // AT2G42600.1 // AT1G53310.1 // AT1G53310.2 // AT1G53310.3
GO:0009812	P	flavonoid metabolic process	5	686	109	28362	0.13	1	// AT3G63170.1 // AT3G19010.1 // AT1G75040.1 // AT2G02990.1 // AT3G19010.2
GO:0009813	P	flavonoid biosynthetic process	5	686	93	28362	0.083	1	// AT3G63170.1 // AT3G19010.1 // AT1G75040.1 // AT2G02990.1 // AT3G19010.2
GO:0006633	P	fatty acid biosynthetic process	7	686	158	28362	0.097	1	// AT5G35360.1 // AT5G35360.2 // AT5G16390.2 // AT5G16390.1 // AT4G25050.1 // AT2G05990.2 // AT2G05990.1
GO:0070271	P	protein complex biogenesis	5	686	294	28362	0.84	1	// AT5G66570.1 // AT2G20890.1 // AT3G50820.1 // AT5G23120.1 // AT2G30410.1
GO:0048608	P	reproductive structure development	25	686	1265	28362	0.87	1	// AT5G48300.1 // AT1G07890.2 // AT1G07890.3 // AT1G07890.1 // AT1G07890.7 // AT1G07890.4 // AT1G07890.5 // AT1G07890.8 // AT4G29060.1 // AT5G08370.2 // AT5G08370.1 // AT5G67360.1 // AT3G04120.1 // AT1G21750.1 // AT4G13940.1 // AT5G63800.1 // AT2G21660.1 // AT4G23100.2 // AT4G23100.1 // AT5G49360.1 // AT5G56030.1 // AT3G54420.1 // AT5G43940.1 // AT2G34790.1 // AT4G24620.1
GO:0072594	P	establishment of protein localization to organelle	8	686	192	28362	0.1	1	// AT5G50920.1 // AT5G20010.1 // AT3G62030.2 // AT2G20890.1 // AT4G35450.2 // AT4G35450.3 // AT3G62030.1 // AT4G35450.1
GO:0071396	P	cellular response to lipid	10	686	409	28362	0.53	1	// AT5G10450.2 // AT5G10450.1 // AT4G30270.1 // AT1G78300.1 // AT3G15730.1 // AT1G22300.2 // AT1G22300.1 // AT5G65430.1 // AT5G65430.2 // AT1G35160.1
GO:1901137	P	carbohydrate derivative biosynthetic process	8	686	329	28362	0.54	1	// ATCG00120.1 // AT3G57610.1 // AT1G20260.1 // AT2G27860.1 // ATCG00480.1 // AT5G08690.1 // AT3G09820.2 // AT3G09820.1
GO:0033365	P	protein localization to organelle	8	686	221	28362	0.18	1	// AT5G50920.1 // AT5G20010.1 // AT3G62030.2 // AT2G20890.1 // AT4G35450.2 // AT4G35450.3 // AT3G62030.1 // AT4G35450.1
GO:0048731	P	system development	36	686	1929	28362	0.96	1	// AT4G26690.1 // AT5G48300.1 // AT3G07390.1 // AT1G07890.2 // AT1G07890.3 // AT1G07890.1 // AT1G07890.7 // AT1G07890.4 // AT1G07890.5 // AT1G07890.8 // AT4G29060.1 // AT5G08370.2 // AT5G08370.1 // AT5G67360.1 // AT3G04120.1 // AT5G09810.1 // AT1G21750.1 // AT5G58710.1 // AT4G13940.1 // AT5G63800.1 // AT2G21660.1 // AT4G23100.2 // AT4G23100.1 // AT5G49360.1 // AT2G27530.1 // AT2G27530.2 // AT5G56…
GO:0061458	P	reproductive system development	25	686	1265	28362	0.87	1	// AT5G48300.1 // AT1G07890.2 // AT1G07890.3 // AT1G07890.1 // AT1G07890.7 // AT1G07890.4 // AT1G07890.5 // AT1G07890.8 // AT4G29060.1 // AT5G08370.2 // AT5G08370.1 // AT5G67360.1 // AT3G04120.1 // AT1G21750.1 // AT4G13940.1 // AT5G63800.1 // AT2G21660.1 // AT4G23100.2 // AT4G23100.1 // AT5G49360.1 // AT5G56030.1 // AT3G54420.1 // AT5G43940.1 // AT2G34790.1 // AT4G24620.1
GO:0009108	P	coenzyme biosynthetic process	5	686	134	28362	0.23	1	// AT3G06650.1 // AT1G50480.1 // AT3G17390.1 // AT2G36880.2 // AT2G36880.1
GO:0090627	P	plant epidermal cell differentiation	6	686	146	28362	0.15	1	// AT4G26690.1 // AT3G18780.1 // AT3G18780.2 // AT5G09810.1 // AT1G49240.1 // AT3G16640.1
GO:0022414	P	reproductive process	27	686	1715	28362	0.99	1	// AT5G48300.1 // AT1G07890.2 // AT1G07890.3 // AT1G07890.1 // AT1G07890.7 // AT1G07890.4 // AT1G07890.5 // AT1G07890.8 // AT4G29060.1 // AT5G08370.2 // AT5G08370.1 // AT5G67360.1 // AT3G04120.1 // AT1G21750.1 // AT4G13940.1 // AT5G63800.1 // AT2G21660.1 // AT4G23100.2 // AT4G23100.1 // AT5G49360.1 // AT5G56030.1 // AT3G54420.1 // AT5G43940.1 // AT2G34790.1 // AT4G24620.1 // AT3G09840.1 // AT3G16…
GO:0008610	P	lipid biosynthetic process	8	686	522	28362	0.93	1	// AT5G35360.1 // AT5G35360.2 // AT5G16390.2 // AT5G16390.1 // AT4G25050.1 // AT5G16440.1 // AT2G05990.2 // AT2G05990.1
GO:0006996	P	organelle organization	17	686	1335	28362	1	1	// AT1G78900.2 // AT2G19760.1 // AT1G78900.1 // AT1G62750.1 // AT5G50920.1 // AT5G09810.1 // AT4G29350.1 // AT2G41740.1 // AT2G34790.1 // AT4G14960.2 // AT2G21660.1 // AT2G28000.1 // AT1G09340.1 // AT2G33150.1 // AT5G23120.1 // AT2G20890.1 // AT4G13940.1
GO:0044238	P	primary metabolic process	212	686	9890	28362	0.99	1	// AT5G48300.1 // AT3G14067.1 // AT2G41840.1 // AT3G05590.1 // AT3G16370.1 // AT3G52560.2 // AT2G36460.1 // AT3G52560.1 // AT4G25050.1 // AT3G45030.1 // AT2G05990.2 // AT2G05990.1 // AT4G31140.1 // AT1G70730.1 // AT4G26530.1 // AT1G70730.3 // AT3G52930.1 // AT4G16760.1 // AT3G54050.1 // AT3G04790.1 // AT4G12060.1 // AT1G11840.1 // AT5G35630.3 // AT5G35630.2 // AT5G35630.1 // AT2G42600.2 // AT5G42…
GO:0009620	P	response to fungus	12	686	573	28362	0.73	1	// AT2G43510.1 // AT5G64120.1 // AT4G16760.1 // AT4G23100.2 // AT4G23100.1 // AT2G38870.1 // AT5G42980.1 // AT3G49120.1 // AT1G19570.2 // AT3G17210.1 // AT1G19570.1 // AT2G34930.1
GO:0006396	P	RNA processing	5	686	693	28362	1	1	// AT1G08360.1 // AT4G24770.1 // AT3G63490.1 // AT1G09340.1 // AT3G63140.1
GO:0019222	P	regulation of metabolic process	7	686	3181	28362	1	1	// AT5G66570.1 // AT3G50820.1 // AT5G09660.1 // AT5G50920.1 // AT2G25450.1 // AT1G75040.1 // AT4G13940.1
GO:0048588	P	developmental cell growth	6	686	192	28362	0.33	1	// AT3G18780.1 // AT3G18780.2 // AT5G09810.1 // AT1G49240.1 // AT3G09840.1 // AT3G16640.1
GO:0048468	P	cell development	7	686	306	28362	0.61	1	// AT4G26690.1 // AT3G18780.1 // AT3G18780.2 // AT5G09810.1 // AT1G49240.1 // AT3G09840.1 // AT3G16640.1
GO:1901362	P	organic cyclic compound biosynthetic process	22	686	3174	28362	1	1	// ATCG00120.1 // AT3G57610.1 // AT2G27860.1 // AT5G63570.1 // AT1G03475.1 // AT1G50480.1 // AT4G34050.1 // AT5G16440.1 // AT4G23100.1 // AT5G50920.1 // AT4G23100.2 // AT1G12840.1 // ATCG00480.1 // AT5G08690.1 // AT3G24503.1 // AT3G09820.2 // AT3G09820.1 // AT5G08280.1 // AT3G17390.1 // AT1G20260.1 // AT4G13940.1 // AT3G19450.1
GO:1901360	P	organic cyclic compound metabolic process	53	686	4700	28362	1	1	// ATCG00120.1 // AT3G57610.1 // AT2G27860.1 // AT5G58330.3 // AT3G52560.2 // AT5G63570.1 // AT3G52560.1 // AT5G11670.1 // AT3G26650.1 // AT3G63490.1 // AT1G03475.1 // AT2G36460.1 // AT4G38970.1 // AT3G52930.1 // AT1G50480.1 // AT1G12900.3 // AT1G12900.1 // AT3G04120.1 // AT4G26530.1 // AT4G26530.2 // AT1G56190.1 // AT5G16440.1 // AT1G56190.2 // AT4G34050.1 // AT4G13940.1 // AT3G12780.1 // AT2G21…
GO:0048869	P	cellular developmental process	17	686	1001	28362	0.95	1	// AT1G69530.1 // AT2G19760.1 // AT1G69530.2 // AT1G75750.1 // AT4G26690.1 // AT1G12840.1 // AT2G06850.1 // AT3G18780.1 // AT3G18780.2 // AT5G09810.1 // AT1G49240.1 // AT3G49120.1 // AT3G45970.1 // AT3G09840.1 // AT2G34790.1 // AT3G16640.1 // AT4G12420.1
GO:0048511	P	rhythmic process	6	686	146	28362	0.15	1	// AT4G25100.4 // AT2G21660.1 // AT4G25100.1 // AT4G25100.3 // AT4G25100.2 // AT1G09340.1
GO:0048513	P	animal organ development	7	686	422	28362	0.88	1	// AT5G08370.2 // AT5G08370.1 // AT3G07390.1 // AT2G27530.1 // AT2G27530.2 // AT5G11520.1 // AT3G16640.1
GO:0009845	P	seed germination	5	686	161	28362	0.36	1	// AT5G09810.1 // AT5G67360.1 // AT1G62750.1 // AT3G15730.1 // AT4G13850.3
GO:0006073	P	cellular glucan metabolic process	6	686	218	28362	0.44	1	// AT4G26690.1 // AT5G48300.1 // AT3G55800.1 // AT4G37800.1 // AT4G24620.1 // AT5G51820.1
GO:0006605	P	protein targeting	8	686	209	28362	0.14	1	// AT5G50920.1 // AT5G20010.1 // AT3G62030.2 // AT2G20890.1 // AT4G35450.2 // AT4G35450.3 // AT3G62030.1 // AT4G35450.1
GO:0045184	P	establishment of protein localization	8	686	661	28362	0.99	1	// AT5G50920.1 // AT5G20010.1 // AT3G62030.2 // AT2G20890.1 // AT4G35450.2 // AT4G35450.3 // AT3G62030.1 // AT4G35450.1
GO:0003006	P	developmental process involved in reproduction	27	686	1496	28362	0.95	1	// AT5G48300.1 // AT1G07890.2 // AT1G07890.3 // AT1G07890.1 // AT1G07890.7 // AT1G07890.4 // AT1G07890.5 // AT1G07890.8 // AT4G29060.1 // AT5G08370.2 // AT5G08370.1 // AT5G67360.1 // AT3G04120.1 // AT1G21750.1 // AT4G13940.1 // AT5G63800.1 // AT2G21660.1 // AT4G23100.2 // AT4G23100.1 // AT5G49360.1 // AT5G56030.1 // AT3G54420.1 // AT5G43940.1 // AT2G34790.1 // AT4G24620.1 // AT3G09840.1 // AT3G16…
GO:0055114	P	oxidation-reduction process	16	686	1566	28362	1	1	// AT5G66570.1 // AT5G04590.1 // AT3G50820.1 // AT5G09660.1 // AT4G16760.1 // AT1G60950.1 // AT2G42600.1 // AT1G20020.1 // AT1G20020.2 // AT5G21100.1 // AT2G33150.1 // AT5G66190.1 // AT2G42600.2 // AT1G53310.1 // AT1G53310.2 // AT1G53310.3
GO:0044700	P	single organism signaling	32	686	1995	28362	1	1	// AT2G42540.1 // AT2G42540.2 // AT1G33600.1 // AT1G22300.2 // AT5G63310.1 // AT2G20890.1 // AT5G06870.1 // AT3G15730.1 // AT5G21274.1 // AT3G20820.1 // AT1G33610.1 // AT1G35160.1 // AT2G34930.1 // AT3G56800.1 // AT3G56070.1 // AT1G78300.1 // AT2G16600.1 // AT3G43810.1 // AT5G65430.1 // AT5G65430.2 // AT1G33590.1 // AT2G02990.1 // AT5G10450.2 // AT5G06860.1 // AT3G56070.2 // AT5G10450.1 // AT4G30…
GO:0044702	P	single organism reproductive process	25	686	1544	28362	0.99	1	// AT1G07890.2 // AT1G07890.3 // AT1G07890.1 // AT1G07890.7 // AT1G07890.4 // AT1G07890.5 // AT1G07890.8 // AT4G29060.1 // AT5G08370.2 // AT5G08370.1 // AT5G67360.1 // AT3G04120.1 // AT1G21750.1 // AT4G13940.1 // AT5G63800.1 // AT4G23100.2 // AT4G23100.1 // AT5G49360.1 // AT5G56030.1 // AT3G54420.1 // AT5G43940.1 // AT2G34790.1 // AT4G24620.1 // AT3G09840.1 // AT3G16640.1
GO:0016051	P	carbohydrate biosynthetic process	10	686	342	28362	0.32	1	// AT5G48300.1 // AT1G42970.1 // AT2G25450.1 // AT3G62410.1 // AT3G04790.1 // AT3G04120.1 // AT3G55800.1 // AT2G21170.1 // AT5G51820.1 // AT3G26650.1
GO:0033554	P	cellular response to stress	22	686	858	28362	0.42	1	// AT4G25100.4 // AT1G20620.1 // AT4G25100.1 // AT4G25100.3 // AT4G25100.2 // AT3G52560.2 // AT3G52560.1 // AT3G03250.1 // AT5G42020.1 // AT1G21750.1 // AT1G08830.2 // AT3G44320.1 // AT4G23100.2 // AT4G23100.1 // AT4G35090.1 // AT1G08830.1 // AT4G37930.1 // AT2G28190.1 // AT3G54420.1 // AT2G02990.1 // AT1G78380.1 // AT1G20620.5
GO:0009725	P	response to hormone	49	686	1631	28362	0.075	1	// AT2G34810.1 // AT2G36530.1 // AT3G07390.1 // AT2G37220.1 // AT5G02240.1 // AT1G76180.1 // AT1G22300.1 // AT3G16470.1 // AT2G14900.1 // AT3G16470.2 // AT2G05520.1 // AT4G38970.1 // AT1G75750.1 // AT3G15730.1 // AT5G15970.1 // AT5G09810.1 // AT1G31340.1 // AT4G23100.2 // AT2G05710.1 // AT1G35160.1 // AT1G69530.1 // AT1G69530.2 // AT1G78300.1 // AT4G23100.1 // AT3G22060.1 // AT5G63310.1 // AT4G25…
GO:0022607	P	cellular component assembly	5	686	586	28362	1	1	// AT5G66570.1 // AT2G20890.1 // AT3G50820.1 // AT5G23120.1 // AT2G30410.1
GO:0007623	P	circadian rhythm	6	686	134	28362	0.11	1	// AT4G25100.4 // AT2G21660.1 // AT4G25100.1 // AT4G25100.3 // AT4G25100.2 // AT1G09340.1
GO:0021700	P	developmental maturation	6	686	199	28362	0.36	1	// AT4G26690.1 // AT3G18780.1 // AT3G18780.2 // AT5G09810.1 // AT1G49240.1 // AT3G16640.1
GO:0071669	P	plant-type cell wall organization or biogenesis	6	686	256	28362	0.59	1	// AT1G69530.1 // AT4G26690.1 // AT1G69530.2 // AT5G57560.1 // AT3G45970.1 // AT5G63800.1
GO:0006812	P	cation transport	6	686	362	28362	0.87	1	// AT1G78900.2 // AT1G78900.1 // AT5G20230.1 // AT1G20260.1 // ATCG00480.1 // AT5G08690.1
GO:0006811	P	ion transport	6	686	645	28362	1	1	// AT1G78900.2 // AT1G78900.1 // AT5G20230.1 // AT1G20260.1 // ATCG00480.1 // AT5G08690.1
GO:0006810	P	transport	32	686	2391	28362	1	1	// AT1G78900.2 // AT1G22530.1 // AT1G72150.1 // AT1G78900.1 // AT3G53980.2 // AT3G53980.1 // AT5G55450.1 // AT2G20890.1 // AT4G35450.2 // AT4G35450.3 // AT4G35450.1 // AT3G08770.1 // AT2G38530.1 // AT1G55260.1 // AT2G33330.1 // AT2G21660.1 // AT5G50920.1 // ATCG00480.1 // AT1G31812.1 // AT5G05960.1 // AT5G20230.1 // AT3G51600.1 // AT2G10940.2 // AT2G10940.1 // AT2G38540.1 // AT5G08690.1 // AT1G27…
GO:0099402	P	plant organ development	12	686	961	28362	1	1	// AT5G08370.2 // AT4G26690.1 // AT5G08370.1 // AT3G07390.1 // AT3G18780.1 // AT3G18780.2 // AT5G09810.1 // AT5G56030.1 // AT5G11520.1 // AT1G49240.1 // AT5G58710.1 // AT3G16640.1
GO:0006952	P	defense response	42	686	1566	28362	0.27	1	// AT4G23670.1 // AT2G43510.1 // AT1G53240.1 // AT2G37220.1 // AT3G52960.1 // AT2G38870.1 // AT3G11630.1 // AT3G49120.1 // AT2G37660.1 // AT4G35450.3 // AT4G35450.1 // AT4G24770.1 // AT4G16760.1 // AT4G35450.2 // AT5G06870.1 // AT3G04790.1 // AT2G43550.1 // AT5G64120.1 // AT3G20820.1 // AT1G08830.1 // AT1G08830.2 // AT4G39260.1 // AT2G34930.1 // AT2G21660.1 // AT4G23100.2 // AT2G14610.1 // AT3G57…
GO:0045333	P	cellular respiration	5	686	128	28362	0.21	1	// AT2G42600.2 // AT2G42600.1 // AT1G53310.1 // AT1G53310.2 // AT1G53310.3
GO:0034654	P	nucleobase-containing compound biosynthetic process	9	686	2781	28362	1	1	// ATCG00120.1 // AT3G57610.1 // AT1G20260.1 // AT2G27860.1 // ATCG00480.1 // AT5G08690.1 // AT3G09820.2 // AT3G09820.1 // AT4G13940.1
GO:0009664	P	plant-type cell wall organization	6	686	131	28362	0.11	1	// AT1G69530.1 // AT4G26690.1 // AT1G69530.2 // AT5G57560.1 // AT3G45970.1 // AT5G63800.1
GO:0044271	P	cellular nitrogen compound biosynthetic process	63	686	4436	28362	1	1	// ATCG00120.1 // AT5G27850.1 // AT3G57610.1 // AT1G59359.1 // AT2G01250.1 // AT2G27710.1 // AT2G27710.2 // AT2G27710.3 // AT3G05590.1 // AT2G27860.1 // AT5G02960.1 // AT5G62300.1 // AT1G58684.1 // AT4G17390.1 // AT5G63570.1 // AT5G02870.1 // AT3G45030.1 // AT3G63490.1 // AT1G07930.1 // AT2G41840.1 // AT5G62300.2 // AT4G29060.1 // AT4G36130.1 // AT1G50480.1 // AT3G08740.1 // AT3G11940.2 // AT3G63…
GO:0010154	P	fruit development	17	686	702	28362	0.53	1	// AT5G43940.1 // AT5G67360.1 // AT3G04120.1 // AT5G49360.1 // AT1G07890.2 // AT1G07890.3 // AT1G07890.1 // AT1G07890.7 // AT1G07890.4 // AT1G07890.5 // AT1G21750.1 // AT1G07890.8 // AT4G29060.1 // AT3G54420.1 // AT4G13940.1 // AT5G63800.1 // AT2G34790.1
GO:0046907	P	intracellular transport	9	686	473	28362	0.81	1	// AT2G21660.1 // AT5G50920.1 // AT5G20010.1 // AT3G62030.2 // AT2G20890.1 // AT4G35450.2 // AT4G35450.3 // AT3G62030.1 // AT4G35450.1
GO:0030154	P	cell differentiation	8	686	768	28362	1	1	// AT4G26690.1 // AT3G18780.1 // AT3G18780.2 // AT5G09810.1 // AT1G49240.1 // AT3G09840.1 // AT2G34790.1 // AT3G16640.1
GO:0009719	P	response to endogenous stimulus	51	686	1732	28362	0.091	1	// AT2G34810.1 // AT2G36530.1 // AT3G07390.1 // AT2G37220.1 // AT5G02240.1 // AT1G76180.1 // AT1G22300.1 // AT3G16470.1 // AT2G14900.1 // AT3G16470.2 // AT2G05520.1 // AT3G16530.1 // AT4G38970.1 // AT1G75750.1 // AT3G15730.1 // AT5G15970.1 // AT5G09810.1 // AT1G31340.1 // AT4G23100.2 // AT2G05710.1 // AT1G35160.1 // AT4G23100.1 // AT1G69530.1 // AT1G69530.2 // AT1G78300.1 // AT2G14610.1 // AT3G22…
GO:0006139	P	nucleobase-containing compound metabolic process	40	686	4178	28362	1	1	// ATCG00120.1 // AT3G57610.1 // AT2G27860.1 // AT5G58330.3 // AT3G52560.2 // AT3G52560.1 // AT5G11670.1 // AT3G26650.1 // AT3G63490.1 // AT2G36460.1 // AT4G38970.1 // AT3G52930.1 // AT1G12900.3 // AT1G12900.1 // AT3G04120.1 // AT4G26530.1 // AT4G26530.2 // AT1G56190.1 // AT1G56190.2 // AT4G13940.1 // AT3G12780.1 // AT2G21660.1 // AT3G63140.1 // AT1G42970.1 // AT2G01140.1 // ATCG00480.1 // AT5G08…
GO:0043933	P	macromolecular complex subunit organization	6	686	745	28362	1	1	// AT5G66570.1 // AT3G50820.1 // AT2G30410.1 // AT5G23120.1 // AT2G20890.1 // AT4G13940.1
GO:0006508	P	proteolysis	26	686	907	28362	0.22	1	// AT2G33530.1 // AT3G14067.1 // AT4G30920.1 // AT1G09750.1 // AT1G79720.1 // AT3G18490.1 // AT5G08260.1 // AT3G54400.1 // AT5G67360.1 // AT5G42240.1 // AT2G05920.1 // AT2G35635.1 // AT5G07030.1 // AT5G65620.1 // AT4G12910.1 // AT2G24200.2 // AT2G24200.1 // AT3G61820.1 // AT2G27920.3 // AT2G27920.2 // AT2G27920.1 // AT3G12700.1 // AT5G10760.1 // AT5G60360.1 // AT1G21670.1 // AT5G23210.1
GO:0071495	P	cellular response to endogenous stimulus	12	686	890	28362	0.99	1	// AT5G10450.2 // AT5G10450.1 // AT4G30270.1 // AT1G78300.1 // AT3G15730.1 // AT5G63310.1 // AT1G22300.2 // AT1G22300.1 // AT5G65430.1 // AT5G65430.2 // AT1G35160.1 // AT2G02990.1
GO:0016070	P	RNA metabolic process	7	686	3403	28362	1	1	// AT4G24770.1 // AT2G21660.1 // AT3G63140.1 // AT1G08360.1 // AT1G09340.1 // AT3G63490.1 // AT4G13940.1
GO:0071496	P	cellular response to external stimulus	7	686	208	28362	0.25	1	// AT1G78380.1 // AT3G44320.1 // AT1G20620.1 // AT1G20620.5 // AT3G03250.1 // AT4G35090.1 // AT2G02990.1
GO:0006725	P	cellular aromatic compound metabolic process	53	686	4588	28362	1	1	// ATCG00120.1 // AT3G57610.1 // AT2G27860.1 // AT5G58330.3 // AT3G52560.2 // AT5G63570.1 // AT3G52560.1 // AT5G11670.1 // AT3G26650.1 // AT3G63490.1 // AT1G03475.1 // AT2G36460.1 // AT4G38970.1 // AT3G52930.1 // AT1G50480.1 // AT1G12900.3 // AT1G12900.1 // AT3G04120.1 // AT4G26530.1 // AT4G26530.2 // AT1G56190.1 // AT5G16440.1 // AT1G56190.2 // AT4G34050.1 // AT4G13940.1 // AT3G12780.1 // AT2G21…
GO:0032870	P	cellular response to hormone stimulus	12	686	879	28362	0.99	1	// AT5G10450.2 // AT5G10450.1 // AT4G30270.1 // AT1G78300.1 // AT3G15730.1 // AT5G63310.1 // AT1G22300.2 // AT1G22300.1 // AT5G65430.1 // AT5G65430.2 // AT1G35160.1 // AT2G02990.1
GO:0071407	P	cellular response to organic cyclic compound	8	686	187	28362	0.092	1	// AT5G10450.2 // AT5G10450.1 // AT1G78300.1 // AT1G22300.2 // AT1G22300.1 // AT5G65430.1 // AT5G65430.2 // AT1G35160.1
GO:0009932	P	cell tip growth	7	686	162	28362	0.11	1	// AT4G26690.1 // AT4G12420.1 // AT3G18780.1 // AT3G18780.2 // AT1G49240.1 // AT3G09840.1 // AT3G16640.1
GO:0032989	P	cellular component morphogenesis	15	686	436	28362	0.12	1	// AT1G69530.1 // AT2G19760.1 // AT1G69530.2 // AT1G75750.1 // AT4G26690.1 // AT1G12840.1 // AT2G06850.1 // AT3G18780.1 // AT3G18780.2 // AT3G09840.1 // AT1G49240.1 // AT3G49120.1 // AT3G45970.1 // AT3G16640.1 // AT4G12420.1
GO:0071704	P	organic substance metabolic process	261	686	10672	28362	0.43	1	// AT5G48300.1 // AT3G14067.1 // AT2G41840.1 // AT3G05590.1 // AT3G16370.1 // AT3G52560.2 // AT5G55050.1 // AT5G63570.1 // AT3G52560.1 // AT5G08260.1 // AT4G25050.1 // AT3G45030.1 // AT2G05990.2 // AT2G05990.1 // AT4G31140.1 // AT1G31690.1 // AT4G26530.1 // AT1G70730.3 // AT3G52930.1 // AT4G16760.1 // AT3G54050.1 // AT3G04790.1 // AT4G12060.1 // AT3G06650.1 // AT3G12780.1 // AT5G35630.3 // AT5G35…
GO:0071310	P	cellular response to organic substance	13	686	1023	28362	1	1	// AT5G10450.2 // AT5G10450.1 // AT4G30270.1 // AT1G78300.1 // AT3G15730.1 // AT5G63310.1 // AT1G22300.2 // AT1G22300.1 // AT5G65430.1 // AT5G65430.2 // AT1G35160.1 // AT2G20890.1 // AT2G02990.1
GO:0071702	P	organic substance transport	23	686	1234	28362	0.92	1	// AT3G53980.2 // AT3G53980.1 // AT5G55450.1 // AT2G20890.1 // AT4G35450.2 // AT4G35450.3 // AT4G35450.1 // AT3G08770.1 // AT2G38530.1 // AT1G55260.1 // AT2G21660.1 // AT5G50920.1 // AT3G51600.1 // AT1G31812.1 // AT5G05960.1 // AT2G10940.2 // AT2G10940.1 // AT2G38540.1 // AT1G27950.1 // AT2G45180.1 // AT5G20010.1 // AT3G62030.2 // AT3G62030.1
GO:0034613	P	cellular protein localization	8	686	410	28362	0.77	1	// AT5G50920.1 // AT5G20010.1 // AT3G62030.2 // AT2G20890.1 // AT4G35450.2 // AT4G35450.3 // AT3G62030.1 // AT4G35450.1
GO:0009058	P	biosynthetic process	129	686	6255	28362	0.98	1	// ATCG00120.1 // AT5G48300.1 // AT1G68010.1 // AT2G41840.1 // AT3G05590.1 // AT1G58684.1 // AT4G17390.1 // AT5G63570.1 // AT5G04140.1 // AT5G04140.2 // AT2G05990.2 // AT2G05990.1 // AT4G16760.1 // AT3G04790.1 // AT3G06650.1 // AT3G45030.1 // AT4G23600.1 // AT1G07940.1 // AT1G07940.2 // AT3G04840.1 // AT1G42970.1 // AT5G08690.1 // AT3G03780.1 // AT3G03780.2 // AT3G03780.3 // AT3G09820.2 // AT3G09…
GO:0009059	P	macromolecule biosynthetic process	48	686	4511	28362	1	1	// AT5G27850.1 // AT5G48300.1 // AT1G59359.1 // AT2G01250.1 // AT2G27710.1 // AT2G27710.2 // AT2G27710.3 // AT3G05590.1 // AT3G04840.1 // AT5G02960.1 // AT5G62300.1 // AT1G58684.1 // AT4G17390.1 // AT5G51820.1 // AT5G02870.1 // AT3G63490.1 // AT1G07930.1 // AT2G41840.1 // AT5G62300.2 // AT4G29060.1 // AT4G36130.1 // AT3G08740.1 // AT5G60390.3 // AT3G63190.1 // AT1G74060.1 // AT4G01310.1 // AT1G18…
GO:0051649	P	establishment of localization in cell	9	686	488	28362	0.83	1	// AT2G21660.1 // AT5G50920.1 // AT5G20010.1 // AT3G62030.2 // AT2G20890.1 // AT4G35450.2 // AT4G35450.3 // AT3G62030.1 // AT4G35450.1
GO:0051179	P	localization	34	686	2517	28362	1	1	// AT1G78900.2 // AT1G22530.1 // AT1G72150.1 // AT1G78900.1 // AT3G53980.2 // AT3G53980.1 // AT5G55450.1 // AT2G20890.1 // AT4G35450.2 // AT4G35450.3 // AT4G35450.1 // AT3G08770.1 // AT2G38530.1 // AT1G55260.1 // AT2G33330.1 // AT2G21660.1 // AT5G50920.1 // AT4G23100.2 // AT4G23100.1 // ATCG00480.1 // AT1G31812.1 // AT5G05960.1 // AT5G20230.1 // AT3G51600.1 // AT2G10940.2 // AT2G10940.1 // AT2G38…
GO:1902578	P	single-organism localization	22	686	1040	28362	0.77	1	// AT1G78900.2 // AT1G78900.1 // AT3G53980.2 // AT3G53980.1 // AT5G55450.1 // AT2G20890.1 // AT3G08770.1 // AT2G38530.1 // AT1G55260.1 // AT5G50920.1 // ATCG00480.1 // AT1G31812.1 // AT5G05960.1 // AT3G51600.1 // AT2G10940.2 // AT2G10940.1 // AT2G38540.1 // AT5G08690.1 // AT1G27950.1 // AT1G20260.1 // AT2G45180.1 // AT5G20010.1
GO:0051641	P	cellular localization	11	686	601	28362	0.86	1	// AT2G21660.1 // AT5G20010.1 // AT5G50920.1 // AT4G23100.2 // AT4G23100.1 // AT3G62030.2 // AT2G20890.1 // AT4G35450.2 // AT4G35450.3 // AT3G62030.1 // AT4G35450.1
GO:0010053	P	root epidermal cell differentiation	6	686	120	28362	0.079	1	// AT4G26690.1 // AT3G18780.1 // AT3G18780.2 // AT5G09810.1 // AT1G49240.1 // AT3G16640.1
GO:0080090	P	regulation of primary metabolic process	6	686	2889	28362	1	1	// AT5G66570.1 // AT3G50820.1 // AT5G09660.1 // AT2G25450.1 // AT1G75040.1 // AT4G13940.1
GO:0009755	P	hormone-mediated signaling pathway	12	686	821	28362	0.98	1	// AT5G10450.2 // AT5G10450.1 // AT4G30270.1 // AT1G78300.1 // AT3G15730.1 // AT5G63310.1 // AT1G22300.2 // AT1G22300.1 // AT5G65430.1 // AT5G65430.2 // AT1G35160.1 // AT2G02990.1
GO:0070727	P	cellular macromolecule localization	10	686	441	28362	0.62	1	// AT5G20010.1 // AT5G50920.1 // AT4G23100.2 // AT4G23100.1 // AT3G62030.2 // AT2G20890.1 // AT4G35450.2 // AT4G35450.3 // AT3G62030.1 // AT4G35450.1
GO:0051707	P	response to other organism	35	686	1210	28362	0.16	1	// AT4G23670.1 // AT2G43510.1 // AT5G02500.1 // AT1G53240.1 // AT3G52960.1 // AT2G38870.1 // AT3G11630.1 // AT5G55450.1 // AT3G49120.1 // AT3G28940.1 // AT2G37660.1 // AT4G35450.3 // AT4G35450.1 // AT4G16760.1 // AT3G14210.1 // AT4G35450.2 // AT3G04790.1 // AT5G64120.1 // AT1G08830.1 // AT1G08830.2 // AT2G34930.1 // AT3G14310.1 // AT4G23100.2 // AT2G14610.1 // AT3G57260.1 // AT1G75040.1 // AT3G57…
GO:0019725	P	cellular homeostasis	5	686	314	28362	0.87	1	// AT5G42850.1 // AT5G42850.2 // AT5G40370.2 // AT4G35090.1 // AT5G40370.1
GO:0019438	P	aromatic compound biosynthetic process	22	686	3058	28362	1	1	// ATCG00120.1 // AT3G57610.1 // AT2G27860.1 // AT5G63570.1 // AT1G03475.1 // AT1G50480.1 // AT4G34050.1 // AT5G16440.1 // AT4G23100.1 // AT5G50920.1 // AT4G23100.2 // AT1G12840.1 // ATCG00480.1 // AT5G08690.1 // AT3G24503.1 // AT3G09820.2 // AT3G09820.1 // AT5G08280.1 // AT3G17390.1 // AT1G20260.1 // AT4G13940.1 // AT3G19450.1
GO:0031667	P	response to nutrient levels	7	686	190	28362	0.19	1	// AT3G44320.1 // AT1G20620.1 // AT1G20620.5 // AT2G14610.1 // AT3G03250.1 // AT4G35090.1 // AT2G02990.1
GO:0042743	P	hydrogen peroxide metabolic process	5	686	104	28362	0.12	1	// AT1G20620.1 // AT3G52880.1 // AT3G52880.2 // AT4G35090.1 // AT1G20620.5
GO:0048589	P	developmental growth	16	686	458	28362	0.099	1	// AT1G69530.1 // AT2G19760.1 // AT1G69530.2 // AT1G75750.1 // AT4G26690.1 // AT1G12840.1 // AT2G06850.1 // AT3G18780.1 // AT3G18780.2 // AT5G09810.1 // AT1G49240.1 // AT3G49120.1 // AT3G45970.1 // AT3G09840.1 // AT3G16640.1 // AT4G12420.1
GO:1901576	P	organic substance biosynthetic process	112	686	5913	28362	1	1	// AT5G48300.1 // AT2G41840.1 // AT3G05590.1 // AT1G58684.1 // AT4G17390.1 // AT5G63570.1 // AT3G45030.1 // AT2G05990.2 // AT2G05990.1 // AT4G16760.1 // AT3G04790.1 // AT3G06650.1 // AT1G07940.1 // AT1G07940.2 // AT3G04840.1 // AT1G42970.1 // AT5G08690.1 // AT3G03780.1 // AT3G03780.2 // AT3G03780.3 // AT3G09820.2 // AT3G09820.1 // AT2G02990.1 // AT3G17390.1 // AT1G74050.1 // AT4G16720.1 // AT2G43…
GO:1901575	P	organic substance catabolic process	30	686	1249	28362	0.54	1	// AT2G41110.1 // AT5G58330.3 // AT4G33010.1 // AT3G26650.1 // AT4G16760.1 // AT1G12900.3 // AT1G12900.1 // AT3G04120.1 // AT2G26080.1 // AT4G26530.1 // AT3G12780.1 // AT1G56190.1 // AT1G56190.2 // AT1G17290.1 // AT3G55440.1 // AT4G39640.2 // AT1G68560.1 // AT1G42970.1 // AT2G35635.1 // AT2G35370.1 // AT4G37930.1 // AT2G33150.1 // AT3G10850.1 // AT5G09660.1 // AT1G32470.1 // AT1G79550.2 // AT4G26…
GO:0016043	P	cellular component organization	45	686	2456	28362	0.98	1	// AT1G78900.2 // AT4G26690.1 // AT1G78900.1 // AT3G50820.1 // AT3G07390.1 // AT4G12420.1 // AT5G23120.1 // AT2G41740.1 // AT2G21660.1 // AT2G26440.1 // AT3G49120.1 // AT2G20890.1 // AT2G19760.1 // AT1G75750.1 // AT5G09810.1 // AT5G09760.1 // AT4G14960.2 // AT3G45970.1 // AT4G13940.1 // AT5G63800.1 // AT2G45220.1 // AT1G69530.1 // AT5G66570.1 // AT1G69530.2 // AT4G23100.1 // AT5G50920.1 // AT4G23…
GO:0065007	P	biological regulation	63	686	6062	28362	1	1	// AT2G42540.1 // AT2G42540.2 // AT3G14067.1 // AT3G50820.1 // AT5G40370.1 // AT2G25450.1 // AT3G15360.1 // AT1G33600.1 // AT1G22300.2 // AT1G22300.1 // AT3G56070.1 // AT5G40370.2 // AT2G20890.1 // AT5G08370.2 // AT3G44310.3 // AT3G44310.1 // AT5G06870.1 // AT3G15730.1 // AT5G21274.1 // AT3G20820.1 // AT1G33610.1 // AT1G21750.1 // AT1G50320.1 // AT1G35160.1 // AT4G13940.1 // AT3G56800.1 // AT5G66…
GO:0065009	P	regulation of molecular function	8	686	249	28362	0.26	1	// AT2G05920.1 // AT3G14067.1 // AT3G02730.1 // AT3G15360.1 // AT1G03680.1 // AT1G50320.1 // AT5G16400.1 // AT4G03520.1
GO:0065008	P	regulation of biological quality	9	686	1255	28362	1	1	// AT3G44310.3 // AT3G44310.1 // AT5G40370.2 // AT5G40370.1 // AT4G35090.1 // AT5G56030.1 // AT5G42850.1 // AT5G42850.2 // AT3G16640.1
GO:0036211	P	protein modification process	9	686	2126	28362	1	1	// AT5G66570.1 // AT1G51805.1 // AT3G50820.1 // AT4G18250.1 // AT2G35635.1 // AT5G55160.1 // AT1G31340.1 // AT3G62410.1 // AT2G23200.1
GO:0010015	P	root morphogenesis	7	686	249	28362	0.4	1	// AT4G26690.1 // AT3G07390.1 // AT3G18780.1 // AT3G18780.2 // AT5G09810.1 // AT1G49240.1 // AT3G16640.1
GO:0016310	P	phosphorylation	17	686	1254	28362	1	1	// AT1G51805.1 // AT1G42970.1 // AT1G12900.3 // AT4G18250.1 // AT3G04120.1 // AT1G12900.1 // AT5G58330.3 // AT1G79550.1 // AT4G26530.1 // AT3G12780.1 // AT1G56190.1 // AT4G26530.2 // AT3G26650.1 // AT1G56190.2 // AT1G79550.2 // AT2G23200.1 // AT3G55440.1
GO:0009791	P	post-embryonic development	33	686	1576	28362	0.82	1	// AT4G26690.1 // AT5G48300.1 // AT3G15730.1 // AT4G13850.3 // AT3G07390.1 // AT1G07890.2 // AT1G07890.3 // AT1G07890.1 // AT1G07890.7 // AT1G07890.4 // AT1G07890.5 // AT1G07890.8 // AT4G29060.1 // AT5G08370.2 // AT5G08370.1 // AT5G67360.1 // AT3G04120.1 // AT5G09810.1 // AT1G21750.1 // AT4G13940.1 // AT5G63800.1 // AT2G21660.1 // AT4G23100.2 // AT4G23100.1 // AT3G43810.1 // AT5G49360.1 // AT5G56…
GO:0009790	P	embryo development	13	686	571	28362	0.62	1	// AT2G34790.1 // AT1G07890.2 // AT1G07890.3 // AT1G07890.1 // AT2G28000.1 // AT1G07890.7 // AT1G07890.4 // AT1G07890.5 // AT1G21750.1 // AT1G07890.8 // AT4G29060.1 // AT3G54420.1 // AT4G13940.1
GO:0034641	P	cellular nitrogen compound metabolic process	95	686	5805	28362	1	1	// AT2G41840.1 // AT3G05590.1 // AT1G58684.1 // AT3G52560.2 // AT5G63570.1 // AT3G52560.1 // AT3G09820.2 // AT3G52930.1 // AT3G12780.1 // AT2G36460.1 // AT1G07940.2 // AT3G04840.1 // AT1G42970.1 // AT5G08690.1 // AT3G45030.1 // AT3G09820.1 // AT4G17390.1 // AT1G74050.1 // AT1G59359.1 // AT1G20260.1 // AT5G26667.3 // AT5G26667.2 // AT5G26667.1 // AT4G16720.1 // AT2G01250.1 // AT2G27710.1 // AT2G27…
GO:0023052	P	signaling	32	686	1997	28362	1	1	// AT2G42540.1 // AT2G42540.2 // AT1G33600.1 // AT1G22300.2 // AT5G63310.1 // AT2G20890.1 // AT5G06870.1 // AT3G15730.1 // AT5G21274.1 // AT3G20820.1 // AT1G33610.1 // AT1G35160.1 // AT2G34930.1 // AT3G56800.1 // AT3G56070.1 // AT1G78300.1 // AT2G16600.1 // AT3G43810.1 // AT5G65430.1 // AT5G65430.2 // AT1G33590.1 // AT2G02990.1 // AT5G10450.2 // AT5G06860.1 // AT3G56070.2 // AT5G10450.1 // AT4G30…
GO:0034645	P	cellular macromolecule biosynthetic process	48	686	4455	28362	1	1	// AT5G27850.1 // AT5G48300.1 // AT1G59359.1 // AT2G01250.1 // AT2G27710.1 // AT2G27710.2 // AT2G27710.3 // AT3G05590.1 // AT3G04840.1 // AT5G02960.1 // AT5G62300.1 // AT1G58684.1 // AT4G17390.1 // AT5G51820.1 // AT5G02870.1 // AT3G63490.1 // AT1G07930.1 // AT2G41840.1 // AT5G62300.2 // AT4G29060.1 // AT4G36130.1 // AT3G08740.1 // AT5G60390.3 // AT3G63190.1 // AT1G74060.1 // AT4G01310.1 // AT1G18…
GO:0009653	P	anatomical structure morphogenesis	19	686	919	28362	0.78	1	// AT5G08370.2 // AT2G19760.1 // AT5G08370.1 // AT1G75750.1 // AT4G26690.1 // AT3G07390.1 // AT2G06850.1 // AT3G18780.1 // AT3G18780.2 // AT5G09810.1 // AT1G69530.2 // AT1G49240.1 // AT1G69530.1 // AT3G49120.1 // AT3G45970.1 // AT3G09840.1 // AT1G12840.1 // AT3G16640.1 // AT4G12420.1
GO:0009657	P	plastid organization	7	686	207	28362	0.24	1	// AT1G62750.1 // AT5G50920.1 // AT5G23120.1 // AT2G28000.1 // AT1G09340.1 // AT2G33150.1 // AT2G20890.1
GO:0045454	P	cell redox homeostasis	5	686	147	28362	0.29	1	// AT5G42850.1 // AT5G42850.2 // AT5G40370.2 // AT4G35090.1 // AT5G40370.1
GO:0055085	P	transmembrane transport	5	686	667	28362	1	1	// AT5G08690.1 // AT2G20890.1 // AT1G20260.1 // ATCG00480.1 // AT5G50920.1
GO:0043604	P	amide biosynthetic process	46	686	1536	28362	0.086	1	// AT5G27850.1 // AT5G62300.1 // AT1G59359.1 // AT2G01250.1 // AT2G27710.1 // AT2G27710.2 // AT2G27710.3 // AT3G05590.1 // AT3G04840.1 // AT5G02960.1 // AT1G58684.1 // AT4G17390.1 // AT5G02870.1 // AT3G63490.1 // AT1G07930.1 // AT2G41840.1 // AT5G62300.2 // AT4G29060.1 // AT4G36130.1 // AT3G08740.1 // AT3G63190.1 // AT1G74060.1 // AT4G01310.1 // AT1G18540.1 // AT3G11940.1 // AT1G07940.1 // AT1G07…
GO:0007568	P	aging	7	686	174	28362	0.14	1	// AT4G30270.1 // AT5G35630.3 // AT5G35630.2 // AT5G35630.1 // AT5G11520.1 // AT5G60360.1 // AT2G02990.1
GO:0005996	P	monosaccharide metabolic process	5	686	99	28362	0.1	1	// AT3G54050.1 // AT3G47800.1 // AT3G04120.1 // AT4G25900.1 // AT1G43670.1
GO:0005976	P	polysaccharide metabolic process	8	686	432	28362	0.82	1	// AT1G68560.1 // AT4G26690.1 // AT5G48300.1 // AT3G55800.1 // AT4G37800.1 // AT4G24620.1 // AT5G51820.1 // AT5G64570.1
GO:0043170	P	macromolecule metabolic process	99	686	8111	28362	1	1	// AT5G48300.1 // AT3G14067.1 // AT2G41840.1 // AT3G05590.1 // AT1G58684.1 // AT3G52560.2 // AT3G52560.1 // AT5G42240.1 // AT1G07940.1 // AT1G07940.2 // AT1G68560.1 // AT2G05920.1 // AT5G65620.1 // AT3G45030.1 // AT1G79720.1 // AT1G74050.1 // AT1G59359.1 // AT4G16720.1 // AT2G33530.1 // AT2G01250.1 // AT2G27710.1 // AT2G27710.2 // AT2G27710.3 // AT3G62410.1 // AT1G09750.1 // AT3G61820.1 // AT3G18…
GO:0032502	P	developmental process	62	686	3233	28362	0.98	1	// AT1G78900.2 // AT4G26690.1 // AT5G48300.1 // AT1G78900.1 // AT4G13850.3 // AT3G07390.1 // AT1G07890.5 // AT2G01820.1 // AT1G07890.2 // AT1G07890.3 // AT1G07890.1 // AT1G07890.7 // AT1G07890.4 // AT3G49120.1 // AT1G07890.8 // AT4G29060.1 // AT4G34200.1 // AT5G08370.2 // AT2G19760.1 // AT5G08370.1 // AT1G75750.1 // AT4G16760.1 // AT5G67360.1 // AT3G04120.1 // AT5G09810.1 // AT5G35630.3 // AT5G35…
GO:0009991	P	response to extracellular stimulus	8	686	225	28362	0.19	1	// AT1G78380.1 // AT3G44320.1 // AT1G20620.1 // AT1G20620.5 // AT2G14610.1 // AT3G03250.1 // AT4G35090.1 // AT2G02990.1
GO:0031323	P	regulation of cellular metabolic process	6	686	2980	28362	1	1	// AT5G66570.1 // AT3G50820.1 // AT5G09660.1 // AT5G50920.1 // AT2G25450.1 // AT4G13940.1
GO:0090304	P	nucleic acid metabolic process	9	686	3768	28362	1	1	// AT1G08360.1 // AT4G24770.1 // AT2G21660.1 // AT3G63140.1 // AT3G52560.2 // AT3G52560.1 // AT1G09340.1 // AT3G63490.1 // AT4G13940.1
GO:0032501	P	multicellular organismal process	47	686	3032	28362	1	1	// AT1G78900.2 // AT4G26690.1 // AT5G48300.1 // AT1G78900.1 // AT4G13850.3 // AT3G07390.1 // AT2G01820.1 // AT1G07890.2 // AT1G07890.3 // AT1G07890.1 // AT1G07890.7 // AT1G07890.4 // AT1G07890.5 // AT1G07890.8 // AT4G29060.1 // AT4G34200.1 // AT5G08370.2 // AT5G08370.1 // AT4G16760.1 // AT5G67360.1 // AT3G04120.1 // AT5G09810.1 // AT1G21750.1 // AT5G58710.1 // AT4G13940.1 // AT5G63800.1 // AT2G21…
GO:0044237	P	cellular metabolic process	228	686	9879	28362	0.82	1	// AT1G15930.2 // ATCG00120.1 // AT5G48300.1 // AT1G68010.1 // AT2G41840.1 // AT4G26690.1 // AT3G05590.1 // AT1G58684.1 // AT3G52560.2 // AT3G16410.1 // AT5G63570.1 // AT3G52560.1 // AT5G04140.1 // AT4G25050.1 // AT5G04140.2 // AT2G05990.2 // AT2G05990.1 // AT3G52930.1 // AT5G17920.1 // AT4G16760.1 // AT3G04790.1 // AT3G06650.1 // AT3G12780.1 // AT5G35630.3 // AT5G35630.2 // AT5G35630.1 // AT2G42…
GO:0040007	P	growth	16	686	678	28362	0.57	1	// AT1G69530.1 // AT2G19760.1 // AT1G69530.2 // AT1G75750.1 // AT4G26690.1 // AT1G12840.1 // AT2G06850.1 // AT3G18780.1 // AT3G18780.2 // AT5G09810.1 // AT1G49240.1 // AT3G49120.1 // AT3G45970.1 // AT3G09840.1 // AT3G16640.1 // AT4G12420.1
GO:0071822	P	protein complex subunit organization	5	686	338	28362	0.91	1	// AT5G66570.1 // AT2G20890.1 // AT3G50820.1 // AT5G23120.1 // AT2G30410.1
GO:0019684	P	photosynthesis, light reaction	6	686	134	28362	0.11	1	// AT5G66570.1 // AT3G50820.1 // AT1G60950.1 // AT1G06680.1 // AT1G06680.2 // AT2G20890.1
GO:0071554	P	cell wall organization or biogenesis	19	686	704	28362	0.35	1	// AT1G68560.1 // AT4G26690.1 // AT1G69530.2 // AT2G43570.1 // AT4G23100.2 // AT4G23100.1 // AT5G09760.1 // AT3G49220.1 // AT1G02360.1 // AT4G01700.1 // AT5G57560.1 // AT3G10720.2 // AT2G45220.1 // AT2G26440.1 // AT2G43590.1 // AT3G45970.1 // AT1G69530.1 // AT5G63800.1 // AT5G64570.1
GO:0071555	P	cell wall organization	13	686	518	28362	0.49	1	// AT1G69530.1 // AT4G26690.1 // AT1G69530.2 // AT5G09760.1 // AT4G23100.2 // AT4G23100.1 // AT3G49220.1 // AT5G57560.1 // AT3G10720.2 // AT2G45220.1 // AT2G26440.1 // AT3G45970.1 // AT5G63800.1
GO:0010467	P	gene expression	49	686	4747	28362	1	1	// AT5G27850.1 // AT5G62300.1 // AT1G59359.1 // AT2G01250.1 // AT2G27710.1 // AT2G27710.2 // AT2G27710.3 // AT3G05590.1 // AT3G04840.1 // AT5G02960.1 // AT1G58684.1 // AT4G17390.1 // AT5G02870.1 // AT3G63490.1 // AT1G07930.1 // AT2G41840.1 // AT5G62300.2 // AT4G29060.1 // AT4G36130.1 // AT3G08740.1 // AT5G60390.3 // AT3G63190.1 // AT1G74060.1 // AT4G01310.1 // AT1G18540.1 // AT3G11940.1 // AT4G13…
GO:0009908	P	flower development	6	686	520	28362	0.99	1	// AT5G08370.2 // AT5G08370.1 // AT4G23100.2 // AT4G23100.1 // AT4G24620.1 // AT5G56030.1
GO:0009987	P	cellular process	315	686	12771	28362	0.34	1	// AT1G15930.2 // AT2G42540.1 // AT5G48300.1 // AT1G68010.1 // AT2G41840.1 // AT4G26690.1 // AT5G23120.1 // AT2G42540.2 // AT1G58684.1 // AT3G52560.2 // AT5G48180.1 // AT5G63570.1 // AT3G52560.1 // AT5G04140.1 // AT4G25050.1 // AT5G02870.1 // AT5G04140.2 // AT2G05990.2 // AT2G05990.1 // AT1G03475.1 // AT3G52930.1 // AT5G17920.1 // AT4G16760.1 // AT5G06870.1 // AT3G03250.1 // AT2G45220.1 // AT5G42…
GO:0007154	P	cell communication	38	686	2223	28362	0.99	1	// AT2G42540.1 // AT2G42540.2 // AT1G20620.1 // AT1G20620.5 // AT1G33600.1 // AT1G22300.2 // AT1G22300.1 // AT3G56070.1 // AT2G20890.1 // AT5G06870.1 // AT3G03250.1 // AT5G21274.1 // AT3G20820.1 // AT1G33610.1 // AT1G35160.1 // AT2G34930.1 // AT3G56800.1 // AT3G44320.1 // AT5G06860.1 // AT1G78300.1 // AT2G16600.1 // AT3G43810.1 // AT4G35090.1 // AT5G65430.1 // AT5G65430.2 // AT1G33590.1 // AT2G02…
GO:0007010	P	cytoskeleton organization	5	686	177	28362	0.43	1	// AT2G19760.1 // AT2G41740.1 // AT4G29350.1 // AT5G09810.1 // AT4G14960.2
GO:0016036	P	cellular response to phosphate starvation	5	686	97	28362	0.094	1	// AT3G03250.1 // AT4G35090.1 // AT1G20620.1 // AT2G02990.1 // AT1G20620.5
GO:0044085	P	cellular component biogenesis	7	686	1095	28362	1	1	// AT5G66570.1 // AT3G50820.1 // AT2G30410.1 // AT3G63140.1 // AT5G23120.1 // AT1G09340.1 // AT2G20890.1
GO:0015031	P	protein transport	8	686	653	28362	0.99	1	// AT5G50920.1 // AT5G20010.1 // AT3G62030.2 // AT2G20890.1 // AT4G35450.2 // AT4G35450.3 // AT3G62030.1 // AT4G35450.1
GO:0003824	F	catalytic activity	390	686	9101	28362	1.3e-39	1.1e-36	// AT3G08590.1 // AT3G08590.2 // AT3G04790.1 // AT3G12780.1 // AT5G19550.1 // AT3G20390.1 // AT5G08690.1 // AT3G09820.2 // AT3G09820.1 // AT3G52960.1 // AT3G17390.1 // AT3G19620.1 // AT5G16710.1 // AT4G14880.1 // AT3G19450.1 // AT1G78900.2 // AT1G78900.1 // AT1G53240.1 // AT3G18490.1 // AT3G61440.1 // AT4G33810.1 // AT1G14540.1 // AT2G15620.1 // AT5G53370.1 // AT3G57260.1 // AT3G10850.1 // AT3G57…
GO:0016491	F	oxidoreductase activity	111	686	1547	28362	1.6e-23	7.1e-21	// AT1G68010.1 // AT4G08390.1 // AT5G44390.1 // AT4G08390.3 // AT3G52960.1 // AT5G04140.1 // AT5G04140.2 // AT2G05990.2 // AT2G05990.1 // AT1G31690.1 // AT4G16760.1 // AT3G28200.1 // AT5G06290.1 // AT1G42970.1 // AT3G26060.1 // AT3G59970.3 // AT4G08390.2 // AT5G04590.1 // AT5G43940.1 // AT4G11600.1 // AT5G16710.1 // AT3G52880.1 // AT3G19450.1 // AT3G52880.2 // AT3G50820.1 // AT1G80560.1 // AT2G25…
GO:0016798	F	hydrolase activity, acting on glycosyl bonds	57	686	438	28362	4.6e-23	1.3e-20	// AT1G62660.1 // AT3G13790.1 // AT5G07830.1 // AT5G26000.1 // AT5G26000.2 // AT4G34480.1 // AT5G25980.1 // AT5G25980.2 // AT5G25980.3 // AT5G09730.1 // AT4G31140.1 // AT5G08370.2 // AT3G55260.1 // AT5G08370.1 // AT5G04885.1 // AT2G06850.1 // AT3G18080.1 // AT2G43570.1 // AT4G33810.1 // AT1G02360.1 // AT5G08380.1 // AT3G26380.1 // AT5G63800.1 // AT1G68560.1 // AT2G28470.1 // AT3G55430.1 // AT1G12…
GO:0016209	F	antioxidant activity	39	686	181	28362	7e-23	1.5e-20	// AT4G25100.4 // AT1G20620.1 // AT4G25100.1 // AT4G25100.3 // AT4G25100.2 // AT1G07890.5 // AT4G08390.1 // AT4G08390.3 // AT3G52960.1 // AT1G07890.2 // AT1G07890.3 // AT3G11630.1 // AT1G07890.1 // AT1G07890.7 // AT1G07890.4 // AT3G49120.1 // AT1G07890.8 // AT2G25080.1 // AT4G37530.1 // AT5G05340.1 // AT1G20620.5 // AT5G64120.1 // AT1G14540.1 // AT2G31570.1 // AT1G08830.1 // AT1G08830.2 // AT5G06…
GO:0004553	F	hydrolase activity, hydrolyzing O-glycosyl compounds	53	686	405	28362	1.3e-21	2.3e-19	// AT1G62660.1 // AT4G34260.1 // AT5G07830.1 // AT5G26000.1 // AT5G26000.2 // AT4G34480.1 // AT5G25980.1 // AT5G25980.2 // AT5G25980.3 // AT5G09730.1 // AT4G31140.1 // AT5G08370.2 // AT3G55260.1 // AT5G08370.1 // AT5G04885.1 // AT3G18080.1 // AT2G43570.1 // AT4G33810.1 // AT1G02360.1 // AT5G08380.1 // AT3G26380.1 // AT5G63800.1 // AT1G68560.1 // AT2G28470.1 // AT3G55430.1 // AT1G12240.1 // AT4G25…
GO:0045309	F	protein phosphorylated amino acid binding	17	686	17	28362	2.9e-19	3.7e-17	// AT5G10450.2 // AT4G09000.2 // AT5G10450.1 // AT3G02520.1 // AT1G22300.2 // AT1G78300.1 // AT5G16050.1 // AT2G42590.3 // AT5G38480.1 // AT2G42590.1 // AT2G42590.2 // AT5G38480.2 // AT1G22300.1 // AT4G09000.1 // AT5G65430.1 // AT5G65430.2 // AT1G35160.1
GO:0051219	F	phosphoprotein binding	17	686	17	28362	2.9e-19	3.7e-17	// AT5G10450.2 // AT4G09000.2 // AT5G10450.1 // AT3G02520.1 // AT1G22300.2 // AT1G78300.1 // AT5G16050.1 // AT2G42590.3 // AT5G38480.1 // AT2G42590.1 // AT2G42590.2 // AT5G38480.2 // AT1G22300.1 // AT4G09000.1 // AT5G65430.1 // AT5G65430.2 // AT1G35160.1
GO:0016684	F	oxidoreductase activity, acting on peroxide as acceptor	28	686	139	28362	3.9e-16	4.1e-14	// AT1G20620.1 // AT1G20620.5 // AT3G49120.1 // AT4G08390.1 // AT4G08390.3 // AT4G08390.2 // AT1G07890.2 // AT1G07890.3 // AT3G11630.1 // AT1G07890.1 // AT1G07890.7 // AT1G07890.4 // AT1G07890.5 // AT1G07890.8 // AT4G37530.1 // AT5G05340.1 // AT2G25080.1 // AT5G64120.1 // AT1G14540.1 // AT2G31570.1 // AT3G28200.1 // AT5G06290.1 // AT1G71695.1 // AT4G35090.1 // AT3G26060.1 // AT1G35720.1 // AT4G11…
GO:0008266	F	poly(U) RNA binding	15	686	19	28362	4.2e-16	4.1e-14	// AT3G53460.1 // AT3G53460.2 // AT3G63140.1 // AT1G68010.1 // AT1G20020.2 // AT5G66570.1 // AT4G24770.1 // AT2G37220.1 // AT5G08690.1 // AT4G37930.1 // AT1G06680.1 // AT1G06680.2 // AT3G50820.1 // AT5G66190.1 // AT1G20020.1
GO:0008187	F	poly-pyrimidine tract binding	15	686	21	28362	1.2e-15	1.1e-13	// AT3G53460.1 // AT3G53460.2 // AT3G63140.1 // AT1G68010.1 // AT1G20020.2 // AT5G66570.1 // AT4G24770.1 // AT2G37220.1 // AT5G08690.1 // AT4G37930.1 // AT1G06680.1 // AT1G06680.2 // AT3G50820.1 // AT5G66190.1 // AT1G20020.1
GO:0004601	F	peroxidase activity	25	686	133	28362	5.9e-14	4.7e-12	// AT1G20620.1 // AT1G20620.5 // AT3G49120.1 // AT4G08390.1 // AT4G08390.3 // AT4G08390.2 // AT1G07890.2 // AT1G07890.3 // AT1G07890.1 // AT1G07890.7 // AT1G07890.4 // AT1G07890.5 // AT1G07890.8 // AT4G37530.1 // AT5G05340.1 // AT2G25080.1 // AT5G64120.1 // AT1G14540.1 // AT2G31570.1 // AT3G28200.1 // AT1G71695.1 // AT4G35090.1 // AT1G35720.1 // AT4G11600.1 // AT4G37520.1
GO:0016853	F	isomerase activity	31	686	264	28362	4.8e-12	3.2e-10	// AT3G08590.1 // AT3G08590.2 // AT5G63570.1 // AT2G21170.1 // AT5G51820.1 // AT1G70730.1 // AT1G70730.3 // AT2G43560.1 // AT3G04790.1 // AT5G16440.1 // AT1G21750.1 // AT3G10060.1 // AT3G55440.1 // AT5G45680.1 // AT2G16600.1 // AT3G01480.1 // AT3G63170.1 // AT4G34870.1 // AT3G56070.1 // AT3G56070.2 // AT5G58710.1 // AT2G29960.1 // AT1G09780.1 // AT2G29960.2 // AT4G25900.1 // AT4G38740.1 // AT4G24…
GO:0005198	F	structural molecule activity	45	686	538	28362	4.5e-12	3.2e-10	// AT5G27850.1 // AT5G62300.1 // AT1G59359.1 // AT2G01250.1 // AT2G27710.1 // AT2G27710.2 // AT2G27710.3 // AT3G07390.1 // AT3G04840.1 // AT5G02960.1 // AT1G58684.1 // AT4G17390.1 // AT1G04820.1 // AT5G02870.1 // AT3G63490.1 // AT2G41840.1 // AT5G62300.2 // AT5G19770.1 // AT4G36130.1 // AT5G09810.1 // AT1G74060.1 // AT4G14960.2 // AT4G01310.1 // AT1G18540.1 // AT3G11940.1 // AT3G05590.1 // AT1G58…
GO:0016829	F	lyase activity	38	686	406	28362	1e-11	6.6e-10	// AT5G38410.1 // AT2G43750.1 // AT2G36530.1 // AT4G29840.1 // AT2G42600.1 // AT2G27860.1 // AT1G67280.1 // AT1G11840.1 // AT4G26530.1 // AT3G44310.3 // AT3G44310.1 // AT3G52930.1 // AT3G61440.1 // AT3G56060.1 // AT1G11840.2 // AT1G11840.3 // AT4G26530.2 // AT1G11840.4 // AT2G42600.2 // AT2G05710.1 // AT2G36460.1 // AT1G53310.2 // AT1G53310.3 // AT3G44320.1 // AT4G24780.1 // AT2G01140.1 // AT3G01…
GO:0009055	F	electron carrier activity	26	686	196	28362	2.3e-11	1.3e-09	// AT5G40370.2 // AT5G40370.1 // AT1G15140.3 // AT1G15140.1 // AT4G20830.2 // AT5G44390.1 // AT4G20830.1 // AT4G31840.1 // AT1G22840.1 // AT1G30720.1 // AT4G37530.1 // AT4G20860.1 // AT5G05340.1 // AT1G14540.1 // AT1G01980.1 // AT3G28200.1 // AT2G34790.1 // AT4G37520.1 // AT3G14415.1 // AT4G20840.1 // AT4G27520.1 // AT4G12880.1 // AT5G66190.1 // AT2G34810.1 // AT1G71695.1 // AT1G26420.1
GO:0003735	F	structural constituent of ribosome	35	686	391	28362	2.1e-10	1.2e-08	// AT5G27850.1 // AT5G62300.1 // AT1G59359.1 // AT2G01250.1 // AT2G27710.1 // AT2G27710.2 // AT2G27710.3 // AT3G05590.1 // AT3G04840.1 // AT5G02960.1 // AT1G58684.1 // AT4G17390.1 // AT5G02870.1 // AT3G63490.1 // AT2G41840.1 // AT5G62300.2 // AT4G36130.1 // AT1G74060.1 // AT4G01310.1 // AT1G18540.1 // AT3G11940.1 // AT1G58983.1 // AT3G11940.2 // AT3G27850.1 // AT2G27530.1 // AT2G27530.2 // AT3G45…
GO:0003727	F	single-stranded RNA binding	15	686	61	28362	2.6e-10	1.3e-08	// AT3G53460.1 // AT3G53460.2 // AT3G63140.1 // AT1G68010.1 // AT1G20020.2 // AT5G66570.1 // AT4G24770.1 // AT2G37220.1 // AT5G08690.1 // AT4G37930.1 // AT1G06680.1 // AT1G06680.2 // AT3G50820.1 // AT5G66190.1 // AT1G20020.1
GO:0003755	F	peptidyl-prolyl cis-trans isomerase activity	14	686	58	28362	1.2e-09	6.1e-08	// AT3G56070.1 // AT3G56070.2 // AT2G29960.1 // AT2G29960.2 // AT2G43560.1 // AT3G10060.1 // AT2G16600.1 // AT4G38740.1 // AT3G01480.1 // AT5G45680.1 // AT4G34870.1 // AT5G58710.1 // AT3G62030.2 // AT3G62030.1
GO:0004190	F	aspartic-type endopeptidase activity	10	686	21	28362	1.4e-09	6.3e-08	// AT1G79720.1 // AT1G03220.1 // AT5G10760.1 // AT3G54400.1 // AT3G12700.1 // AT5G07030.1 // AT3G61820.1 // AT3G18490.1 // AT1G03230.1 // AT1G09750.1
GO:0070001	F	aspartic-type peptidase activity	10	686	21	28362	1.4e-09	6.3e-08	// AT1G79720.1 // AT1G03220.1 // AT5G10760.1 // AT3G54400.1 // AT3G12700.1 // AT5G07030.1 // AT3G61820.1 // AT3G18490.1 // AT1G03230.1 // AT1G09750.1
GO:0016787	F	hydrolase activity	134	686	3279	28362	1.8e-09	7.7e-08	// AT3G14067.1 // AT5G09650.1 // AT1G79720.1 // AT5G09730.1 // AT4G31140.1 // AT3G55260.1 // AT3G23600.2 // AT3G23600.1 // AT3G12915.1 // AT5G08380.1 // AT5G42240.1 // AT3G13790.1 // AT1G68560.1 // AT2G05920.1 // AT5G36790.2 // AT3G20390.1 // AT5G08690.1 // AT5G65620.1 // AT2G02990.1 // AT2G06850.1 // AT1G20260.1 // AT3G19620.1 // AT2G33530.1 // AT3G48420.1 // AT1G78900.1 // AT1G09750.1 // AT5G09…
GO:0016859	F	cis-trans isomerase activity	14	686	61	28362	2.2e-09	8.7e-08	// AT3G56070.1 // AT3G56070.2 // AT2G29960.1 // AT2G29960.2 // AT2G43560.1 // AT3G10060.1 // AT2G16600.1 // AT4G38740.1 // AT3G01480.1 // AT5G45680.1 // AT4G34870.1 // AT5G58710.1 // AT3G62030.2 // AT3G62030.1
GO:0016830	F	carbon-carbon lyase activity	18	686	115	28362	2.7e-09	1e-07	// AT5G38410.1 // AT2G27860.1 // AT3G52930.1 // AT1G53310.1 // AT1G65960.2 // AT2G42600.2 // AT3G56060.1 // AT5G38430.1 // AT2G01140.1 // AT1G67090.1 // AT4G26530.1 // AT4G26530.2 // AT5G54960.1 // AT2G42600.1 // AT5G38420.1 // AT2G36460.1 // AT1G53310.2 // AT1G53310.3
GO:0003746	F	translation elongation factor activity	14	686	63	28362	3.1e-09	1.1e-07	// AT1G57720.1 // AT1G57720.2 // AT4G29060.1 // AT1G62750.1 // AT4G20360.1 // AT1G07930.1 // AT3G08740.1 // AT1G07920.1 // AT5G60390.3 // AT1G56070.1 // AT1G09640.1 // AT1G07940.1 // AT1G07940.2 // AT5G60390.1
GO:0015925	F	galactosidase activity	10	686	24	28362	4e-09	1.4e-07	// AT5G08370.2 // AT2G28470.1 // AT5G08370.1 // AT3G13750.1 // AT3G52840.1 // AT5G63810.1 // AT5G08380.1 // AT5G56870.1 // AT3G26380.1 // AT5G63800.1
GO:0016614	F	oxidoreductase activity, acting on CH-OH group of donors	23	686	214	28362	1.3e-08	4.2e-07	// AT1G68010.1 // AT1G53240.1 // AT5G58330.3 // AT5G58330.2 // AT5G58330.1 // AT5G11670.1 // AT1G80560.1 // AT1G65930.1 // AT3G56060.1 // AT3G14415.1 // AT3G02360.1 // AT3G02360.2 // AT3G58610.2 // AT3G25530.2 // AT3G25530.1 // AT5G43940.1 // AT3G14420.2 // AT5G09660.1 // AT3G19450.1 // AT3G14420.1 // AT5G14200.1 // AT3G58610.1 // AT1G04410.1
GO:0004784	F	superoxide dismutase activity	7	686	8	28362	2.2e-08	6.8e-07	// AT4G25100.4 // AT4G25100.1 // AT4G25100.3 // AT4G25100.2 // AT1G08830.1 // AT2G28190.1 // AT1G08830.2
GO:0016721	F	oxidoreductase activity, acting on superoxide radicals as acceptor	7	686	8	28362	2.2e-08	6.8e-07	// AT4G25100.4 // AT4G25100.1 // AT4G25100.3 // AT4G25100.2 // AT1G08830.1 // AT2G28190.1 // AT1G08830.2
GO:0016868	F	intramolecular transferase activity, phosphotransferases	7	686	12	28362	1.6e-07	4.7e-06	// AT1G70730.1 // AT1G70730.3 // AT1G09780.1 // AT3G08590.1 // AT3G08590.2 // AT1G23190.1 // AT5G51820.1
GO:0016616	F	oxidoreductase activity, acting on the CH-OH group of donors, NAD or NADP as acceptor	17	686	143	28362	2.7e-07	8e-06	// AT5G43940.1 // AT1G68010.1 // AT1G80560.1 // AT1G65930.1 // AT3G02360.1 // AT5G58330.3 // AT5G58330.2 // AT5G58330.1 // AT3G02360.2 // AT5G11670.1 // AT1G04410.1 // AT3G25530.1 // AT3G58610.2 // AT5G14200.1 // AT3G58610.1 // AT3G19450.1 // AT3G25530.2
GO:0016831	F	carboxy-lyase activity	12	686	70	28362	5e-07	1.4e-05	// AT5G38410.1 // AT2G27860.1 // AT1G65960.2 // AT2G42600.2 // AT2G42600.1 // AT5G38430.1 // AT1G53310.1 // AT5G54960.1 // AT5G38420.1 // AT1G67090.1 // AT1G53310.2 // AT1G53310.3
GO:0016615	F	malate dehydrogenase activity	7	686	15	28362	5e-07	1.4e-05	// AT5G09660.1 // AT1G53240.1 // AT5G58330.3 // AT5G58330.2 // AT5G58330.1 // AT5G11670.1 // AT1G04410.1
GO:0005200	F	structural constituent of cytoskeleton	9	686	37	28362	1.1e-06	2.9e-05	// AT5G19770.1 // AT1G04820.1 // AT5G09810.1 // AT1G50010.1 // AT3G18780.1 // AT3G18780.2 // AT5G19780.1 // AT4G14960.2 // AT1G49240.1
GO:0004611	F	phosphoenolpyruvate carboxykinase activity	5	686	6	28362	3e-06	7.7e-05	// AT2G42600.2 // AT2G42600.1 // AT1G53310.1 // AT1G53310.2 // AT1G53310.3
GO:0070011	F	peptidase activity, acting on L-amino acid peptides	29	686	458	28362	6.1e-06	0.00015	// AT2G33530.1 // AT3G14067.1 // AT4G30920.1 // AT1G09750.1 // AT1G79720.1 // AT3G18490.1 // AT1G03230.1 // AT5G08260.1 // AT1G47128.1 // AT3G54400.1 // AT5G67360.1 // AT5G42240.1 // AT2G05920.1 // AT1G03220.1 // AT5G50920.1 // AT5G07030.1 // AT5G65620.1 // AT4G12910.1 // AT2G24200.2 // AT2G24200.1 // AT5G60360.1 // AT3G19170.1 // AT2G27920.3 // AT2G27920.2 // AT2G27920.1 // AT3G12700.1 // AT5G10…
GO:0004069	F	L-aspartate:2-oxoglutarate aminotransferase activity	5	686	8	28362	8e-06	0.00018	// AT4G31990.3 // AT4G31990.2 // AT4G31990.1 // AT5G11520.1 // AT5G19550.1
GO:0019137	F	thioglucosidase activity	5	686	8	28362	8e-06	0.00018	// AT5G25980.2 // AT5G25980.3 // AT5G26000.1 // AT5G26000.2 // AT5G25980.1
GO:0004568	F	chitinase activity	7	686	25	28362	8e-06	0.00018	// AT2G43570.1 // AT4G19810.1 // AT2G43620.1 // AT1G02360.1 // AT2G43590.1 // AT4G01700.1 // AT3G54420.1
GO:0004462	F	lactoylglutathione lyase activity	5	686	8	28362	8e-06	0.00018	// AT1G11840.2 // AT1G11840.3 // AT1G11840.1 // AT1G67280.1 // AT1G11840.4
GO:0016879	F	ligase activity, forming carbon-nitrogen bonds	10	686	64	28362	9.3e-06	0.0002	// AT3G57610.1 // AT5G35360.1 // AT5G35360.2 // AT1G50480.1 // AT4G23100.2 // AT4G23100.1 // AT5G35630.3 // AT5G35630.2 // AT5G35630.1 // AT1G66200.1
GO:0004332	F	fructose-bisphosphate aldolase activity	5	686	9	28362	1.2e-05	0.00026	// AT4G26530.1 // AT3G52930.1 // AT4G26530.2 // AT2G01140.1 // AT2G36460.1
GO:0008172	F	S-methyltransferase activity	5	686	10	28362	1.8e-05	0.00036	// AT3G03780.1 // AT3G03780.2 // AT3G03780.3 // AT5G17920.2 // AT5G17920.1
GO:0019205	F	nucleobase-containing compound kinase activity	8	686	41	28362	1.8e-05	0.00036	// AT4G09320.1 // AT5G26667.3 // AT5G26667.2 // AT5G26667.1 // AT5G63310.1 // AT4G11010.1 // AT3G09820.2 // AT3G09820.1
GO:0004565	F	beta-galactosidase activity	6	686	19	28362	2e-05	0.00041	// AT2G28470.1 // AT3G13750.1 // AT3G52840.1 // AT5G63810.1 // AT5G56870.1 // AT5G63800.1
GO:0016774	F	phosphotransferase activity, carboxyl group as acceptor	5	686	11	28362	2.5e-05	0.00049	// AT1G79550.1 // AT1G79550.2 // AT3G12780.1 // AT1G56190.1 // AT1G56190.2
GO:0008483	F	transaminase activity	10	686	73	28362	2.6e-05	0.00049	// AT2G13360.2 // AT1G23310.1 // AT2G13360.1 // AT4G31990.3 // AT4G31990.2 // AT4G31990.1 // AT5G11520.1 // AT4G23600.1 // AT1G17290.1 // AT5G19550.1
GO:0016769	F	transferase activity, transferring nitrogenous groups	10	686	73	28362	2.6e-05	0.00049	// AT2G13360.2 // AT1G23310.1 // AT2G13360.1 // AT4G31990.3 // AT4G31990.2 // AT4G31990.1 // AT5G11520.1 // AT4G23600.1 // AT1G17290.1 // AT5G19550.1
GO:0044769	F	ATPase activity, coupled to transmembrane movement of ions, rotational mechanism	8	686	44	28362	2.8e-05	0.00051	// AT1G78900.2 // ATCG00120.1 // AT1G78900.1 // AT5G08670.1 // AT1G20260.1 // AT5G08680.1 // AT5G08690.1 // AT1G12840.1
GO:0016835	F	carbon-oxygen lyase activity	14	686	155	28362	5.2e-05	0.00093	// AT3G44310.3 // AT3G44320.1 // AT3G44310.1 // AT5G14740.2 // AT3G61440.1 // AT2G36530.1 // AT4G24780.1 // AT4G29840.1 // AT2G43750.1 // AT3G01500.1 // AT2G05710.1 // AT4G14880.1 // AT4G14880.2 // AT4G35830.1
GO:0016638	F	oxidoreductase activity, acting on the CH-NH2 group of donors	8	686	50	28362	6.3e-05	0.0011	// AT1G31690.1 // AT4G33010.1 // AT2G25450.1 // AT2G26080.1 // AT2G35370.1 // AT1G32470.1 // AT5G04140.1 // AT5G04140.2
GO:0016846	F	carbon-sulfur lyase activity	7	686	38	28362	8.3e-05	0.0014	// AT3G61440.1 // AT1G11840.2 // AT1G11840.3 // AT1G11840.1 // AT1G67280.1 // AT1G11840.4 // AT4G23600.1
GO:0008238	F	exopeptidase activity	11	686	104	28362	9.1e-05	0.0015	// AT2G33530.1 // AT2G27920.3 // AT2G27920.2 // AT2G27920.1 // AT4G30920.1 // AT5G08260.1 // AT4G12910.1 // AT2G24200.2 // AT5G42240.1 // AT2G24200.1 // AT5G23210.1
GO:0016832	F	aldehyde-lyase activity	6	686	27	28362	0.00011	0.0018	// AT3G52930.1 // AT3G56060.1 // AT2G01140.1 // AT4G26530.1 // AT4G26530.2 // AT2G36460.1
GO:0016866	F	intramolecular transferase activity	8	686	55	28362	0.00011	0.0018	// AT1G70730.1 // AT1G70730.3 // AT1G09780.1 // AT3G08590.1 // AT3G08590.2 // AT5G63570.1 // AT1G23190.1 // AT5G51820.1
GO:0004185	F	serine-type carboxypeptidase activity	8	686	55	28362	0.00011	0.0018	// AT2G33530.1 // AT2G27920.3 // AT2G27920.2 // AT2G27920.1 // AT5G08260.1 // AT4G12910.1 // AT5G42240.1 // AT5G23210.1
GO:0008233	F	peptidase activity	29	686	544	28362	0.00012	0.0018	// AT2G33530.1 // AT3G14067.1 // AT4G30920.1 // AT1G09750.1 // AT1G79720.1 // AT3G18490.1 // AT1G03230.1 // AT5G08260.1 // AT1G47128.1 // AT3G54400.1 // AT5G67360.1 // AT5G42240.1 // AT2G05920.1 // AT1G03220.1 // AT5G50920.1 // AT5G07030.1 // AT5G65620.1 // AT4G12910.1 // AT2G24200.2 // AT2G24200.1 // AT5G60360.1 // AT3G19170.1 // AT2G27920.3 // AT2G27920.2 // AT2G27920.1 // AT3G12700.1 // AT5G10…
GO:0030599	F	pectinesterase activity	9	686	72	28362	0.00012	0.0019	// AT4G33220.1 // AT3G14310.1 // AT5G09760.1 // AT5G53370.1 // AT3G49220.1 // AT1G41830.1 // AT3G10720.2 // AT2G45220.1 // AT2G26440.1
GO:0016776	F	phosphotransferase activity, phosphate group as acceptor	6	686	30	28362	0.00018	0.0027	// AT4G09320.1 // AT5G26667.3 // AT5G26667.2 // AT5G26667.1 // AT5G63310.1 // AT4G11010.1
GO:0046933	F	proton-transporting ATP synthase activity, rotational mechanism	6	686	30	28362	0.00018	0.0027	// AT1G78900.2 // AT1G78900.1 // AT5G08670.1 // AT1G20260.1 // AT5G08680.1 // AT5G08690.1
GO:0070008	F	serine-type exopeptidase activity	8	686	61	28362	0.00022	0.0032	// AT2G33530.1 // AT2G27920.3 // AT2G27920.2 // AT2G27920.1 // AT5G08260.1 // AT4G12910.1 // AT5G42240.1 // AT5G23210.1
GO:0004180	F	carboxypeptidase activity	8	686	62	28362	0.00024	0.0034	// AT2G33530.1 // AT2G27920.3 // AT2G27920.2 // AT2G27920.1 // AT5G08260.1 // AT4G12910.1 // AT5G42240.1 // AT5G23210.1
GO:0008135	F	translation factor activity, RNA binding	14	686	181	28362	0.00024	0.0034	// AT1G57720.1 // AT1G57720.2 // AT4G29060.1 // AT1G62750.1 // AT4G20360.1 // AT1G07930.1 // AT3G08740.1 // AT1G07920.1 // AT5G60390.3 // AT1G56070.1 // AT1G09640.1 // AT1G07940.1 // AT1G07940.2 // AT5G60390.1
GO:0008144	F	drug binding	5	686	25	28362	0.00063	0.0087	// AT2G43560.1 // AT5G45680.1 // AT3G56070.2 // AT3G10060.1 // AT3G56070.1
GO:0004175	F	endopeptidase activity	15	686	225	28362	0.00064	0.0087	// AT3G19170.1 // AT2G05920.1 // AT3G14067.1 // AT1G03220.1 // AT1G79720.1 // AT5G10760.1 // AT3G54400.1 // AT5G67360.1 // AT5G07030.1 // AT3G61820.1 // AT3G18490.1 // AT1G03230.1 // AT5G65620.1 // AT3G12700.1 // AT1G09750.1
GO:0050662	F	coenzyme binding	17	686	281	28362	0.0008	0.011	// AT3G58610.1 // AT4G20830.1 // AT2G34810.1 // AT4G20830.2 // AT3G56060.1 // AT2G27860.1 // AT3G02360.1 // AT5G02240.1 // AT3G02360.2 // AT5G44390.1 // AT1G31812.1 // AT4G20840.1 // AT1G26420.1 // AT3G58610.2 // AT4G20860.1 // AT1G30720.1 // AT2G37660.1
GO:0016836	F	hydro-lyase activity	8	686	79	28362	0.0011	0.014	// AT3G44310.3 // AT3G44320.1 // AT3G44310.1 // AT5G14740.2 // AT2G36530.1 // AT3G01500.1 // AT2G05710.1 // AT4G35830.1
GO:0005507	F	copper ion binding	15	686	238	28362	0.0011	0.014	// AT1G31690.1 // AT4G31840.1 // AT1G57720.1 // AT4G27520.1 // AT4G12420.1 // AT1G65930.1 // AT5G21100.1 // AT4G23670.1 // AT5G08680.1 // AT5G08690.1 // AT5G20230.1 // AT4G12880.1 // AT4G20260.3 // AT4G20260.2 // AT4G20260.1
GO:0019829	F	cation-transporting ATPase activity	8	686	80	28362	0.0011	0.015	// AT1G78900.2 // ATCG00120.1 // AT1G78900.1 // AT5G08670.1 // AT1G20260.1 // AT5G08680.1 // AT5G08690.1 // AT1G12840.1
GO:0030145	F	manganese ion binding	6	686	46	28362	0.0014	0.017	// AT1G09780.1 // AT4G30920.1 // AT3G08590.1 // AT3G08590.2 // AT2G24200.2 // AT2G24200.1
GO:0016762	F	xyloglucan:xyloglucosyl transferase activity	5	686	33	28362	0.0019	0.024	// AT4G30270.1 // AT5G57560.1 // AT4G37800.1 // AT5G65730.1 // AT2G06850.1
GO:0042625	F	ATPase coupled ion transmembrane transporter activity	8	686	93	28362	0.0027	0.034	// AT1G78900.2 // ATCG00120.1 // AT1G78900.1 // AT5G08670.1 // AT1G20260.1 // AT5G08680.1 // AT5G08690.1 // AT1G12840.1
GO:0016765	F	transferase activity, transferring alkyl or aryl (other than methyl) groups	10	686	138	28362	0.0028	0.034	// AT1G78380.1 // AT3G17390.1 // AT2G36880.2 // AT4G02520.1 // AT1G02920.1 // AT2G36880.1 // AT2G47730.1 // AT1G02930.1 // AT2G30870.1 // AT5G08280.1
GO:0005509	F	calcium ion binding	15	686	266	28362	0.003	0.036	// AT2G27030.1 // AT3G56800.1 // AT2G27030.3 // AT1G35720.1 // AT1G12310.1 // AT2G41110.1 // AT2G42590.3 // AT3G43810.1 // AT2G42590.2 // AT5G21274.1 // AT1G76180.1 // AT2G42590.1 // AT4G20260.3 // AT4G20260.2 // AT4G20260.1
GO:0016903	F	oxidoreductase activity, acting on the aldehyde or oxo group of donors	7	686	74	28362	0.0031	0.036	// AT3G24503.1 // AT1G72610.1 // AT1G42970.1 // AT3G04120.1 // AT2G24270.2 // AT2G24270.1 // AT5G20630.1
GO:0004364	F	glutathione transferase activity	6	686	55	28362	0.0031	0.037	// AT1G78380.1 // AT4G02520.1 // AT1G02920.1 // AT2G47730.1 // AT2G30870.1 // AT1G02930.1
GO:0017171	F	serine hydrolase activity	11	686	171	28362	0.0041	0.047	// AT2G33530.1 // AT2G05920.1 // AT3G14067.1 // AT2G27920.3 // AT2G27920.2 // AT2G27920.1 // AT5G67360.1 // AT5G08260.1 // AT4G12910.1 // AT5G42240.1 // AT5G23210.1
GO:0022853	F	active ion transmembrane transporter activity	8	686	100	28362	0.0041	0.047	// AT1G78900.2 // ATCG00120.1 // AT1G78900.1 // AT5G08670.1 // AT1G20260.1 // AT5G08680.1 // AT5G08690.1 // AT1G12840.1
GO:0008236	F	serine-type peptidase activity	11	686	171	28362	0.0041	0.047	// AT2G33530.1 // AT2G05920.1 // AT3G14067.1 // AT2G27920.3 // AT2G27920.2 // AT2G27920.1 // AT5G67360.1 // AT5G08260.1 // AT4G12910.1 // AT5G42240.1 // AT5G23210.1
GO:0098772	F	molecular function regulator	19	686	390	28362	0.0043	0.048	// AT2G43510.1 // AT1G47960.1 // AT1G03680.1 // AT5G09760.1 // AT3G49220.1 // AT3G02730.1 // AT3G15360.1 // AT2G43530.1 // AT2G38870.1 // AT3G10720.2 // AT4G03520.1 // AT2G26440.1 // AT1G50320.1 // AT5G16400.1 // AT2G45220.1 // AT2G39730.1 // AT2G43550.1 // AT4G16500.1 // AT1G17860.1
GO:0016667	F	oxidoreductase activity, acting on a sulfur group of donors	9	686	124	28362	0.0044	0.048	// AT5G04590.1 // AT5G40370.2 // AT5G40370.1 // AT1G48030.1 // AT1G48030.2 // AT5G42980.1 // AT5G16710.1 // AT1G19570.2 // AT1G19570.1
GO:0016860	F	intramolecular oxidoreductase activity	6	686	60	28362	0.0046	0.05	// AT3G04790.1 // AT4G24620.1 // AT2G21170.1 // AT5G16440.1 // AT1G21750.1 // AT3G55440.1
GO:0008047	F	enzyme activator activity	7	686	82	28362	0.0051	0.054	// AT3G02730.1 // AT3G15360.1 // AT1G03680.1 // AT1G50320.1 // AT5G16400.1 // AT2G39730.1 // AT4G03520.1
GO:0016651	F	oxidoreductase activity, acting on NAD(P)H	9	686	127	28362	0.0051	0.054	// AT5G43940.1 // AT1G48030.1 // AT1G48030.2 // AT5G11670.1 // AT1G20020.1 // AT1G20020.2 // AT5G66190.1 // AT3G52880.1 // AT3G52880.2
GO:0015078	F	hydrogen ion transmembrane transporter activity	9	686	136	28362	0.0077	0.08	// AT1G78900.2 // ATCG00120.1 // AT1G78900.1 // AT5G08670.1 // AT1G20260.1 // ATCG00480.1 // AT5G08690.1 // AT5G08680.1 // AT1G12840.1
GO:0030234	F	enzyme regulator activity	17	686	356	28362	0.008	0.082	// AT2G43510.1 // AT1G47960.1 // AT1G03680.1 // AT5G09760.1 // AT3G49220.1 // AT3G02730.1 // AT3G15360.1 // AT2G38870.1 // AT3G10720.2 // AT4G03520.1 // AT2G26440.1 // AT1G50320.1 // AT5G16400.1 // AT2G45220.1 // AT2G39730.1 // AT4G16500.1 // AT1G17860.1
GO:0016620	F	oxidoreductase activity, acting on the aldehyde or oxo group of donors, NAD or NADP as acceptor	5	686	49	28362	0.0088	0.09	// AT3G24503.1 // AT3G04120.1 // AT1G42970.1 // AT2G24270.2 // AT2G24270.1
GO:0048037	F	cofactor binding	20	686	451	28362	0.009	0.091	// AT1G31690.1 // AT3G58610.1 // AT4G20830.1 // AT2G34810.1 // AT4G20830.2 // AT3G56060.1 // AT2G27860.1 // AT3G02360.1 // AT5G02240.1 // AT3G02360.2 // AT5G44390.1 // AT1G31812.1 // AT4G20840.1 // AT4G25050.1 // AT1G26420.1 // AT3G58610.2 // AT4G20860.1 // AT3G14415.1 // AT1G30720.1 // AT2G37660.1
GO:0050660	F	flavin adenine dinucleotide binding	9	686	141	28362	0.0095	0.095	// AT4G20860.1 // AT2G34810.1 // AT3G56060.1 // AT4G20830.2 // AT5G44390.1 // AT4G20830.1 // AT4G20840.1 // AT1G26420.1 // AT1G30720.1
GO:0005516	F	calmodulin binding	13	686	252	28362	0.011	0.11	// AT4G20260.2 // AT2G38540.1 // AT1G65960.2 // AT4G20260.3 // AT1G07920.1 // AT5G60390.3 // AT5G20720.2 // AT5G20720.1 // AT4G20260.1 // AT1G07930.1 // AT1G07940.1 // AT1G07940.2 // AT5G60390.1
GO:0016874	F	ligase activity	13	686	258	28362	0.013	0.13	// AT3G57610.1 // AT5G35360.1 // AT5G35360.2 // AT1G50480.1 // AT5G16390.2 // AT5G16390.1 // AT5G35630.3 // AT5G35630.2 // AT5G35630.1 // AT4G23100.2 // AT4G23100.1 // AT2G20420.1 // AT1G66200.1
GO:0004857	F	enzyme inhibitor activity	10	686	195	28362	0.024	0.24	// AT2G43510.1 // AT1G47960.1 // AT5G09760.1 // AT3G49220.1 // AT2G38870.1 // AT3G10720.2 // AT2G45220.1 // AT2G26440.1 // AT4G16500.1 // AT1G17860.1
GO:0008289	F	lipid binding	13	686	317	28362	0.051	0.49	// AT2G10940.2 // AT2G10940.1 // AT3G08770.1 // AT1G35720.1 // AT1G55260.1 // AT3G53980.2 // AT3G53980.1 // AT2G45180.1 // AT5G55450.1 // AT5G05960.1 // AT4G20260.3 // AT4G20260.2 // AT4G20260.1
GO:0008237	F	metallopeptidase activity	5	686	85	28362	0.062	0.59	// AT4G30920.1 // AT3G19170.1 // AT2G24200.1 // AT5G65620.1 // AT2G24200.2
GO:0015036	F	disulfide oxidoreductase activity	5	686	87	28362	0.067	0.63	// AT1G19570.2 // AT1G19570.1 // AT5G40370.2 // AT5G16710.1 // AT5G40370.1
GO:0015077	F	monovalent inorganic cation transmembrane transporter activity	9	686	211	28362	0.078	0.72	// AT1G78900.2 // ATCG00120.1 // AT1G78900.1 // AT5G08670.1 // AT1G20260.1 // ATCG00480.1 // AT5G08690.1 // AT5G08680.1 // AT1G12840.1
GO:0016810	F	hydrolase activity, acting on carbon-nitrogen (but not peptide) bonds	6	686	128	28362	0.098	0.9	// AT3G44310.3 // AT3G44320.1 // AT3G44310.1 // AT5G12040.1 // AT2G38010.2 // AT2G38010.1
GO:0016818	F	hydrolase activity, acting on acid anhydrides, in phosphorus-containing anhydrides	13	686	817	28362	0.96	1	// AT1G78900.2 // ATCG00120.1 // AT1G78900.1 // AT1G20260.1 // AT5G50920.1 // AT5G08670.1 // AT5G09650.1 // AT5G08680.1 // AT5G08690.1 // AT3G09840.1 // AT3G12915.1 // AT5G20010.1 // AT1G12840.1
GO:0016817	F	hydrolase activity, acting on acid anhydrides	13	686	826	28362	0.96	1	// AT1G78900.2 // ATCG00120.1 // AT1G78900.1 // AT1G20260.1 // AT5G50920.1 // AT5G08670.1 // AT5G09650.1 // AT5G08680.1 // AT5G08690.1 // AT3G09840.1 // AT3G12915.1 // AT5G20010.1 // AT1G12840.1
GO:0015399	F	primary active transmembrane transporter activity	8	686	252	28362	0.27	1	// AT1G78900.2 // ATCG00120.1 // AT1G78900.1 // AT5G08670.1 // AT1G20260.1 // AT5G08680.1 // AT5G08690.1 // AT1G12840.1
GO:0017076	F	purine nucleotide binding	22	686	2633	28362	1	1	// AT1G78900.2 // AT1G51805.1 // AT1G78900.1 // AT4G09320.1 // AT1G29900.1 // AT2G01820.1 // AT5G63310.1 // AT4G11010.1 // AT2G20420.1 // AT1G50480.1 // AT5G08670.1 // AT3G12915.1 // AT2G05710.1 // AT5G50920.1 // AT1G32060.1 // AT5G56030.1 // AT4G12060.1 // AT3G48990.1 // AT1G62750.1 // AT5G20010.1 // AT1G30580.1 // AT2G39730.1
GO:0016788	F	hydrolase activity, acting on ester bonds	25	686	1131	28362	0.7	1	// AT4G26690.1 // AT5G36790.2 // AT3G55800.1 // AT5G09760.1 // AT1G43670.1 // AT2G26440.1 // AT1G66970.1 // AT5G34850.1 // AT5G36790.1 // AT3G15730.1 // AT3G54050.1 // AT1G49740.1 // AT3G14310.1 // AT5G53370.1 // AT5G36700.2 // AT3G20390.1 // AT5G36700.1 // AT3G10720.2 // AT4G33220.1 // AT5G55050.1 // AT3G10850.1 // AT2G02990.1 // AT3G49220.1 // AT1G41830.1 // AT2G45220.1
GO:0016773	F	phosphotransferase activity, alcohol group as acceptor	10	686	1072	28362	1	1	// AT1G51805.1 // AT4G23170.1 // AT4G18250.1 // AT1G32060.1 // AT2G01820.1 // AT1G80380.2 // AT1G80380.3 // AT3G09820.2 // AT3G09820.1 // AT1G80380.1
GO:0016772	F	transferase activity, transferring phosphorus-containing groups	27	686	1657	28362	0.99	1	// AT4G26690.1 // AT5G48300.1 // AT4G09320.1 // AT1G51805.1 // AT2G01820.1 // AT5G63310.1 // AT1G66970.1 // AT4G11010.1 // AT2G23200.1 // AT1G80380.1 // AT4G23170.1 // AT3G03250.1 // AT3G12780.1 // AT1G56190.1 // AT1G56190.2 // AT4G18250.1 // AT1G32060.1 // AT1G80380.3 // AT1G80380.2 // AT3G09820.1 // AT5G19220.1 // AT5G26667.3 // AT5G26667.2 // AT5G26667.1 // AT1G79550.2 // AT3G09820.2 // AT1G79…
GO:0032555	F	purine ribonucleotide binding	22	686	2631	28362	1	1	// AT1G78900.2 // AT1G51805.1 // AT1G78900.1 // AT4G09320.1 // AT1G29900.1 // AT2G01820.1 // AT5G63310.1 // AT4G11010.1 // AT2G20420.1 // AT1G50480.1 // AT5G08670.1 // AT3G12915.1 // AT2G05710.1 // AT5G50920.1 // AT1G32060.1 // AT5G56030.1 // AT4G12060.1 // AT3G48990.1 // AT1G62750.1 // AT5G20010.1 // AT1G30580.1 // AT2G39730.1
GO:0032553	F	ribonucleotide binding	23	686	2664	28362	1	1	// AT1G78900.2 // AT1G51805.1 // AT1G78900.1 // AT4G09320.1 // AT3G14415.1 // AT1G29900.1 // AT2G01820.1 // AT5G63310.1 // AT4G11010.1 // AT2G20420.1 // AT1G50480.1 // AT5G08670.1 // AT3G12915.1 // AT2G05710.1 // AT5G50920.1 // AT1G32060.1 // AT5G56030.1 // AT4G12060.1 // AT3G48990.1 // AT1G62750.1 // AT5G20010.1 // AT1G30580.1 // AT2G39730.1
GO:0000166	F	nucleotide binding	39	686	3370	28362	1	1	// AT1G78900.2 // AT1G51805.1 // AT1G78900.1 // AT4G09320.1 // AT2G27860.1 // AT4G20830.2 // AT5G44390.1 // AT4G20830.1 // AT2G35410.1 // AT5G63310.1 // AT4G11010.1 // AT1G30720.1 // AT2G20420.1 // AT4G20860.1 // AT3G52150.1 // AT1G50480.1 // AT5G08670.1 // AT3G12915.1 // AT1G18080.1 // AT2G05710.1 // AT1G29900.1 // AT5G50920.1 // AT3G14415.1 // AT3G02360.1 // AT1G32060.1 // AT3G02360.2 // AT4G20…
GO:0016301	F	kinase activity	24	686	1436	28362	0.98	1	// AT4G26690.1 // AT1G51805.1 // AT4G09320.1 // AT2G01820.1 // AT5G63310.1 // AT1G66970.1 // AT4G11010.1 // AT2G23200.1 // AT1G80380.1 // AT4G23170.1 // AT3G12780.1 // AT1G56190.1 // AT1G56190.2 // AT4G18250.1 // AT1G32060.1 // AT1G80380.3 // AT3G09820.2 // AT3G09820.1 // AT1G80380.2 // AT5G26667.3 // AT5G26667.2 // AT5G26667.1 // AT1G79550.2 // AT1G79550.1
GO:0022891	F	substrate-specific transmembrane transporter activity	9	686	916	28362	1	1	// AT1G78900.2 // ATCG00120.1 // AT1G78900.1 // AT5G08670.1 // AT1G20260.1 // ATCG00480.1 // AT5G08690.1 // AT5G08680.1 // AT1G12840.1
GO:0022890	F	inorganic cation transmembrane transporter activity	9	686	325	28362	0.39	1	// AT1G78900.2 // ATCG00120.1 // AT1G78900.1 // AT5G08670.1 // AT1G20260.1 // ATCG00480.1 // AT5G08690.1 // AT5G08680.1 // AT1G12840.1
GO:0008324	F	cation transmembrane transporter activity	9	686	464	28362	0.79	1	// AT1G78900.2 // ATCG00120.1 // AT1G78900.1 // AT5G08670.1 // AT1G20260.1 // ATCG00480.1 // AT5G08690.1 // AT5G08680.1 // AT1G12840.1
GO:0001883	F	purine nucleoside binding	22	686	2612	28362	1	1	// AT1G78900.2 // AT1G51805.1 // AT1G78900.1 // AT4G09320.1 // AT1G29900.1 // AT2G01820.1 // AT5G63310.1 // AT4G11010.1 // AT2G20420.1 // AT1G50480.1 // AT5G08670.1 // AT3G12915.1 // AT2G05710.1 // AT5G50920.1 // AT1G32060.1 // AT5G56030.1 // AT4G12060.1 // AT3G48990.1 // AT1G62750.1 // AT5G20010.1 // AT1G30580.1 // AT2G39730.1
GO:0001882	F	nucleoside binding	22	686	2618	28362	1	1	// AT1G78900.2 // AT1G51805.1 // AT1G78900.1 // AT4G09320.1 // AT1G29900.1 // AT2G01820.1 // AT5G63310.1 // AT4G11010.1 // AT2G20420.1 // AT1G50480.1 // AT5G08670.1 // AT3G12915.1 // AT2G05710.1 // AT5G50920.1 // AT1G32060.1 // AT5G56030.1 // AT4G12060.1 // AT3G48990.1 // AT1G62750.1 // AT5G20010.1 // AT1G30580.1 // AT2G39730.1
GO:0016740	F	transferase activity	73	686	3791	28362	0.99	1	// AT2G13360.2 // AT4G26690.1 // AT5G48300.1 // AT2G13360.1 // AT3G03780.2 // AT5G17920.2 // AT5G17920.1 // AT1G02920.1 // AT4G09320.1 // AT2G36880.2 // AT1G51805.1 // AT2G01820.1 // AT3G52560.2 // AT5G63310.1 // AT3G52560.1 // AT1G66970.1 // AT2G05990.2 // AT3G60750.1 // AT2G05990.1 // AT4G13930.1 // AT1G80380.1 // AT2G36880.1 // AT2G23200.1 // AT2G43910.1 // AT4G23170.1 // AT4G31990.3 // AT4G31…
GO:0016741	F	transferase activity, transferring one-carbon groups	11	686	306	28362	0.13	1	// AT5G17920.2 // AT5G17920.1 // AT1G11860.1 // AT1G11860.2 // AT3G03780.2 // AT3G03780.1 // AT4G37930.1 // AT3G03780.3 // AT4G34050.1 // AT4G13930.1 // AT2G43910.1
GO:0016746	F	transferase activity, transferring acyl groups	6	686	408	28362	0.93	1	// AT4G39640.1 // AT3G06650.1 // AT4G39640.2 // AT2G33150.1 // AT2G05990.2 // AT2G05990.1
GO:0016757	F	transferase activity, transferring glycosyl groups	6	686	654	28362	1	1	// AT3G46970.1 // AT2G06850.1 // AT4G30270.1 // AT4G37800.1 // AT5G57560.1 // AT5G65730.1
GO:0022892	F	substrate-specific transporter activity	11	686	1045	28362	1	1	// AT1G78900.2 // ATCG00120.1 // AT1G78900.1 // AT3G10520.1 // AT5G08670.1 // AT1G20260.1 // AT5G08680.1 // AT5G08690.1 // AT3G51600.1 // ATCG00480.1 // AT1G12840.1
GO:0016791	F	phosphatase activity	8	686	327	28362	0.54	1	// AT5G36790.1 // AT5G36790.2 // AT5G36700.2 // AT3G55800.1 // AT1G43670.1 // AT3G54050.1 // AT5G36700.1 // AT5G34850.1
GO:0005515	F	protein binding	66	686	3669	28362	1	1	// AT4G09000.2 // AT5G16050.1 // AT1G51805.1 // AT4G09000.1 // AT3G02520.1 // AT3G62410.1 // AT1G07920.1 // AT2G42590.2 // AT1G33600.1 // AT2G41740.1 // AT2G01820.1 // AT3G52560.2 // AT5G38480.2 // AT1G22300.1 // AT3G52560.1 // AT3G26650.1 // AT1G07930.1 // AT4G35450.3 // AT4G20260.1 // AT4G35450.1 // AT2G19760.1 // AT2G42590.1 // AT3G52930.1 // AT5G63310.1 // AT4G35450.2 // AT5G06870.1 // AT2G41…
GO:0005488	F	binding	212	686	12081	28362	1	1	// AT5G62300.1 // AT3G14067.1 // AT1G68010.1 // AT3G08590.1 // AT3G08590.2 // AT2G37220.1 // AT5G47210.1 // AT1G58684.1 // AT2G01820.1 // AT3G52560.2 // AT3G52560.1 // AT5G55450.1 // AT3G45030.1 // AT4G11010.1 // AT4G31140.1 // AT4G20360.1 // AT1G31690.1 // AT1G70730.3 // AT4G27520.1 // AT5G06870.1 // AT3G12915.1 // AT1G31340.1 // AT1G35160.1 // AT3G28200.1 // AT3G10060.1 // AT1G07940.1 // AT1G07…
GO:0016887	F	ATPase activity	10	686	530	28362	0.82	1	// AT1G78900.2 // ATCG00120.1 // AT1G78900.1 // AT5G50920.1 // AT1G12840.1 // AT1G20260.1 // AT5G08680.1 // AT5G08690.1 // AT3G09840.1 // AT5G08670.1
GO:0008168	F	methyltransferase activity	9	686	292	28362	0.28	1	// AT5G17920.2 // AT5G17920.1 // AT1G11860.1 // AT1G11860.2 // AT3G03780.1 // AT3G03780.2 // AT3G03780.3 // AT4G34050.1 // AT2G43910.1
GO:0022857	F	transmembrane transporter activity	9	686	1146	28362	1	1	// AT1G78900.2 // ATCG00120.1 // AT1G78900.1 // AT5G08670.1 // AT1G20260.1 // ATCG00480.1 // AT5G08690.1 // AT5G08680.1 // AT1G12840.1
GO:1901265	F	nucleoside phosphate binding	39	686	3370	28362	1	1	// AT1G78900.2 // AT1G51805.1 // AT1G78900.1 // AT4G09320.1 // AT2G27860.1 // AT4G20830.2 // AT5G44390.1 // AT4G20830.1 // AT2G35410.1 // AT5G63310.1 // AT4G11010.1 // AT1G30720.1 // AT2G20420.1 // AT4G20860.1 // AT3G52150.1 // AT1G50480.1 // AT5G08670.1 // AT3G12915.1 // AT1G18080.1 // AT2G05710.1 // AT1G29900.1 // AT5G50920.1 // AT3G14415.1 // AT3G02360.1 // AT1G32060.1 // AT3G02360.2 // AT4G20…
GO:0005215	F	transporter activity	13	686	1406	28362	1	1	// AT1G78900.2 // AT1G22530.1 // AT1G72150.1 // AT1G78900.1 // AT3G10520.1 // AT5G08670.1 // AT1G20260.1 // AT5G08680.1 // AT5G08690.1 // AT3G51600.1 // ATCG00480.1 // AT1G12840.1 // ATCG00120.1
GO:0017111	F	nucleoside-triphosphatase activity	12	686	766	28362	0.96	1	// AT1G78900.2 // ATCG00120.1 // AT1G78900.1 // AT5G50920.1 // AT5G08670.1 // AT1G20260.1 // AT5G08680.1 // AT5G08690.1 // AT3G09840.1 // AT3G12915.1 // AT5G20010.1 // AT1G12840.1
GO:1901363	F	heterocyclic compound binding	91	686	7718	28362	1	1	// AT1G68010.1 // AT2G37220.1 // AT5G47210.1 // AT1G58684.1 // AT2G01820.1 // AT4G11010.1 // AT4G20360.1 // AT3G12915.1 // AT3G28200.1 // AT3G10060.1 // AT1G07940.1 // AT1G07940.2 // AT1G29900.1 // AT5G08690.1 // AT5G56030.1 // AT3G45030.1 // AT1G62750.1 // AT2G34810.1 // AT1G78900.2 // AT1G78900.1 // AT3G50820.1 // AT1G07920.1 // AT2G05100.1 // AT1G30720.1 // AT4G37530.1 // AT3G53460.1 // AT3G53…
GO:0046872	F	metal ion binding	42	686	3673	28362	1	1	// AT2G27030.1 // AT1G57720.1 // AT2G27030.3 // AT1G23740.1 // AT4G30920.1 // AT3G08590.1 // AT3G08590.2 // AT4G31840.1 // AT1G76180.1 // AT1G67280.1 // AT2G24200.2 // AT5G08680.1 // AT4G20260.3 // AT4G20260.2 // AT4G20260.1 // AT1G70730.1 // AT1G70730.3 // AT4G27520.1 // AT3G19010.2 // AT3G19010.1 // AT1G65930.1 // AT5G21100.1 // AT1G12310.1 // AT2G41110.1 // AT5G21274.1 // AT3G56800.1 // AT1G31…
GO:0097367	F	carbohydrate derivative binding	26	686	2696	28362	1	1	// AT1G78900.2 // AT1G51805.1 // AT1G78900.1 // AT4G09320.1 // AT3G14415.1 // AT1G29900.1 // AT2G01820.1 // AT5G63310.1 // AT4G11010.1 // AT2G20420.1 // AT2G43570.1 // AT1G50480.1 // AT5G08670.1 // AT3G12915.1 // AT2G05710.1 // AT5G50920.1 // AT1G32060.1 // AT5G56030.1 // AT4G12060.1 // AT3G48990.1 // AT1G62750.1 // AT2G43620.1 // AT2G39730.1 // AT1G30580.1 // AT2G43590.1 // AT5G20010.1
GO:0016758	F	transferase activity, transferring hexosyl groups	6	686	382	28362	0.9	1	// AT3G46970.1 // AT2G06850.1 // AT4G30270.1 // AT4G37800.1 // AT5G57560.1 // AT5G65730.1
GO:0015405	F	P-P-bond-hydrolysis-driven transmembrane transporter activity	8	686	251	28362	0.27	1	// AT1G78900.2 // ATCG00120.1 // AT1G78900.1 // AT5G08670.1 // AT1G20260.1 // AT5G08680.1 // AT5G08690.1 // AT1G12840.1
GO:0003676	F	nucleic acid binding	43	686	4558	28362	1	1	// AT1G57720.1 // AT5G62300.2 // AT5G62300.1 // AT1G57720.2 // AT1G68010.1 // AT4G13850.3 // AT1G07920.1 // AT2G37220.1 // AT5G47210.1 // AT1G58684.1 // AT4G24770.1 // AT2G35410.1 // AT1G06680.1 // AT1G06680.2 // AT3G50820.1 // AT3G63490.1 // AT1G07930.1 // AT4G20360.1 // AT3G53460.1 // AT3G53460.2 // AT4G29060.1 // AT3G08740.1 // AT1G20020.1 // AT1G20020.2 // AT5G66190.1 // AT4G39260.1 // AT1G07…
GO:0042626	F	ATPase activity, coupled to transmembrane movement of substances	8	686	202	28362	0.13	1	// AT1G78900.2 // ATCG00120.1 // AT1G78900.1 // AT5G08670.1 // AT1G20260.1 // AT5G08680.1 // AT5G08690.1 // AT1G12840.1
GO:0042623	F	ATPase activity, coupled	9	686	389	28362	0.6	1	// AT1G78900.2 // ATCG00120.1 // AT1G78900.1 // AT5G50920.1 // AT1G12840.1 // AT1G20260.1 // AT5G08680.1 // AT5G08690.1 // AT5G08670.1
GO:0005524	F	ATP binding	17	686	2248	28362	1	1	// AT1G78900.2 // AT1G51805.1 // AT1G78900.1 // AT5G50920.1 // AT1G50480.1 // AT4G09320.1 // AT1G29900.1 // AT1G32060.1 // AT2G01820.1 // AT5G63310.1 // AT5G56030.1 // AT4G12060.1 // AT4G11010.1 // AT2G05710.1 // AT2G39730.1 // AT5G08670.1 // AT2G20420.1
GO:0097159	F	organic cyclic compound binding	91	686	7737	28362	1	1	// AT1G68010.1 // AT2G37220.1 // AT5G47210.1 // AT1G58684.1 // AT2G01820.1 // AT4G11010.1 // AT4G20360.1 // AT3G12915.1 // AT3G28200.1 // AT3G10060.1 // AT1G07940.1 // AT1G07940.2 // AT1G29900.1 // AT5G08690.1 // AT5G56030.1 // AT3G45030.1 // AT1G62750.1 // AT2G34810.1 // AT1G78900.2 // AT1G78900.1 // AT3G50820.1 // AT1G07920.1 // AT2G05100.1 // AT1G30720.1 // AT4G37530.1 // AT3G53460.1 // AT3G53…
GO:0042578	F	phosphoric ester hydrolase activity	12	686	391	28362	0.25	1	// AT4G26690.1 // AT3G15730.1 // AT3G55800.1 // AT5G36790.1 // AT5G36790.2 // AT5G36700.2 // AT1G49740.1 // AT1G43670.1 // AT3G54050.1 // AT1G66970.1 // AT5G36700.1 // AT5G34850.1
GO:0043167	F	ion binding	51	686	3821	28362	1	1	// AT2G27030.1 // AT1G57720.1 // AT2G27030.3 // AT4G34480.1 // AT1G23740.1 // AT4G30920.1 // AT3G08590.1 // AT3G08590.2 // AT4G31840.1 // AT1G76180.1 // AT1G67280.1 // AT2G24200.2 // AT5G08680.1 // AT3G55430.1 // AT4G31140.1 // AT4G20260.1 // AT1G31690.1 // AT1G70730.3 // AT4G27520.1 // AT3G19010.2 // AT3G19010.1 // AT1G65930.1 // AT4G19810.1 // AT1G12310.1 // AT2G41110.1 // AT5G21274.1 // AT5G21…
GO:0020037	F	heme binding	7	686	360	28362	0.77	1	// AT5G05340.1 // AT1G14540.1 // AT1G71695.1 // AT5G53560.1 // AT3G28200.1 // AT4G37530.1 // AT4G37520.1
GO:0030554	F	adenyl nucleotide binding	18	686	2366	28362	1	1	// AT1G78900.2 // AT3G48990.1 // AT1G51805.1 // AT1G78900.1 // AT5G50920.1 // AT1G50480.1 // AT4G09320.1 // AT1G29900.1 // AT1G32060.1 // AT2G01820.1 // AT5G63310.1 // AT5G56030.1 // AT4G12060.1 // AT4G11010.1 // AT2G05710.1 // AT2G39730.1 // AT5G08670.1 // AT2G20420.1
GO:0046906	F	tetrapyrrole binding	10	686	402	28362	0.51	1	// AT5G05340.1 // AT2G05100.1 // AT1G14540.1 // AT1G71695.1 // AT2G05070.1 // AT5G53560.1 // AT3G28200.1 // AT3G27690.1 // AT4G37530.1 // AT4G37520.1
GO:0015075	F	ion transmembrane transporter activity	9	686	629	28362	0.97	1	// AT1G78900.2 // ATCG00120.1 // AT1G78900.1 // AT5G08670.1 // AT1G20260.1 // ATCG00480.1 // AT5G08690.1 // AT5G08680.1 // AT1G12840.1
GO:0032559	F	adenyl ribonucleotide binding	18	686	2364	28362	1	1	// AT1G78900.2 // AT3G48990.1 // AT1G51805.1 // AT1G78900.1 // AT5G50920.1 // AT1G50480.1 // AT4G09320.1 // AT1G29900.1 // AT1G32060.1 // AT2G01820.1 // AT5G63310.1 // AT5G56030.1 // AT4G12060.1 // AT4G11010.1 // AT2G05710.1 // AT2G39730.1 // AT5G08670.1 // AT2G20420.1
GO:0036094	F	small molecule binding	41	686	3434	28362	1	1	// AT1G78900.2 // AT1G51805.1 // AT1G78900.1 // AT5G16390.2 // AT5G16390.1 // AT2G27860.1 // AT4G20830.2 // AT5G44390.1 // AT2G01820.1 // AT2G35410.1 // AT5G63310.1 // AT4G11010.1 // AT1G30720.1 // AT2G20420.1 // AT4G20860.1 // AT3G52150.1 // AT1G50480.1 // AT5G08670.1 // AT3G12915.1 // AT1G18080.1 // AT2G05710.1 // AT4G09320.1 // AT1G29900.1 // AT5G50920.1 // AT3G14415.1 // AT3G02360.1 // AT1G32…
GO:0032550	F	purine ribonucleoside binding	22	686	2612	28362	1	1	// AT1G78900.2 // AT1G51805.1 // AT1G78900.1 // AT4G09320.1 // AT1G29900.1 // AT2G01820.1 // AT5G63310.1 // AT4G11010.1 // AT2G20420.1 // AT1G50480.1 // AT5G08670.1 // AT3G12915.1 // AT2G05710.1 // AT5G50920.1 // AT1G32060.1 // AT5G56030.1 // AT4G12060.1 // AT3G48990.1 // AT1G62750.1 // AT5G20010.1 // AT1G30580.1 // AT2G39730.1
GO:0032549	F	ribonucleoside binding	22	686	2617	28362	1	1	// AT1G78900.2 // AT1G51805.1 // AT1G78900.1 // AT4G09320.1 // AT1G29900.1 // AT2G01820.1 // AT5G63310.1 // AT4G11010.1 // AT2G20420.1 // AT1G50480.1 // AT5G08670.1 // AT3G12915.1 // AT2G05710.1 // AT5G50920.1 // AT1G32060.1 // AT5G56030.1 // AT4G12060.1 // AT3G48990.1 // AT1G62750.1 // AT5G20010.1 // AT1G30580.1 // AT2G39730.1
GO:0022804	F	active transmembrane transporter activity	8	686	595	28362	0.97	1	// AT1G78900.2 // ATCG00120.1 // AT1G78900.1 // AT5G08670.1 // AT1G20260.1 // AT5G08680.1 // AT5G08690.1 // AT1G12840.1
GO:0043168	F	anion binding	5	686	195	28362	0.51	1	// AT5G16390.2 // AT5G16390.1 // AT4G20260.3 // AT4G20260.2 // AT4G20260.1
GO:0043169	F	cation binding	49	686	3678	28362	1	1	// AT2G27030.1 // AT1G57720.1 // AT2G27030.3 // AT4G34480.1 // AT1G23740.1 // AT4G30920.1 // AT3G08590.1 // AT3G08590.2 // AT4G31840.1 // AT1G76180.1 // AT1G67280.1 // AT2G24200.2 // AT5G08680.1 // AT3G55430.1 // AT4G31140.1 // AT4G20260.1 // AT1G31690.1 // AT1G70730.3 // AT4G27520.1 // AT3G19010.2 // AT3G19010.1 // AT1G65930.1 // AT4G19810.1 // AT1G12310.1 // AT2G41110.1 // AT5G21274.1 // AT5G21…
GO:0043492	F	ATPase activity, coupled to movement of substances	8	686	203	28362	0.13	1	// AT1G78900.2 // ATCG00120.1 // AT1G78900.1 // AT5G08670.1 // AT1G20260.1 // AT5G08680.1 // AT5G08690.1 // AT1G12840.1
GO:0016462	F	pyrophosphatase activity	13	686	809	28362	0.95	1	// AT1G78900.2 // ATCG00120.1 // AT1G78900.1 // AT1G20260.1 // AT5G50920.1 // AT5G08670.1 // AT5G09650.1 // AT5G08680.1 // AT5G08690.1 // AT3G09840.1 // AT3G12915.1 // AT5G20010.1 // AT1G12840.1
GO:0035639	F	purine ribonucleoside triphosphate binding	21	686	2515	28362	1	1	// AT1G78900.2 // AT1G51805.1 // AT1G78900.1 // AT1G62750.1 // AT5G50920.1 // AT1G50480.1 // AT2G39730.1 // AT4G09320.1 // AT1G30580.1 // AT1G29900.1 // AT1G32060.1 // AT2G01820.1 // AT5G63310.1 // AT5G56030.1 // AT4G12060.1 // AT4G11010.1 // AT2G05710.1 // AT3G12915.1 // AT5G20010.1 // AT5G08670.1 // AT2G20420.1
GO:0016820	F	hydrolase activity, acting on acid anhydrides, catalyzing transmembrane movement of substances	8	686	205	28362	0.13	1	// AT1G78900.2 // ATCG00120.1 // AT1G78900.1 // AT5G08670.1 // AT1G20260.1 // AT5G08680.1 // AT5G08690.1 // AT1G12840.1
GO:0052689	F	carboxylic ester hydrolase activity	9	686	314	28362	0.35	1	// AT4G33220.1 // AT3G14310.1 // AT5G09760.1 // AT5G53370.1 // AT3G49220.1 // AT1G41830.1 // AT3G10720.2 // AT2G45220.1 // AT2G26440.1
GO:0003723	F	RNA binding	43	686	1943	28362	0.75	1	// AT1G57720.1 // AT5G62300.2 // AT5G62300.1 // AT1G57720.2 // AT1G68010.1 // AT4G13850.3 // AT1G07920.1 // AT2G37220.1 // AT5G47210.1 // AT1G58684.1 // AT4G24770.1 // AT2G35410.1 // AT1G06680.1 // AT1G06680.2 // AT3G50820.1 // AT3G63490.1 // AT1G07930.1 // AT4G20360.1 // AT3G53460.1 // AT3G53460.2 // AT4G29060.1 // AT3G08740.1 // AT1G20020.1 // AT1G20020.2 // AT5G66190.1 // AT4G39260.1 // AT1G07…
GO:0046914	F	transition metal ion binding	26	686	1912	28362	1	1	// AT1G57720.1 // AT4G23670.1 // AT4G30920.1 // AT3G08590.1 // AT3G08590.2 // AT4G31840.1 // AT2G24200.2 // AT4G20260.3 // AT4G20260.2 // AT4G20260.1 // AT1G31690.1 // AT4G27520.1 // AT3G19010.2 // AT3G19010.1 // AT1G65930.1 // AT5G21100.1 // AT5G08680.1 // AT1G23740.1 // AT5G08690.1 // AT3G01500.1 // AT5G20230.1 // AT2G24200.1 // AT4G12880.1 // AT4G12420.1 // AT5G14740.2 // AT1G09780.1
GO:0030312	C	external encapsulating structure	100	686	706	28362	5e-43	1.2e-40	// AT3G14067.1 // AT1G58684.1 // AT3G52960.1 // AT4G31140.1 // AT5G64120.1 // AT3G52930.1 // AT5G06870.1 // AT3G44100.1 // AT3G28200.1 // AT1G68560.1 // AT2G05920.1 // AT2G01820.1 // AT1G17860.1 // AT5G06860.1 // AT1G29670.1 // AT2G38540.1 // AT2G06850.1 // AT1G59359.1 // AT2G34930.1 // AT3G19620.1 // AT2G33530.1 // AT2G01250.1 // AT1G53240.1 // AT1G09750.1 // AT3G61820.1 // AT1G03230.1 // AT3G49…
GO:0005618	C	cell wall	100	686	706	28362	5e-43	1.2e-40	// AT3G14067.1 // AT1G58684.1 // AT3G52960.1 // AT4G31140.1 // AT5G64120.1 // AT3G52930.1 // AT5G06870.1 // AT3G44100.1 // AT3G28200.1 // AT1G68560.1 // AT2G05920.1 // AT2G01820.1 // AT1G17860.1 // AT5G06860.1 // AT1G29670.1 // AT2G38540.1 // AT2G06850.1 // AT1G59359.1 // AT2G34930.1 // AT3G19620.1 // AT2G33530.1 // AT2G01250.1 // AT1G53240.1 // AT1G09750.1 // AT3G61820.1 // AT1G03230.1 // AT3G49…
GO:0009505	C	plant-type cell wall	62	686	323	28362	2.9e-33	4.8e-31	// AT2G33530.1 // AT1G69530.1 // AT3G14067.1 // AT5G07830.1 // AT1G09750.1 // AT4G12420.1 // AT4G20830.2 // AT1G33600.1 // AT1G33590.1 // AT3G52960.1 // AT3G61820.1 // AT1G03230.1 // AT2G26440.1 // AT3G49120.1 // AT4G24350.1 // AT1G78060.1 // AT4G31140.1 // AT3G16530.1 // AT5G44130.1 // AT5G08370.1 // AT1G75750.1 // AT3G18080.1 // AT2G43570.1 // AT5G21100.1 // AT5G06870.1 // AT5G09760.1 // AT4G20…
GO:0010319	C	stromule	30	686	37	28362	3.7e-31	4.6e-29	// ATCG00120.1 // AT2G37220.1 // AT3G11630.1 // AT1G67280.1 // AT5G51820.1 // AT3G26650.1 // AT2G20890.1 // AT4G31990.3 // AT4G31990.2 // AT4G31990.1 // AT3G54050.1 // AT3G12780.1 // AT5G06290.1 // AT1G23740.1 // AT1G42970.1 // AT1G32060.1 // AT4G35090.1 // AT1G63940.2 // AT4G37930.1 // AT1G63940.1 // AT3G01500.1 // AT1G63940.4 // ATCG00480.1 // AT5G04590.1 // AT2G47730.1 // AT1G55490.1 // AT1G09…
GO:0044435	C	plastid part	119	686	1455	28362	6.2e-30	6.2e-28	// AT2G42540.1 // AT2G42540.2 // AT5G09650.1 // AT2G37220.1 // AT4G08390.3 // AT4G08390.2 // AT4G05180.1 // AT3G04790.1 // AT3G56650.1 // AT3G12780.1 // AT5G53490.2 // AT5G53490.1 // AT3G10060.1 // AT5G06290.1 // AT4G08390.1 // AT1G42970.1 // AT4G21280.1 // AT5G08690.1 // AT3G26060.1 // AT5G49910.1 // AT3G52960.1 // AT1G67090.1 // AT2G10940.1 // AT5G38430.1 // AT1G03680.1 // AT1G11860.1 // AT3G48…
GO:0009532	C	plastid stroma	80	686	774	28362	5.3e-26	4.4e-24	// ATCG00120.1 // AT3G48420.1 // AT2G42540.2 // AT3G50820.1 // AT1G04410.1 // AT3G02520.1 // AT5G09650.1 // AT1G15140.1 // AT2G37220.1 // AT5G23120.1 // AT5G58330.1 // AT3G52960.1 // AT1G22300.2 // AT1G22300.1 // AT2G42540.1 // AT5G51820.1 // AT3G26650.1 // AT4G02770.1 // AT3G60750.1 // AT2G20890.1 // AT2G37660.1 // AT1G23740.1 // AT1G13930.1 // AT2G05100.1 // AT3G63490.1 // AT3G54050.1 // AT5G36…
GO:0009570	C	chloroplast stroma	75	686	740	28362	6.2e-24	4.4e-22	// ATCG00120.1 // AT3G48420.1 // AT2G42540.2 // AT3G50820.1 // AT1G04410.1 // AT3G02520.1 // AT5G09650.1 // AT1G15140.1 // AT2G37220.1 // AT5G23120.1 // AT5G58330.1 // AT3G52960.1 // AT1G22300.2 // AT1G22300.1 // AT2G42540.1 // AT5G51820.1 // AT3G26650.1 // AT4G02770.1 // AT3G60750.1 // AT3G63490.1 // AT2G37660.1 // AT1G23740.1 // AT1G13930.1 // AT2G05100.1 // AT4G38970.1 // AT3G54050.1 // AT5G36…
GO:0048046	C	apoplast	57	686	486	28362	4.3e-21	2.7e-19	// AT1G78820.1 // AT5G38410.1 // AT3G14067.1 // AT1G04410.1 // AT3G15356.1 // AT3G08590.1 // AT1G09750.1 // AT3G14415.1 // AT5G02240.1 // AT3G16370.1 // AT4G20830.1 // AT1G79720.1 // AT3G11630.1 // AT1G29660.1 // AT5G36790.1 // AT2G37660.1 // AT3G16530.1 // AT5G64120.1 // AT4G27520.1 // AT5G05340.1 // AT2G43570.1 // AT1G65930.1 // AT1G78060.1 // AT3G23600.1 // AT5G03350.1 // AT3G54050.1 // AT3G20…
GO:0044434	C	chloroplast part	97	686	1419	28362	3.4e-19	1.9e-17	// AT2G42540.1 // AT2G42540.2 // AT5G09650.1 // AT2G37220.1 // AT4G08390.3 // AT3G52960.1 // AT4G05180.1 // AT3G04790.1 // AT3G56650.1 // AT5G53490.2 // AT5G53490.1 // AT3G10060.1 // AT4G08390.1 // AT4G21280.1 // AT5G08690.1 // AT3G26060.1 // AT5G65620.1 // AT4G08390.2 // AT1G67090.1 // AT2G10940.1 // AT5G38430.1 // AT1G11860.1 // AT3G48420.1 // AT3G50820.1 // AT1G15140.1 // AT2G05100.1 // AT5G58…
GO:0009536	C	plastid	187	686	4213	28362	1.1e-16	5.7e-15	// AT2G42540.1 // AT2G42540.2 // AT5G09650.1 // AT2G37220.1 // AT4G08390.3 // AT4G08390.2 // AT4G11010.1 // AT4G27520.1 // AT4G05180.1 // AT3G04790.1 // AT3G56650.1 // AT3G12780.1 // AT5G35630.3 // AT5G35630.2 // AT5G35630.1 // AT5G53490.2 // AT5G53490.1 // AT3G10060.1 // AT5G06290.1 // AT1G20260.1 // AT3G48990.1 // AT4G08390.1 // AT1G42970.1 // AT3G20390.1 // AT4G21280.1 // AT5G08690.1 // AT3G26…
GO:0005829	C	cytosol	109	686	1993	28362	5.6e-15	2.5e-13	// AT2G41840.1 // AT3G08590.1 // AT3G08590.2 // AT1G58684.1 // AT4G17390.1 // AT3G09820.2 // AT2G05990.2 // AT2G05990.1 // AT1G70730.1 // AT1G70730.3 // AT3G52930.1 // AT5G19550.1 // AT3G03780.1 // AT3G03780.2 // AT5G56030.1 // AT5G65620.1 // AT3G45030.1 // AT3G09820.1 // AT5G10450.2 // AT5G10450.1 // AT2G29960.1 // AT1G74050.1 // AT2G29960.2 // AT4G16720.1 // AT4G11600.1 // AT5G14740.2 // AT1G58…
GO:0044445	C	cytosolic part	38	686	350	28362	1.7e-13	7e-12	// AT5G38410.1 // AT5G62300.1 // AT2G01250.1 // AT2G27710.1 // AT2G27710.2 // AT2G27710.3 // AT3G05590.1 // AT3G04840.1 // AT5G02960.1 // AT1G58684.1 // AT4G17390.1 // AT5G02870.1 // AT2G05990.2 // AT2G05990.1 // AT2G41840.1 // AT5G62300.2 // AT4G36130.1 // AT1G74060.1 // AT4G01310.1 // AT1G18540.1 // AT5G38420.1 // AT3G11940.1 // AT1G58983.1 // AT3G11940.2 // AT5G27850.1 // AT2G27530.1 // AT2G27…
GO:0022626	C	cytosolic ribosome	36	686	323	28362	3.7e-13	1.4e-11	// AT5G38410.1 // AT5G62300.1 // AT2G01250.1 // AT2G27710.1 // AT2G27710.2 // AT2G27710.3 // AT3G05590.1 // AT3G04840.1 // AT5G02960.1 // AT1G58684.1 // AT4G17390.1 // AT5G02870.1 // AT2G41840.1 // AT5G62300.2 // AT4G36130.1 // AT1G74060.1 // AT4G01310.1 // AT1G18540.1 // AT5G38420.1 // AT3G11940.1 // AT1G58983.1 // AT3G11940.2 // AT5G27850.1 // AT2G27530.1 // AT2G27530.2 // AT3G45030.1 // AT2G31…
GO:0009526	C	plastid envelope	53	686	707	28362	2.8e-12	9.9e-11	// ATCG00120.1 // AT3G48420.1 // AT1G13930.1 // AT1G15140.1 // AT2G37220.1 // AT5G58330.1 // AT3G11630.1 // AT1G67280.1 // AT5G51820.1 // AT3G26650.1 // AT3G60750.1 // AT2G20890.1 // AT4G35450.2 // AT4G35450.3 // AT4G35450.1 // AT4G31990.3 // AT4G31990.2 // AT4G31990.1 // AT3G04790.1 // AT3G54050.1 // AT3G12780.1 // AT5G38420.1 // AT1G16080.1 // AT5G06290.1 // AT1G23740.1 // AT1G55480.1 // AT5G50…
GO:0009579	C	thylakoid	46	686	584	28362	1.7e-11	5.8e-10	// ATCG00120.1 // AT5G38410.1 // AT3G50820.1 // AT1G23740.1 // AT1G15140.1 // AT2G37220.1 // AT5G23120.1 // AT5G58330.1 // AT3G52960.1 // AT1G03130.1 // AT2G35410.1 // AT3G11630.1 // AT3G55330.1 // AT1G67280.1 // AT1G06680.1 // AT1G06680.2 // AT4G02770.1 // AT3G63490.1 // AT2G37660.1 // AT2G20890.1 // AT2G43560.1 // AT4G05180.1 // AT3G04790.1 // AT3G56650.1 // AT1G56190.1 // AT1G20020.1 // AT1G20…
GO:0044444	C	cytoplasmic part	350	686	10923	28362	3.6e-11	1.1e-09	// AT3G08590.1 // AT3G08590.2 // AT2G37220.1 // AT3G04790.1 // AT3G56650.1 // AT3G12780.1 // AT5G19550.1 // AT3G20390.1 // AT5G08690.1 // AT3G09820.2 // AT3G09820.1 // AT3G52960.1 // AT5G10450.2 // AT2G10940.1 // AT5G10450.1 // AT2G28000.1 // AT4G14880.1 // AT4G14880.2 // AT1G78900.2 // AT1G78900.1 // AT2G01250.1 // AT2G27710.1 // AT2G27710.2 // AT2G27710.3 // AT3G55330.1 // AT3G61440.1 // AT1G16…
GO:0009507	C	chloroplast	165	686	4148	28362	9.2e-11	2.7e-09	// AT2G42540.1 // AT2G42540.2 // AT5G09650.1 // AT2G37220.1 // AT4G08390.3 // AT4G08390.2 // AT3G52930.1 // AT4G05180.1 // AT3G04790.1 // AT3G56650.1 // AT5G35630.3 // AT5G35630.2 // AT5G35630.1 // AT5G53490.2 // AT5G53490.1 // AT3G10060.1 // AT3G48990.1 // AT4G08390.1 // AT1G42970.1 // AT3G20390.1 // AT4G21280.1 // AT5G08690.1 // AT3G26060.1 // AT5G65620.1 // AT3G52960.1 // AT1G67090.1 // AT5G16…
GO:0005840	C	ribosome	40	686	499	28362	2.3e-10	6.4e-09	// AT5G38410.1 // AT5G62300.1 // AT1G59359.1 // AT2G01250.1 // AT2G27710.1 // AT2G27710.2 // AT2G27710.3 // AT3G05590.1 // AT3G04840.1 // AT5G02960.1 // AT1G58684.1 // AT4G17390.1 // AT5G02870.1 // AT3G63490.1 // AT2G41840.1 // AT5G62300.2 // AT4G36130.1 // AT1G74060.1 // AT4G01310.1 // AT1G18540.1 // AT5G38420.1 // AT3G11940.1 // AT1G58983.1 // AT3G11940.2 // AT3G27850.1 // AT5G27850.1 // AT2G27…
GO:0044391	C	ribosomal subunit	31	686	322	28362	4.6e-10	1.2e-08	// AT5G27850.1 // AT5G62300.1 // AT1G59359.1 // AT2G01250.1 // AT2G41840.1 // AT5G62300.2 // AT3G05590.1 // AT3G04840.1 // AT5G02960.1 // AT1G58684.1 // AT4G17390.1 // AT5G02870.1 // AT4G36130.1 // AT1G74060.1 // AT4G01310.1 // AT1G18540.1 // AT3G11940.1 // AT1G58983.1 // AT3G11940.2 // AT3G27850.1 // AT2G27530.1 // AT2G27530.2 // AT3G45030.1 // AT2G31610.1 // AT1G74050.1 // AT4G16720.1 // AT1G08…
GO:0031978	C	plastid thylakoid lumen	16	686	81	28362	1.1e-09	2.5e-08	// AT5G66570.1 // AT3G50820.1 // AT2G43560.1 // AT4G05180.1 // AT5G45680.1 // AT5G23120.1 // AT4G21280.1 // AT3G56650.1 // AT2G44920.2 // AT3G55330.1 // AT1G06680.1 // AT1G06680.2 // AT3G01480.1 // AT5G53490.2 // AT5G53490.1 // AT3G10060.1
GO:0009543	C	chloroplast thylakoid lumen	16	686	81	28362	1.1e-09	2.5e-08	// AT5G66570.1 // AT3G50820.1 // AT2G43560.1 // AT4G05180.1 // AT5G45680.1 // AT5G23120.1 // AT4G21280.1 // AT3G56650.1 // AT2G44920.2 // AT3G55330.1 // AT1G06680.1 // AT1G06680.2 // AT3G01480.1 // AT5G53490.2 // AT5G53490.1 // AT3G10060.1
GO:0031977	C	thylakoid lumen	17	686	96	28362	1.4e-09	3.2e-08	// AT5G66570.1 // AT3G50820.1 // AT2G43560.1 // AT4G05180.1 // AT5G45680.1 // AT5G23120.1 // AT4G21280.1 // AT3G56650.1 // AT2G44920.2 // AT3G55330.1 // AT1G67280.1 // AT1G06680.1 // AT1G06680.2 // AT3G01480.1 // AT5G53490.2 // AT5G53490.1 // AT3G10060.1
GO:0031975	C	envelope	64	686	1170	28362	3.9e-09	8.1e-08	// ATCG00120.1 // AT3G48420.1 // AT4G12060.1 // AT1G13930.1 // AT3G02520.1 // AT2G36530.1 // AT1G15140.1 // AT2G37220.1 // AT5G58330.1 // AT3G11630.1 // AT1G67280.1 // AT5G51820.1 // AT3G26650.1 // AT4G11010.1 // AT3G60750.1 // AT2G20890.1 // AT4G35450.2 // AT4G35450.3 // AT4G35450.1 // AT3G52930.1 // AT4G31990.3 // AT4G31990.2 // AT4G31990.1 // AT3G04790.1 // AT3G04120.1 // AT5G08680.1 // AT3G54…
GO:0031967	C	organelle envelope	64	686	1170	28362	3.9e-09	8.1e-08	// ATCG00120.1 // AT3G48420.1 // AT4G12060.1 // AT1G13930.1 // AT3G02520.1 // AT2G36530.1 // AT1G15140.1 // AT2G37220.1 // AT5G58330.1 // AT3G11630.1 // AT1G67280.1 // AT5G51820.1 // AT3G26650.1 // AT4G11010.1 // AT3G60750.1 // AT2G20890.1 // AT4G35450.2 // AT4G35450.3 // AT4G35450.1 // AT3G52930.1 // AT4G31990.3 // AT4G31990.2 // AT4G31990.1 // AT3G04790.1 // AT3G04120.1 // AT5G08680.1 // AT3G54…
GO:0044446	C	intracellular organelle part	176	686	4882	28362	2.7e-08	5.4e-07	// AT2G42540.1 // AT2G42540.2 // AT2G41840.1 // AT5G09650.1 // AT3G05590.1 // AT2G37220.1 // AT1G58684.1 // AT4G08390.2 // AT4G17390.1 // AT4G11010.1 // AT3G52930.1 // AT4G05180.1 // AT3G04790.1 // AT5G42020.1 // AT4G12060.1 // AT3G56650.1 // AT3G12780.1 // AT5G53490.2 // AT5G53490.1 // AT3G10060.1 // AT5G06290.1 // AT4G08390.1 // AT1G42970.1 // AT4G21280.1 // AT5G08690.1 // AT3G26060.1 // AT5G49…
GO:0044422	C	organelle part	176	686	4894	28362	3.2e-08	6.2e-07	// AT2G42540.1 // AT2G42540.2 // AT2G41840.1 // AT5G09650.1 // AT3G05590.1 // AT2G37220.1 // AT1G58684.1 // AT4G08390.2 // AT4G17390.1 // AT4G11010.1 // AT3G52930.1 // AT4G05180.1 // AT3G04790.1 // AT5G42020.1 // AT4G12060.1 // AT3G56650.1 // AT3G12780.1 // AT5G53490.2 // AT5G53490.1 // AT3G10060.1 // AT5G06290.1 // AT4G08390.1 // AT1G42970.1 // AT4G21280.1 // AT5G08690.1 // AT3G26060.1 // AT5G49…
GO:0071944	C	cell periphery	159	686	4309	28362	3.8e-08	7.1e-07	// AT4G20260.3 // AT3G14067.1 // AT1G04410.1 // AT4G26690.1 // AT5G47210.1 // AT1G58684.1 // AT3G52960.1 // AT4G31140.1 // AT1G70730.1 // AT5G64120.1 // AT4G27520.1 // AT4G02450.1 // AT5G06870.1 // AT3G44100.1 // AT1G35160.1 // AT1G78830.1 // AT1G07940.1 // AT1G68560.1 // AT2G05920.1 // AT1G29670.1 // AT4G35830.1 // AT2G01820.1 // AT1G17860.1 // AT5G10450.2 // AT5G06860.1 // AT5G10450.1 // AT2G38…
GO:0098807	C	chloroplast thylakoid membrane protein complex	10	686	34	28362	6.1e-08	1.1e-06	// ATCG00120.1 // AT5G66570.1 // AT3G50820.1 // AT4G05180.1 // AT5G23120.1 // ATCG00480.1 // AT3G55330.1 // AT1G06680.1 // AT1G06680.2 // AT4G21280.1
GO:0044436	C	thylakoid part	33	686	463	28362	1.2e-07	2e-06	// ATCG00120.1 // AT3G50820.1 // AT2G37220.1 // AT5G23120.1 // AT1G03130.1 // AT3G55330.1 // AT1G67280.1 // AT1G06680.1 // AT1G06680.2 // AT4G02770.1 // AT3G63490.1 // AT2G43560.1 // AT4G05180.1 // AT3G04790.1 // AT3G56650.1 // AT1G20020.1 // AT1G20020.2 // AT5G53490.2 // AT5G53490.1 // AT5G66190.1 // AT3G10060.1 // AT5G66570.1 // AT1G55480.1 // AT5G45680.1 // ATCG00480.1 // AT3G26060.1 // AT2G44…
GO:0030095	C	chloroplast photosystem II	8	686	19	28362	1.4e-07	2.3e-06	// AT5G66570.1 // AT3G50820.1 // AT4G05180.1 // AT5G23120.1 // AT4G21280.1 // AT3G55330.1 // AT1G06680.1 // AT1G06680.2
GO:0022627	C	cytosolic small ribosomal subunit	15	686	108	28362	2.3e-07	3.7e-06	// AT5G62300.2 // AT5G62300.1 // AT2G31610.1 // AT2G41840.1 // AT1G15930.2 // AT1G59359.1 // AT3G04840.1 // AT5G02960.1 // AT1G58684.1 // AT1G58380.1 // AT3G45030.1 // AT3G11940.2 // AT3G11940.1 // AT1G58983.1 // AT1G15930.1
GO:0010287	C	plastoglobule	13	686	80	28362	2.9e-07	4.6e-06	// ATCG00120.1 // AT5G66570.1 // AT4G38970.1 // AT3G50820.1 // AT2G21330.1 // AT2G05100.1 // AT2G01140.1 // ATCG00480.1 // AT2G05070.1 // AT1G09340.1 // AT4G02770.1 // AT2G39730.1 // AT3G63140.1
GO:0015935	C	small ribosomal subunit	15	686	140	28362	4.4e-06	6.6e-05	// AT5G62300.2 // AT5G62300.1 // AT2G31610.1 // AT2G41840.1 // AT1G15930.2 // AT1G59359.1 // AT3G04840.1 // AT5G02960.1 // AT1G58684.1 // AT1G58380.1 // AT3G45030.1 // AT3G11940.2 // AT3G11940.1 // AT1G58983.1 // AT1G15930.1
GO:0009534	C	chloroplast thylakoid	31	686	508	28362	6e-06	8.8e-05	// ATCG00120.1 // AT3G50820.1 // AT2G37220.1 // AT5G23120.1 // AT3G55330.1 // AT1G06680.1 // AT1G06680.2 // AT2G20890.1 // AT3G63490.1 // AT2G43560.1 // AT4G05180.1 // AT3G04790.1 // AT3G56650.1 // AT1G20020.1 // AT1G20020.2 // AT5G53490.2 // AT5G53490.1 // AT5G66190.1 // AT3G10060.1 // AT5G66570.1 // AT1G55480.1 // AT5G45680.1 // ATCG00480.1 // AT3G26060.1 // AT2G44920.2 // AT3G01480.1 // AT4G21…
GO:0031976	C	plastid thylakoid	31	686	509	28362	6.2e-06	8.9e-05	// ATCG00120.1 // AT3G50820.1 // AT2G37220.1 // AT5G23120.1 // AT3G55330.1 // AT1G06680.1 // AT1G06680.2 // AT2G20890.1 // AT3G63490.1 // AT2G43560.1 // AT4G05180.1 // AT3G04790.1 // AT3G56650.1 // AT1G20020.1 // AT1G20020.2 // AT5G53490.2 // AT5G53490.1 // AT5G66190.1 // AT3G10060.1 // AT5G66570.1 // AT1G55480.1 // AT5G45680.1 // ATCG00480.1 // AT3G26060.1 // AT2G44920.2 // AT3G01480.1 // AT4G21…
GO:0009654	C	photosystem II oxygen evolving complex	7	686	24	28362	6.4e-06	8.9e-05	// AT5G66570.1 // AT3G50820.1 // AT4G05180.1 // AT4G21280.1 // AT3G55330.1 // AT1G06680.1 // AT1G06680.2
GO:0022625	C	cytosolic large ribosomal subunit	14	686	134	28362	1.2e-05	0.00016	// AT4G17390.1 // AT3G05590.1 // AT2G01250.1 // AT1G74050.1 // AT5G27850.1 // AT4G16720.1 // AT1G74060.1 // AT2G27530.1 // AT2G27530.2 // AT4G01310.1 // AT1G18540.1 // AT5G02870.1 // AT1G08360.1 // AT4G36130.1
GO:0015934	C	large ribosomal subunit	16	686	181	28362	2e-05	0.00026	// AT4G17390.1 // AT3G05590.1 // AT2G01250.1 // AT1G74050.1 // AT5G27850.1 // AT4G16720.1 // AT3G27850.1 // AT3G27830.1 // AT1G74060.1 // AT2G27530.1 // AT2G27530.2 // AT4G01310.1 // AT1G18540.1 // AT5G02870.1 // AT1G08360.1 // AT4G36130.1
GO:0034357	C	photosynthetic membrane	26	686	422	28362	2.8e-05	0.00036	// ATCG00120.1 // AT3G50820.1 // AT2G37220.1 // AT5G23120.1 // AT1G03130.1 // AT3G55330.1 // AT1G06680.1 // AT1G06680.2 // AT4G02770.1 // AT3G63490.1 // AT4G05180.1 // AT3G04790.1 // AT1G20020.1 // AT1G20020.2 // AT5G53490.1 // AT5G66190.1 // AT3G10060.1 // AT5G66570.1 // AT1G55480.1 // ATCG00480.1 // AT3G26060.1 // AT4G21280.1 // AT2G10940.1 // AT3G52150.1 // AT3G47070.1 // AT2G45180.1
GO:0045298	C	tubulin complex	5	686	13	28362	4.8e-05	0.0006	// AT5G19780.1 // AT4G14960.2 // AT1G50010.1 // AT1G04820.1 // AT5G19770.1
GO:0009535	C	chloroplast thylakoid membrane	24	686	400	28362	8.4e-05	0.001	// ATCG00120.1 // AT3G50820.1 // AT2G37220.1 // AT5G23120.1 // AT3G55330.1 // AT1G06680.1 // AT1G06680.2 // AT3G63490.1 // AT4G05180.1 // AT3G04790.1 // AT1G20020.1 // AT1G20020.2 // AT5G53490.1 // AT5G66190.1 // AT3G10060.1 // AT5G66570.1 // AT1G55480.1 // ATCG00480.1 // AT3G26060.1 // AT4G21280.1 // AT2G10940.1 // AT3G52150.1 // AT3G47070.1 // AT2G45180.1
GO:0055035	C	plastid thylakoid membrane	24	686	401	28362	8.7e-05	0.001	// ATCG00120.1 // AT3G50820.1 // AT2G37220.1 // AT5G23120.1 // AT3G55330.1 // AT1G06680.1 // AT1G06680.2 // AT3G63490.1 // AT4G05180.1 // AT3G04790.1 // AT1G20020.1 // AT1G20020.2 // AT5G53490.1 // AT5G66190.1 // AT3G10060.1 // AT5G66570.1 // AT1G55480.1 // ATCG00480.1 // AT3G26060.1 // AT4G21280.1 // AT2G10940.1 // AT3G52150.1 // AT3G47070.1 // AT2G45180.1
GO:1990904	C	ribonucleoprotein complex	40	686	852	28362	9.5e-05	0.0011	// AT5G38410.1 // AT5G62300.1 // AT1G59359.1 // AT2G01250.1 // AT2G27710.1 // AT2G27710.2 // AT2G27710.3 // AT3G05590.1 // AT3G04840.1 // AT5G02960.1 // AT1G58684.1 // AT4G17390.1 // AT5G02870.1 // AT3G63490.1 // AT2G41840.1 // AT5G62300.2 // AT4G36130.1 // AT1G74060.1 // AT4G01310.1 // AT1G18540.1 // AT5G38420.1 // AT3G11940.1 // AT1G58983.1 // AT3G11940.2 // AT3G27850.1 // AT5G27850.1 // AT2G27…
GO:0030529	C	intracellular ribonucleoprotein complex	40	686	852	28362	9.5e-05	0.0011	// AT5G38410.1 // AT5G62300.1 // AT1G59359.1 // AT2G01250.1 // AT2G27710.1 // AT2G27710.2 // AT2G27710.3 // AT3G05590.1 // AT3G04840.1 // AT5G02960.1 // AT1G58684.1 // AT4G17390.1 // AT5G02870.1 // AT3G63490.1 // AT2G41840.1 // AT5G62300.2 // AT4G36130.1 // AT1G74060.1 // AT4G01310.1 // AT1G18540.1 // AT5G38420.1 // AT3G11940.1 // AT1G58983.1 // AT3G11940.2 // AT3G27850.1 // AT5G27850.1 // AT2G27…
GO:0005737	C	cytoplasm	373	686	13406	28362	0.00014	0.0015	// AT3G08590.1 // AT3G08590.2 // AT2G37220.1 // AT3G04790.1 // AT3G56650.1 // AT3G12780.1 // AT5G19550.1 // AT3G20390.1 // AT5G08690.1 // AT3G09820.2 // AT3G09820.1 // AT3G52960.1 // AT5G10450.2 // AT2G10940.1 // AT5G10450.1 // AT2G28000.1 // AT4G14880.1 // AT4G14880.2 // AT1G78900.2 // AT1G78900.1 // AT2G01250.1 // AT2G27710.1 // AT2G27710.2 // AT2G27710.3 // AT3G55330.1 // AT3G61440.1 // AT1G16…
GO:0042651	C	thylakoid membrane	24	686	421	28362	0.00017	0.0019	// ATCG00120.1 // AT3G50820.1 // AT2G37220.1 // AT5G23120.1 // AT3G55330.1 // AT1G06680.1 // AT1G06680.2 // AT3G63490.1 // AT4G05180.1 // AT3G04790.1 // AT1G20020.1 // AT1G20020.2 // AT5G53490.1 // AT5G66190.1 // AT3G10060.1 // AT5G66570.1 // AT1G55480.1 // ATCG00480.1 // AT3G26060.1 // AT4G21280.1 // AT2G10940.1 // AT3G52150.1 // AT3G47070.1 // AT2G45180.1
GO:0042579	C	microbody	17	686	247	28362	0.0002	0.0021	// AT2G13360.2 // AT1G23310.1 // AT1G20620.1 // AT1G68010.1 // AT4G16760.1 // AT5G09660.1 // AT1G20620.5 // AT3G14415.1 // AT4G09320.1 // AT3G02360.1 // AT4G35090.1 // AT1G19570.2 // AT2G13360.1 // AT3G14420.1 // AT1G19570.1 // AT3G52880.1 // AT3G52880.2
GO:0005777	C	peroxisome	17	686	247	28362	0.0002	0.0021	// AT2G13360.2 // AT1G23310.1 // AT1G20620.1 // AT1G68010.1 // AT4G16760.1 // AT5G09660.1 // AT1G20620.5 // AT3G14415.1 // AT4G09320.1 // AT3G02360.1 // AT4G35090.1 // AT1G19570.2 // AT2G13360.1 // AT3G14420.1 // AT1G19570.1 // AT3G52880.1 // AT3G52880.2
GO:0009521	C	photosystem	10	686	96	28362	0.00021	0.0021	// AT5G66570.1 // AT3G50820.1 // AT4G05180.1 // AT5G23120.1 // AT4G21280.1 // AT1G03130.1 // AT3G55330.1 // AT1G06680.1 // AT1G06680.2 // AT4G02770.1
GO:0033178	C	proton-transporting two-sector ATPase complex, catalytic domain	5	686	23	28362	0.00045	0.0045	// AT5G08690.1 // AT5G08670.1 // ATCG00480.1 // AT1G12840.1 // AT5G08680.1
GO:0009523	C	photosystem II	8	686	71	28362	0.00055	0.0054	// AT5G66570.1 // AT3G50820.1 // AT4G05180.1 // AT5G23120.1 // AT4G21280.1 // AT3G55330.1 // AT1G06680.1 // AT1G06680.2
GO:0031225	C	anchored component of membrane	16	686	280	28362	0.002	0.019	// AT2G45470.1 // AT4G26690.1 // AT4G27520.1 // AT4G12420.1 // AT5G44130.1 // AT3G07390.1 // AT1G55260.1 // AT4G12730.1 // AT5G55730.1 // AT4G31840.1 // AT3G44100.1 // AT1G66970.1 // AT5G20230.1 // AT1G27950.1 // AT4G31140.1 // AT5G04885.1
GO:0031984	C	organelle subcompartment	33	686	817	28362	0.0039	0.037	// ATCG00120.1 // AT3G50820.1 // AT2G37220.1 // AT5G23120.1 // AT3G55330.1 // AT1G06680.1 // AT1G06680.2 // AT2G20890.1 // AT3G63490.1 // AT2G43560.1 // AT4G05180.1 // AT3G04790.1 // AT3G56650.1 // AT1G20020.1 // AT1G20020.2 // AT5G53490.2 // AT5G53490.1 // AT5G66190.1 // AT3G10060.1 // AT5G66570.1 // AT1G55480.1 // AT5G45680.1 // ATCG00480.1 // AT3G26060.1 // AT2G44920.2 // AT3G01480.1 // AT4G21…
GO:1990204	C	oxidoreductase complex	10	686	146	28362	0.0041	0.038	// AT5G66570.1 // AT3G50820.1 // AT4G33010.1 // AT4G05180.1 // AT2G26080.1 // AT4G21280.1 // AT1G32470.1 // AT3G55330.1 // AT1G06680.1 // AT1G06680.2
GO:0043232	C	intracellular non-membrane-bounded organelle	52	686	1543	28362	0.012	0.11	// AT5G38410.1 // AT5G62300.1 // AT1G59359.1 // AT2G01250.1 // AT2G27710.1 // AT2G27710.2 // AT2G27710.3 // AT3G05590.1 // AT1G07920.1 // AT5G02960.1 // AT3G09840.1 // AT1G58684.1 // AT4G17390.1 // AT1G04820.1 // AT5G02870.1 // AT3G63490.1 // AT2G41840.1 // AT5G62300.2 // AT2G19760.1 // AT3G52930.1 // AT4G36130.1 // AT5G27850.1 // AT5G09810.1 // AT1G74060.1 // AT4G14960.2 // AT4G01310.1 // AT1G18…
GO:0043228	C	non-membrane-bounded organelle	52	686	1543	28362	0.012	0.11	// AT5G38410.1 // AT5G62300.1 // AT1G59359.1 // AT2G01250.1 // AT2G27710.1 // AT2G27710.2 // AT2G27710.3 // AT3G05590.1 // AT1G07920.1 // AT5G02960.1 // AT3G09840.1 // AT1G58684.1 // AT4G17390.1 // AT1G04820.1 // AT5G02870.1 // AT3G63490.1 // AT2G41840.1 // AT5G62300.2 // AT2G19760.1 // AT3G52930.1 // AT4G36130.1 // AT5G27850.1 // AT5G09810.1 // AT1G74060.1 // AT4G14960.2 // AT4G01310.1 // AT1G18…
GO:0016469	C	proton-transporting two-sector ATPase complex	5	686	55	28362	0.014	0.12	// AT5G08690.1 // AT5G08670.1 // ATCG00480.1 // AT1G12840.1 // AT5G08680.1
GO:0009941	C	chloroplast envelope	26	686	688	28362	0.02	0.18	// AT3G48420.1 // AT1G13930.1 // AT1G15140.1 // AT2G37220.1 // AT5G58330.1 // AT3G11630.1 // AT3G60750.1 // AT4G35450.2 // AT4G35450.3 // AT4G35450.1 // AT3G04790.1 // AT1G16080.1 // AT1G23740.1 // AT1G55480.1 // AT5G50920.1 // AT5G08690.1 // AT1G80380.1 // AT3G63170.1 // AT4G12060.1 // AT3G52150.1 // AT1G11860.1 // AT5G38430.1 // AT3G47070.1 // AT4G01310.1 // AT3G58610.1 // AT5G38420.1
GO:0032991	C	macromolecular complex	78	686	2658	28362	0.047	0.4	// ATCG00120.1 // AT5G38410.1 // AT5G48300.1 // AT5G38430.1 // AT2G01250.1 // AT2G27710.1 // AT2G27710.2 // AT2G27710.3 // AT3G05590.1 // AT3G04840.1 // AT5G02960.1 // AT5G23120.1 // AT1G58684.1 // AT3G52560.2 // AT4G33010.1 // AT3G55330.1 // AT1G06680.1 // AT1G06680.2 // AT2G05990.2 // AT3G50820.1 // AT2G05990.1 // AT5G19770.1 // AT2G41840.1 // AT5G62300.2 // AT3G06650.1 // AT4G02770.1 // AT3G63…
GO:0044428	C	nuclear part	13	686	1078	28362	1	1	// AT5G16050.1 // AT1G74060.1 // AT3G52930.1 // AT2G27710.1 // AT4G17390.1 // AT2G19760.1 // AT1G07920.1 // AT5G02870.1 // AT5G08690.1 // AT3G02520.1 // AT3G09840.1 // AT1G35160.1 // AT2G41840.1
GO:0044429	C	mitochondrial part	12	686	486	28362	0.51	1	// AT3G52930.1 // AT1G09780.1 // ATCG00480.1 // AT2G36530.1 // AT3G04120.1 // AT5G08670.1 // AT1G48030.1 // AT5G08680.1 // AT5G08690.1 // AT4G37930.1 // AT4G11010.1 // AT1G48030.2
GO:0044424	C	intracellular part	382	686	20693	28362	1	1	// AT3G08590.1 // AT3G08590.2 // AT2G37220.1 // AT3G04790.1 // AT3G56650.1 // AT3G12780.1 // AT5G19550.1 // AT3G20390.1 // AT5G08690.1 // AT3G09820.2 // AT3G09820.1 // AT3G52960.1 // AT5G10450.2 // AT2G10940.1 // AT5G10450.1 // AT2G28000.1 // AT4G14880.1 // AT4G14880.2 // AT1G78900.2 // AT1G78900.1 // AT2G01250.1 // AT2G27710.1 // AT2G27710.2 // AT2G27710.3 // AT3G55330.1 // AT3G61440.1 // AT1G16…
GO:0044425	C	membrane part	39	686	5962	28362	1	1	// AT2G45470.1 // AT4G26690.1 // AT3G50820.1 // AT3G07390.1 // AT4G12730.1 // AT4G31840.1 // AT3G55330.1 // AT1G06680.1 // AT1G06680.2 // AT4G02770.1 // AT1G66970.1 // AT4G35450.2 // AT4G31140.1 // ATCG00120.1 // AT4G35450.1 // AT5G44130.1 // AT4G27520.1 // AT5G08670.1 // AT1G55260.1 // AT5G08680.1 // AT1G18080.1 // AT3G44100.1 // AT5G23120.1 // AT1G21500.1 // AT5G55730.1 // AT5G66570.1 // AT5G50…
GO:0044464	C	cell part	513	686	22662	28362	1	1	// AT1G19570.2 // AT3G08590.1 // AT3G08590.2 // AT2G37220.1 // AT5G06870.1 // AT3G04790.1 // AT3G56650.1 // AT3G12780.1 // AT5G38420.1 // AT5G19550.1 // AT1G28600.1 // AT3G20390.1 // AT5G08690.1 // AT3G09820.2 // AT3G09820.1 // AT3G52960.1 // AT5G10450.2 // AT5G06860.1 // AT2G10940.1 // AT5G10450.1 // AT3G19620.1 // AT2G28000.1 // AT4G14880.1 // AT4G14880.2 // AT2G45470.1 // AT1G78900.1 // AT2G01…
GO:0019866	C	organelle inner membrane	7	686	371	28362	0.79	1	// AT5G50920.1 // AT5G08670.1 // ATCG00480.1 // AT5G08690.1 // AT5G08680.1 // AT4G11010.1 // AT2G20890.1
GO:0016020	C	membrane	140	686	8532	28362	1	1	// AT3G14067.1 // AT2G41840.1 // AT5G09650.1 // AT2G37220.1 // AT5G47210.1 // AT2G01820.1 // AT4G17390.1 // AT4G11010.1 // AT4G31140.1 // AT1G70730.1 // AT3G52930.1 // AT4G02450.1 // AT3G23600.1 // AT3G04790.1 // AT3G44100.1 // AT5G38420.1 // AT1G35160.1 // AT3G10060.1 // AT1G07940.1 // AT1G20260.1 // AT4G21280.1 // AT5G08690.1 // AT3G26060.1 // AT4G35830.1 // AT5G16050.1 // AT5G10450.2 // AT1G03…
GO:1902494	C	catalytic complex	18	686	711	28362	0.46	1	// AT5G38410.1 // AT1G18080.1 // AT3G50820.1 // AT1G32470.1 // AT5G66570.1 // AT4G05180.1 // AT5G38430.1 // AT2G26080.1 // AT4G21280.1 // AT3G52560.2 // AT4G33010.1 // AT3G55330.1 // AT1G06680.1 // AT1G06680.2 // AT1G21500.1 // AT5G38420.1 // AT1G67090.1 // AT3G52560.1
GO:0043234	C	protein complex	40	686	1834	28362	0.77	1	// ATCG00120.1 // AT5G38410.1 // AT5G48300.1 // AT1G50010.1 // AT3G50820.1 // AT2G05100.1 // AT5G23120.1 // AT3G52560.2 // AT2G05990.2 // AT3G55330.1 // AT1G06680.1 // AT1G06680.2 // AT4G02770.1 // AT2G05990.1 // AT5G19770.1 // AT1G18080.1 // AT5G08670.1 // AT2G26080.1 // AT5G08680.1 // AT3G06650.1 // AT4G14960.2 // AT1G21500.1 // AT5G66570.1 // AT5G50920.1 // AT5G19780.1 // AT1G12840.1 // AT4G21…
GO:0044430	C	cytoskeletal part	7	686	302	28362	0.6	1	// AT2G19760.1 // AT1G04820.1 // AT5G19770.1 // AT1G50010.1 // AT5G19780.1 // AT4G14960.2 // AT3G09840.1
GO:0031090	C	organelle membrane	13	686	1760	28362	1	1	// AT1G78900.2 // AT1G78900.1 // ATCG00480.1 // AT5G50920.1 // AT5G08670.1 // AT5G08680.1 // AT5G08690.1 // AT4G35450.3 // AT4G11010.1 // AT2G20890.1 // AT4G35450.2 // AT1G12840.1 // AT4G35450.1
GO:0070013	C	intracellular organelle lumen	16	686	1008	28362	0.97	1	// AT1G74060.1 // AT3G52930.1 // AT2G27710.1 // AT4G17390.1 // AT2G19760.1 // AT1G07920.1 // AT1G48030.1 // AT5G42020.1 // AT1G48030.2 // AT5G08690.1 // AT4G37930.1 // AT2G41840.1 // AT3G09840.1 // AT5G02870.1 // AT3G52880.1 // AT3G52880.2
GO:0043227	C	membrane-bounded organelle	292	686	18217	28362	1	1	// AT2G42540.1 // AT2G42540.2 // AT3G14067.1 // AT1G68010.1 // AT2G41840.1 // AT5G09650.1 // AT3G08740.1 // AT2G37220.1 // AT4G08390.3 // AT4G08390.2 // AT4G17390.1 // AT2G36460.1 // AT4G11010.1 // AT4G31140.1 // AT4G13850.3 // AT1G70730.1 // AT3G55260.1 // AT4G02770.1 // AT1G04410.1 // AT4G27520.1 // AT4G16760.1 // AT3G54050.1 // AT4G05180.1 // AT3G23600.2 // AT3G23600.1 // AT3G04790.1 // AT5G42…
GO:0005783	C	endoplasmic reticulum	6	686	895	28362	1	1	// AT2G29960.1 // AT2G29960.2 // AT5G42020.1 // AT1G18540.1 // AT1G21750.1 // AT5G53560.1
GO:0031974	C	membrane-enclosed lumen	16	686	1008	28362	0.97	1	// AT1G74060.1 // AT3G52930.1 // AT2G27710.1 // AT4G17390.1 // AT2G19760.1 // AT1G07920.1 // AT1G48030.1 // AT5G42020.1 // AT1G48030.2 // AT5G08690.1 // AT4G37930.1 // AT2G41840.1 // AT3G09840.1 // AT5G02870.1 // AT3G52880.1 // AT3G52880.2
GO:0005773	C	vacuole	37	686	1359	28362	0.26	1	// AT1G57720.1 // AT4G23670.1 // AT1G78900.1 // AT2G01250.1 // AT1G04410.1 // AT5G40370.1 // AT4G30920.1 // AT5G11720.1 // AT3G14415.1 // AT4G20830.1 // AT3G14067.1 // AT5G02870.1 // AT1G62660.1 // AT1G07930.1 // AT4G31140.1 // AT3G55260.1 // AT5G10560.1 // AT4G27520.1 // AT4G36130.1 // AT5G36790.1 // AT3G44100.1 // AT1G21750.1 // AT5G60390.1 // AT1G12240.1 // AT1G12840.1 // AT3G20390.1 // AT3G22…
GO:0043229	C	intracellular organelle	316	686	18517	28362	1	1	// AT2G42540.1 // AT2G42540.2 // AT3G14067.1 // AT1G68010.1 // AT2G41840.1 // AT5G09650.1 // AT3G08740.1 // AT2G37220.1 // AT1G58684.1 // AT4G08390.2 // AT4G17390.1 // AT2G36460.1 // AT5G02870.1 // AT4G11010.1 // AT1G58380.1 // AT4G31140.1 // AT4G13850.3 // AT1G70730.1 // AT3G55260.1 // AT4G02770.1 // AT1G04410.1 // AT4G27520.1 // AT4G16760.1 // AT3G54050.1 // AT4G05180.1 // AT3G23600.2 // AT3G23…
GO:0005622	C	intracellular	384	686	20721	28362	1	1	// AT3G08590.1 // AT3G08590.2 // AT2G37220.1 // AT3G04790.1 // AT3G56650.1 // AT3G12780.1 // AT5G19550.1 // AT3G20390.1 // AT5G08690.1 // AT3G09820.2 // AT3G09820.1 // AT3G52960.1 // AT5G10450.2 // AT2G10940.1 // AT5G10450.1 // AT2G28000.1 // AT4G14880.1 // AT4G14880.2 // AT1G78900.2 // AT1G78900.1 // AT2G01250.1 // AT2G27710.1 // AT2G27710.2 // AT2G27710.3 // AT3G55330.1 // AT3G61440.1 // AT1G16…
GO:0043226	C	organelle	316	686	18527	28362	1	1	// AT2G42540.1 // AT2G42540.2 // AT3G14067.1 // AT1G68010.1 // AT2G41840.1 // AT5G09650.1 // AT3G08740.1 // AT2G37220.1 // AT1G58684.1 // AT4G08390.2 // AT4G17390.1 // AT2G36460.1 // AT5G02870.1 // AT4G11010.1 // AT1G58380.1 // AT4G31140.1 // AT4G13850.3 // AT1G70730.1 // AT3G55260.1 // AT4G02770.1 // AT1G04410.1 // AT4G27520.1 // AT4G16760.1 // AT3G54050.1 // AT4G05180.1 // AT3G23600.2 // AT3G23…
GO:0005856	C	cytoskeleton	9	686	380	28362	0.57	1	// AT2G19760.1 // AT1G04820.1 // AT4G14960.2 // AT1G50010.1 // AT4G29350.1 // AT5G19780.1 // AT5G09810.1 // AT3G09840.1 // AT5G19770.1
GO:0012505	C	endomembrane system	55	686	2143	28362	0.35	1	// AT5G16050.1 // AT1G51805.1 // AT4G34480.1 // AT3G02520.1 // AT2G38010.2 // AT2G38010.1 // AT3G53980.2 // AT3G53980.1 // AT5G55050.1 // AT1G29050.1 // AT5G55450.1 // AT2G26440.1 // AT2G14900.1 // AT1G30720.1 // AT2G43550.1 // AT4G37530.1 // AT1G31690.1 // AT2G23200.1 // AT4G20860.1 // AT2G46930.1 // AT3G56060.1 // AT5G42020.1 // AT3G05910.1 // AT1G14540.1 // AT1G02360.1 // AT1G54790.1 // AT1G18…
GO:0005730	C	nucleolus	10	686	390	28362	0.47	1	// AT1G74060.1 // AT3G52930.1 // AT2G27710.1 // AT4G17390.1 // AT2G19760.1 // AT1G07920.1 // AT5G08690.1 // AT5G02870.1 // AT3G09840.1 // AT2G41840.1
GO:0005634	C	nucleus	51	686	9924	28362	1	1	// AT4G09000.2 // AT5G16050.1 // AT4G09000.1 // AT2G27710.1 // AT2G27710.2 // AT2G27710.3 // AT5G55160.1 // AT1G07920.1 // AT3G14415.1 // AT4G17390.1 // AT5G63310.1 // AT1G29660.1 // AT5G02870.1 // AT3G63490.1 // AT5G39570.1 // AT2G41840.1 // AT3G16530.1 // AT2G19760.1 // AT1G70730.3 // AT3G52930.1 // AT3G02520.1 // AT5G36790.1 // AT3G23600.2 // AT1G12310.1 // AT2G36530.1 // AT5G15970.1 // AT1G74…
GO:0005739	C	mitochondrion	78	686	3687	28362	0.91	1	// AT4G25100.4 // AT1G20620.1 // AT4G25100.1 // AT4G13850.3 // AT4G25100.3 // AT2G36530.1 // AT4G11600.1 // AT1G07920.1 // AT5G58330.3 // AT5G58330.2 // AT5G58330.1 // AT4G08390.2 // AT4G33010.1 // AT2G21170.1 // AT4G35830.1 // AT2G33150.1 // AT4G11010.1 // AT2G36460.1 // AT1G48030.2 // AT1G07930.1 // AT4G34200.1 // AT2G20420.1 // AT1G02930.1 // AT3G52930.1 // AT3G55440.1 // AT3G61440.1 // AT5G08…
GO:0005743	C	mitochondrial inner membrane	5	686	287	28362	0.82	1	// AT5G08690.1 // AT4G11010.1 // AT5G08670.1 // ATCG00480.1 // AT5G08680.1
GO:0005740	C	mitochondrial envelope	9	686	376	28362	0.56	1	// AT3G52930.1 // AT1G09780.1 // AT2G36530.1 // AT5G08670.1 // AT3G04120.1 // ATCG00480.1 // AT5G08690.1 // AT4G11010.1 // AT5G08680.1
GO:0042170	C	plastid membrane	5	686	265	28362	0.77	1	// AT2G20890.1 // AT4G35450.2 // AT4G35450.3 // AT4G35450.1 // AT5G50920.1
GO:0031966	C	mitochondrial membrane	5	686	362	28362	0.94	1	// AT5G08690.1 // AT4G11010.1 // AT5G08670.1 // ATCG00480.1 // AT5G08680.1
GO:0098805	C	whole membrane	7	686	925	28362	1	1	// AT1G78900.2 // AT1G78900.1 // AT1G12840.1 // AT2G20890.1 // AT4G35450.2 // AT4G35450.3 // AT4G35450.1
GO:0043231	C	intracellular membrane-bounded organelle	292	686	18205	28362	1	1	// AT2G42540.1 // AT2G42540.2 // AT3G14067.1 // AT1G68010.1 // AT2G41840.1 // AT5G09650.1 // AT3G08740.1 // AT2G37220.1 // AT4G08390.3 // AT4G08390.2 // AT4G17390.1 // AT2G36460.1 // AT4G11010.1 // AT4G31140.1 // AT4G13850.3 // AT1G70730.1 // AT3G55260.1 // AT4G02770.1 // AT1G04410.1 // AT4G27520.1 // AT4G16760.1 // AT3G54050.1 // AT4G05180.1 // AT3G23600.2 // AT3G23600.1 // AT3G04790.1 // AT5G42…
GO:0043233	C	organelle lumen	16	686	1008	28362	0.97	1	// AT1G74060.1 // AT3G52930.1 // AT2G27710.1 // AT4G17390.1 // AT2G19760.1 // AT1G07920.1 // AT1G48030.1 // AT5G42020.1 // AT1G48030.2 // AT5G08690.1 // AT4G37930.1 // AT2G41840.1 // AT3G09840.1 // AT5G02870.1 // AT3G52880.1 // AT3G52880.2
GO:0031224	C	intrinsic component of membrane	19	686	5540	28362	1	1	// AT2G45470.1 // AT4G26690.1 // AT4G27520.1 // AT4G12420.1 // AT5G44130.1 // AT4G35450.2 // AT3G07390.1 // AT1G55260.1 // AT4G12730.1 // AT5G55730.1 // AT4G31840.1 // AT3G44100.1 // AT1G66970.1 // AT4G35450.3 // AT5G20230.1 // AT1G27950.1 // AT4G31140.1 // AT5G04885.1 // AT4G35450.1
GO:0005623	C	cell	513	686	22664	28362	1	1	// AT1G19570.2 // AT3G08590.1 // AT3G08590.2 // AT2G37220.1 // AT5G06870.1 // AT3G04790.1 // AT3G56650.1 // AT3G12780.1 // AT5G38420.1 // AT5G19550.1 // AT1G28600.1 // AT3G20390.1 // AT5G08690.1 // AT3G09820.2 // AT3G09820.1 // AT3G52960.1 // AT5G10450.2 // AT5G06860.1 // AT2G10940.1 // AT5G10450.1 // AT3G19620.1 // AT2G28000.1 // AT4G14880.1 // AT4G14880.2 // AT2G45470.1 // AT1G78900.1 // AT2G01…
GO:0098588	C	bounding membrane of organelle	7	686	1213	28362	1	1	// AT1G78900.2 // AT1G78900.1 // AT1G12840.1 // AT2G20890.1 // AT4G35450.2 // AT4G35450.3 // AT4G35450.1
GO:0005576	C	extracellular region	67	686	2954	28362	0.73	1	// AT1G78820.1 // AT5G38410.1 // AT3G14067.1 // AT1G04410.1 // AT3G15356.1 // AT3G08590.1 // AT3G07390.1 // AT3G14415.1 // AT5G02240.1 // AT3G16370.1 // AT4G20830.1 // AT1G79720.1 // AT3G11630.1 // AT2G18660.1 // AT1G29660.1 // AT5G20630.1 // AT2G43530.1 // AT2G37660.1 // AT2G43550.1 // AT3G16530.1 // AT5G64120.1 // AT4G27520.1 // AT1G72610.1 // AT2G43570.1 // AT1G65930.1 // AT1G78060.1 // AT3G23…
GO:0005886	C	plasma membrane	75	686	3735	28362	0.96	1	// AT2G45470.1 // AT1G57720.1 // AT3G14067.1 // AT2G01250.1 // AT2G27710.1 // AT3G02520.1 // AT5G40370.1 // AT3G07390.1 // AT1G07920.1 // AT4G20830.2 // AT5G02240.1 // AT2G01820.1 // AT4G31840.1 // AT2G36460.1 // AT1G22300.1 // AT5G02870.1 // AT3G28940.1 // AT4G36130.1 // AT1G13930.1 // AT4G20260.3 // AT4G31140.1 // AT4G20260.1 // AT3G52930.1 // AT1G70730.1 // AT3G23600.1 // AT4G27520.1 // AT2G38…
GO:0031981	C	nuclear lumen	10	686	824	28362	0.99	1	// AT1G74060.1 // AT3G52930.1 // AT2G27710.1 // AT4G17390.1 // AT2G19760.1 // AT1G07920.1 // AT5G08690.1 // AT5G02870.1 // AT3G09840.1 // AT2G41840.1
GO:0098796	C	membrane protein complex	19	686	597	28362	0.15	1	// ATCG00120.1 // AT1G03130.1 // AT4G05180.1 // AT3G50820.1 // ATCG00480.1 // AT5G50920.1 // AT5G08670.1 // AT1G18080.1 // AT5G23120.1 // AT5G66570.1 // AT4G21280.1 // AT5G08690.1 // AT3G55330.1 // AT1G06680.1 // AT1G06680.2 // AT4G02770.1 // AT1G21500.1 // AT5G08680.1 // AT1G12840.1

## Sheet: GO_DC3000
GO_acc	term_type	Term	queryitem	querytotal	bgitem	bgtotal	pvalue	FDR	entries
GO:0043043	P	peptide biosynthetic process	44	269	1514	28362	6.2e-11	1.8e-08	// AT3G13920.1 // AT1G30230.2 // AT3G13920.3 // AT2G01250.2 // AT1G33140.1 // AT5G15200.1 // AT5G15200.2 // AT3G02080.1 // AT1G30230.1 // AT1G22780.1 // AT4G29060.2 // AT1G07930.2 // AT1G29880.1 // AT4G31700.2 // AT3G53870.1 // AT4G31700.1 // AT1G43170.1 // ATCG00830.1 // AT1G43170.2 // AT3G61110.1 // AT1G43170.4 // AT4G33760.1 // AT1G72370.2 // AT1G72370.1 // AT1G34030.1 // AT5G20290.1 // AT4G09…
GO:0043603	P	cellular amide metabolic process	45	269	1575	28362	6.2e-11	1.8e-08	// AT3G13920.1 // AT1G30230.2 // AT3G13920.3 // AT2G01250.2 // AT1G33140.1 // AT5G15200.1 // AT5G15200.2 // AT3G02080.1 // AT1G30230.1 // AT1G22780.1 // AT4G29060.2 // AT1G07930.2 // AT1G29880.1 // AT4G31700.2 // AT3G53870.1 // AT4G31700.1 // AT1G43170.1 // AT3G54660.1 // AT1G43170.2 // AT3G61110.1 // AT1G43170.4 // AT4G33760.1 // AT1G72370.2 // AT1G72370.1 // AT1G34030.1 // AT1G43170.3 // AT5G20…
GO:0006518	P	peptide metabolic process	45	269	1540	28362	3e-11	1.8e-08	// AT3G13920.1 // AT1G30230.2 // AT3G13920.3 // AT2G01250.2 // AT1G33140.1 // AT5G15200.1 // AT5G15200.2 // AT3G02080.1 // AT1G30230.1 // AT1G22780.1 // AT4G29060.2 // AT1G07930.2 // AT1G29880.1 // AT4G31700.2 // AT3G53870.1 // AT4G31700.1 // AT1G43170.1 // AT3G54660.1 // AT1G43170.2 // AT3G61110.1 // AT1G43170.4 // AT4G33760.1 // AT1G72370.2 // AT1G72370.1 // AT1G34030.1 // AT1G43170.3 // AT5G20…
GO:0006412	P	translation	44	269	1500	28362	4.6e-11	1.8e-08	// AT3G13920.1 // AT1G30230.2 // AT3G13920.3 // AT2G01250.2 // AT1G33140.1 // AT5G15200.1 // AT5G15200.2 // AT3G02080.1 // AT1G30230.1 // AT1G22780.1 // AT4G29060.2 // AT1G07930.2 // AT1G29880.1 // AT4G31700.2 // AT3G53870.1 // AT4G31700.1 // AT1G43170.1 // ATCG00830.1 // AT1G43170.2 // AT3G61110.1 // AT1G43170.4 // AT4G33760.1 // AT1G72370.2 // AT1G72370.1 // AT1G34030.1 // AT5G20290.1 // AT4G09…
GO:0043604	P	amide biosynthetic process	44	269	1536	28362	9.7e-11	2.2e-08	// AT3G13920.1 // AT1G30230.2 // AT3G13920.3 // AT2G01250.2 // AT1G33140.1 // AT5G15200.1 // AT5G15200.2 // AT3G02080.1 // AT1G30230.1 // AT1G22780.1 // AT4G29060.2 // AT1G07930.2 // AT1G29880.1 // AT4G31700.2 // AT3G53870.1 // AT4G31700.1 // AT1G43170.1 // ATCG00830.1 // AT1G43170.2 // AT3G61110.1 // AT1G43170.4 // AT4G33760.1 // AT1G72370.2 // AT1G72370.1 // AT1G34030.1 // AT5G20290.1 // AT4G09…
GO:1901566	P	organonitrogen compound biosynthetic process	50	269	2076	28362	1.5e-09	2.7e-07	// AT3G13920.1 // AT1G30230.2 // AT3G13920.3 // AT2G01250.2 // AT1G33140.1 // AT5G15200.1 // AT5G15200.2 // AT3G02080.1 // AT1G30230.1 // AT1G22780.1 // AT4G29060.2 // AT1G07930.2 // AT1G29880.1 // AT4G31700.2 // AT3G53870.1 // AT4G31700.1 // AT1G43170.1 // AT3G44890.1 // ATCG00830.1 // AT1G43170.2 // AT3G61110.1 // AT1G43170.4 // AT4G33760.1 // AT1G72370.2 // AT1G72370.1 // AT1G34030.1 // AT5G20…
GO:1901564	P	organonitrogen compound metabolic process	57	269	2569	28362	1.6e-09	2.7e-07	// AT3G13920.1 // AT1G30230.2 // AT3G13920.3 // AT2G01250.2 // AT4G29740.2 // AT1G33140.1 // AT5G15200.1 // AT5G15200.2 // AT3G02080.1 // AT1G30230.1 // AT1G22780.1 // AT2G18020.1 // AT4G29060.2 // AT1G07930.2 // AT1G29880.1 // AT4G31700.2 // AT3G53870.1 // AT4G31700.1 // AT1G43170.1 // AT3G44890.1 // AT3G54660.1 // AT1G43170.2 // AT3G61110.1 // AT1G43170.4 // AT2G36580.1 // AT4G33760.1 // AT1G72…
GO:0006950	P	response to stress	68	269	3506	28362	7.2e-09	1e-06	// AT4G13850.2 // AT3G53870.1 // AT4G13850.1 // AT2G36060.1 // AT5G61640.1 // AT5G59310.1 // AT5G64100.1 // AT1G62820.1 // AT1G07890.6 // AT5G35530.1 // AT1G45145.1 // AT3G22200.1 // AT2G05520.6 // AT2G05520.5 // AT2G05520.4 // AT2G05520.3 // AT2G05520.2 // AT2G36060.2 // AT1G11360.3 // AT1G73260.1 // AT5G38470.2 // AT5G38470.1 // AT5G19890.1 // AT5G12250.1 // AT4G12720.3 // AT4G12720.2 // AT4G12…
GO:0006301	P	postreplication repair	5	269	12	28362	4e-07	5.1e-05	// AT1G78870.2 // AT2G36060.1 // AT2G36060.2 // AT2G36060.3 // AT1G78870.1
GO:0009628	P	response to abiotic stimulus	42	269	2022	28362	1.8e-06	0.00021	// AT3G12490.1 // AT4G13850.2 // AT3G53870.1 // AT4G13850.1 // AT1G62820.1 // AT1G07890.6 // AT5G35530.1 // AT5G59310.1 // AT2G05520.6 // AT2G05520.5 // AT2G05520.4 // AT2G05520.3 // AT2G05520.2 // AT1G75780.1 // AT1G73260.1 // AT5G38470.2 // AT5G38470.1 // AT5G12250.1 // AT4G12720.3 // AT4G12720.2 // AT4G12720.1 // AT1G20440.1 // AT1G72370.2 // AT1G72370.1 // AT2G41100.1 // AT3G53420.1 // AT3G53…
GO:0010035	P	response to inorganic substance	25	269	926	28362	4.1e-06	0.00043	// AT1G30230.1 // AT5G59310.1 // AT2G05520.6 // AT2G05520.5 // AT2G05520.4 // AT2G05520.3 // AT2G05520.2 // AT1G29880.1 // AT4G12720.3 // AT4G12720.2 // AT4G12720.1 // AT1G20440.1 // AT3G53420.1 // AT3G53420.2 // AT5G37780.1 // AT1G74310.1 // AT1G08110.1 // AT5G02490.1 // AT3G13235.1 // AT2G35840.1 // AT5G27470.1 // AT5G59320.1 // AT1G20450.1 // AT1G76030.1 // AT1G20450.2
GO:0009269	P	response to desiccation	5	269	24	28362	7e-06	0.00067	// AT2G05520.6 // AT2G05520.5 // AT2G05520.4 // AT2G05520.3 // AT2G05520.2
GO:0009266	P	response to temperature stimulus	18	269	559	28362	1e-05	0.00092	// AT5G02490.1 // AT5G38470.2 // AT4G13850.2 // AT5G38470.1 // AT5G12250.1 // AT4G13850.1 // AT1G62820.1 // AT5G61410.2 // AT4G38630.1 // AT5G61410.1 // AT1G07890.6 // AT1G74310.1 // AT1G20440.1 // AT1G20450.1 // AT3G47520.1 // AT1G20450.2 // AT2G41100.1 // AT2G27020.1
GO:0050896	P	response to stimulus	89	269	6250	28362	2.2e-05	0.0018	// AT5G64100.1 // AT5G38470.2 // AT5G38470.1 // AT3G54640.1 // AT4G26120.1 // AT1G72370.2 // AT1G72370.1 // AT2G41100.1 // AT3G53420.1 // AT3G53420.2 // AT4G23210.3 // AT4G23210.2 // AT4G23210.1 // AT4G10340.1 // AT3G44300.1 // AT1G29920.1 // AT3G47520.1 // AT2G27020.1 // AT1G26630.1 // AT5G27470.1 // AT5G61410.2 // AT5G61410.1 // AT5G59320.1 // AT5G61640.1 // AT1G62820.1 // AT5G59310.1 // AT2G05…
GO:0009409	P	response to cold	13	269	384	28362	0.00011	0.0085	// AT4G13850.1 // AT5G38470.2 // AT4G13850.2 // AT5G38470.1 // AT5G12250.1 // AT1G62820.1 // AT5G61410.2 // AT5G61410.1 // AT1G20440.1 // AT1G20450.1 // AT3G47520.1 // AT1G20450.2 // AT2G27020.1
GO:0006979	P	response to oxidative stress	14	269	453	28362	0.00015	0.011	// AT5G07470.1 // AT3G56240.1 // AT1G45145.1 // AT5G61640.1 // AT1G07890.6 // AT5G64100.1 // AT1G74310.1 // AT5G44380.1 // AT4G12720.3 // AT4G12720.2 // AT4G12720.1 // AT4G11290.1 // AT3G22200.1 // AT5G19890.1
GO:0009414	P	response to water deprivation	12	269	347	28362	0.00017	0.011	// AT1G20450.2 // AT5G59310.1 // AT2G05520.2 // AT5G59320.1 // AT1G20440.1 // AT1G20450.1 // AT2G05520.6 // AT2G05520.5 // AT2G05520.4 // AT2G05520.3 // AT3G53420.1 // AT3G53420.2
GO:0009415	P	response to water	12	269	355	28362	0.0002	0.013	// AT1G20450.2 // AT5G59310.1 // AT2G05520.2 // AT5G59320.1 // AT1G20440.1 // AT1G20450.1 // AT2G05520.6 // AT2G05520.5 // AT2G05520.4 // AT2G05520.3 // AT3G53420.1 // AT3G53420.2
GO:0009626	P	plant-type hypersensitive response	6	269	84	28362	0.00021	0.013	// AT4G23210.3 // AT4G23210.2 // AT4G23210.1 // AT4G12720.3 // AT4G12720.2 // AT4G12720.1
GO:0034050	P	host programmed cell death induced by symbiont	6	269	85	28362	0.00022	0.013	// AT4G23210.3 // AT4G23210.2 // AT4G23210.1 // AT4G12720.3 // AT4G12720.2 // AT4G12720.1
GO:0012501	P	programmed cell death	7	269	147	28362	0.00066	0.036	// AT4G23210.3 // AT4G23210.2 // AT4G23210.1 // AT1G26630.1 // AT4G12720.3 // AT4G12720.2 // AT4G12720.1
GO:0006869	P	lipid transport	7	269	174	28362	0.0017	0.089	// AT4G12480.1 // AT4G00165.2 // AT4G00165.1 // AT4G12470.1 // AT4G22470.1 // AT5G59310.1 // AT4G12500.1
GO:0044267	P	cellular protein metabolic process	54	269	3841	28362	0.002	0.1	// AT3G13920.1 // AT1G30230.2 // AT3G13920.3 // AT2G01250.2 // AT4G25130.1 // AT1G33140.1 // AT5G15200.1 // AT5G15200.2 // AT3G02080.1 // AT1G30230.1 // AT1G22780.1 // AT4G29060.2 // AT1G66980.1 // AT1G07930.2 // AT1G29880.1 // AT4G31700.2 // AT3G53870.1 // AT4G31700.1 // AT1G43170.1 // ATCG00830.1 // AT1G43170.2 // AT3G61110.1 // AT1G43170.4 // AT4G33760.1 // AT1G72370.2 // AT1G72370.1 // AT1G69…
GO:0008219	P	cell death	7	269	194	28362	0.003	0.15	// AT4G23210.3 // AT4G23210.2 // AT4G23210.1 // AT1G26630.1 // AT4G12720.3 // AT4G12720.2 // AT4G12720.1
GO:0019538	P	protein metabolic process	58	269	4289	28362	0.0032	0.15	// AT3G13920.1 // AT1G30230.2 // AT1G23440.1 // AT2G01250.2 // AT4G25130.1 // AT1G33140.1 // AT5G15200.1 // AT5G15200.2 // AT3G02080.1 // AT1G30230.1 // AT1G22780.1 // AT4G29060.2 // AT1G66980.1 // AT1G07930.2 // AT1G29880.1 // AT4G31700.2 // AT3G13920.3 // AT4G31700.1 // AT1G43170.1 // ATCG00830.1 // AT1G43170.2 // AT3G61110.1 // AT1G43170.4 // AT4G33760.1 // AT1G72370.2 // AT1G72370.1 // AT1G69…
GO:0010876	P	lipid localization	7	269	199	28362	0.0035	0.15	// AT4G12480.1 // AT4G00165.2 // AT4G00165.1 // AT4G12470.1 // AT4G22470.1 // AT5G59310.1 // AT4G12500.1
GO:0033554	P	cellular response to stress	17	269	858	28362	0.004	0.17	// AT1G78870.2 // AT1G78870.1 // AT4G23210.3 // AT4G23210.2 // AT4G23210.1 // AT5G38470.1 // AT2G36060.1 // AT3G47340.2 // AT2G36060.3 // AT4G12720.3 // AT4G12720.2 // AT4G12720.1 // AT3G47340.1 // AT4G38630.1 // AT5G38470.2 // AT3G54640.1 // AT2G36060.2
GO:0006413	P	translational initiation	5	269	114	28362	0.0054	0.22	// AT1G22780.1 // AT3G13920.1 // AT1G26630.1 // AT3G13920.3 // AT1G69410.1
GO:0000302	P	response to reactive oxygen species	6	269	166	28362	0.0059	0.23	// AT3G56240.1 // AT1G74310.1 // AT1G07890.6 // AT4G12720.2 // AT4G12720.1 // AT4G12720.3
GO:1901700	P	response to oxygen-containing compound	25	269	1557	28362	0.0079	0.31	// AT1G07890.6 // AT5G59310.1 // AT2G05520.6 // AT2G05520.5 // AT2G05520.4 // AT2G05520.3 // AT2G05520.2 // AT1G74100.1 // AT4G26120.1 // AT4G12720.3 // AT4G12720.2 // AT4G12720.1 // AT1G20440.1 // AT3G53420.1 // AT3G53420.2 // AT3G47340.1 // AT3G47340.2 // AT1G74310.1 // AT4G38630.1 // AT3G56240.1 // ATCG00490.1 // AT5G59320.1 // AT1G20450.1 // AT1G76030.1 // AT1G20450.2
GO:0042221	P	response to chemical	40	269	2853	28362	0.0085	0.32	// AT1G07890.6 // AT1G30230.1 // AT1G45145.1 // AT5G59310.1 // AT2G05520.6 // AT2G05520.5 // AT2G05520.4 // AT2G05520.3 // AT2G05520.2 // AT1G29880.1 // AT1G74100.1 // AT4G26120.1 // AT4G12720.3 // AT4G12720.2 // AT4G12720.1 // AT1G20440.1 // AT3G58680.1 // AT3G53420.1 // AT3G53420.2 // AT5G37780.1 // AT4G23210.3 // AT4G23210.2 // AT4G23210.1 // AT3G47340.1 // AT3G47340.2 // AT1G74310.1 // AT1G08…
GO:0007017	P	microtubule-based process	5	269	132	28362	0.0097	0.35	// AT1G20010.1 // AT5G23860.1 // AT4G14960.1 // AT5G12250.1 // AT2G29550.1
GO:0009617	P	response to bacterium	10	269	441	28362	0.011	0.37	// AT5G02490.1 // AT4G23210.3 // AT4G23210.2 // AT4G23210.1 // AT1G26630.1 // AT3G44300.1 // AT4G12720.2 // AT4G12720.1 // AT4G12720.3 // AT3G54640.1
GO:0009737	P	response to abscisic acid	12	269	578	28362	0.01	0.37	// AT1G20450.2 // AT5G59310.1 // ATCG00490.1 // AT4G38630.1 // AT5G59320.1 // AT1G20440.1 // AT1G20450.1 // AT2G05520.6 // AT2G05520.5 // AT2G05520.4 // AT2G05520.3 // AT2G05520.2
GO:0097305	P	response to alcohol	12	269	583	28362	0.011	0.37	// AT1G20450.2 // AT5G59310.1 // ATCG00490.1 // AT4G38630.1 // AT5G59320.1 // AT1G20440.1 // AT1G20450.1 // AT2G05520.6 // AT2G05520.5 // AT2G05520.4 // AT2G05520.3 // AT2G05520.2
GO:0015979	P	photosynthesis	7	269	253	28362	0.012	0.38	// ATCG01060.1 // AT5G08410.1 // AT4G10340.1 // AT1G77090.1 // AT1G29910.1 // AT1G29920.1 // AT1G29930.1
GO:0006974	P	cellular response to DNA damage stimulus	8	269	318	28362	0.012	0.39	// AT1G78870.2 // AT1G78870.1 // AT5G38470.2 // AT5G38470.1 // AT2G36060.1 // AT2G36060.2 // AT2G36060.3 // AT4G38630.1
GO:0006520	P	cellular amino acid metabolic process	8	269	320	28362	0.013	0.39	// AT1G29880.1 // AT3G47340.1 // AT3G47340.2 // AT5G27470.1 // AT3G17820.1 // AT1G31180.1 // AT3G22200.1 // AT4G33760.1
GO:0045087	P	innate immune response	8	269	323	28362	0.013	0.4	// AT4G23210.3 // AT4G23210.2 // AT4G23210.1 // AT1G74100.1 // AT4G12470.1 // AT4G12720.3 // AT4G12720.2 // AT4G12720.1
GO:0046034	P	ATP metabolic process	5	269	148	28362	0.015	0.44	// AT4G38510.1 // AT4G38510.2 // AT4G38510.3 // AT4G38510.4 // AT2G36580.1
GO:0006955	P	immune response	8	269	333	28362	0.016	0.45	// AT4G23210.3 // AT4G23210.2 // AT4G23210.1 // AT1G74100.1 // AT4G12470.1 // AT4G12720.3 // AT4G12720.2 // AT4G12720.1
GO:0009605	P	response to external stimulus	24	269	1582	28362	0.017	0.47	// AT1G45145.1 // AT1G74100.1 // AT4G12720.3 // AT4G12720.2 // AT4G12720.1 // AT4G36430.1 // AT5G37780.1 // AT4G23210.3 // AT4G23210.2 // AT4G23210.1 // AT3G47340.1 // AT3G47340.2 // AT4G12470.1 // AT3G44300.1 // AT3G22200.1 // AT3G54640.1 // AT5G02490.1 // AT5G39580.1 // AT4G12480.1 // AT2G41100.1 // AT1G26630.1 // AT5G61410.2 // AT5G61410.1 // AT2G37130.2
GO:0009205	P	purine ribonucleoside triphosphate metabolic process	5	269	155	28362	0.018	0.48	// AT4G38510.1 // AT4G38510.2 // AT4G38510.3 // AT4G38510.4 // AT2G36580.1
GO:0009144	P	purine nucleoside triphosphate metabolic process	5	269	157	28362	0.019	0.48	// AT4G38510.1 // AT4G38510.2 // AT4G38510.3 // AT4G38510.4 // AT2G36580.1
GO:0046686	P	response to cadmium ion	8	269	343	28362	0.018	0.48	// AT1G29880.1 // AT3G13235.1 // AT2G35840.1 // AT5G02490.1 // AT5G27470.1 // AT1G30230.1 // AT1G76030.1 // AT1G08110.1
GO:0006970	P	response to osmotic stress	12	269	636	28362	0.02	0.51	// AT1G73260.1 // AT4G13850.2 // AT3G53870.1 // AT4G13850.1 // AT4G12720.3 // AT4G12720.2 // AT4G12720.1 // AT1G20440.1 // AT4G38630.1 // AT1G72370.2 // AT1G72370.1 // AT5G35530.1
GO:0042742	P	defense response to bacterium	8	269	354	28362	0.022	0.54	// AT4G23210.3 // AT4G23210.2 // AT4G23210.1 // AT1G26630.1 // AT4G12720.3 // AT4G12720.2 // AT4G12720.1 // AT3G54640.1
GO:0009199	P	ribonucleoside triphosphate metabolic process	5	269	165	28362	0.023	0.55	// AT4G38510.1 // AT4G38510.2 // AT4G38510.3 // AT4G38510.4 // AT2G36580.1
GO:0043207	P	response to external biotic stimulus	19	269	1212	28362	0.024	0.56	// AT5G02490.1 // AT4G23210.3 // AT4G23210.2 // AT4G23210.1 // AT4G12480.1 // AT1G45145.1 // AT4G36430.1 // AT1G74100.1 // AT1G26630.1 // AT5G61410.2 // AT4G12470.1 // AT5G61410.1 // AT3G44300.1 // AT4G12720.2 // AT4G12720.1 // AT4G12720.3 // AT2G37130.2 // AT3G54640.1 // AT5G39580.1
GO:0051707	P	response to other organism	19	269	1210	28362	0.024	0.56	// AT5G02490.1 // AT4G23210.3 // AT4G23210.2 // AT4G23210.1 // AT4G12480.1 // AT1G45145.1 // AT4G36430.1 // AT1G74100.1 // AT1G26630.1 // AT5G61410.2 // AT4G12470.1 // AT5G61410.1 // AT3G44300.1 // AT4G12720.2 // AT4G12720.1 // AT4G12720.3 // AT2G37130.2 // AT3G54640.1 // AT5G39580.1
GO:0006281	P	DNA repair	7	269	295	28362	0.025	0.56	// AT1G78870.2 // AT1G78870.1 // AT5G38470.2 // AT5G38470.1 // AT2G36060.1 // AT2G36060.2 // AT2G36060.3
GO:0009141	P	nucleoside triphosphate metabolic process	5	269	170	28362	0.025	0.56	// AT4G38510.1 // AT4G38510.2 // AT4G38510.3 // AT4G38510.4 // AT2G36580.1
GO:0009167	P	purine ribonucleoside monophosphate metabolic process	5	269	174	28362	0.027	0.58	// AT4G38510.1 // AT4G38510.2 // AT4G38510.3 // AT4G38510.4 // AT2G36580.1
GO:0002376	P	immune system process	8	269	369	28362	0.027	0.58	// AT4G23210.3 // AT4G23210.2 // AT4G23210.1 // AT1G74100.1 // AT4G12470.1 // AT4G12720.3 // AT4G12720.2 // AT4G12720.1
GO:0009126	P	purine nucleoside monophosphate metabolic process	5	269	174	28362	0.027	0.58	// AT4G38510.1 // AT4G38510.2 // AT4G38510.3 // AT4G38510.4 // AT2G36580.1
GO:0009723	P	response to ethylene	7	269	307	28362	0.03	0.61	// AT2G42680.1 // AT3G58680.1 // AT2G05520.6 // AT2G05520.5 // AT2G05520.4 // AT2G05520.3 // AT2G05520.2
GO:0044281	P	small molecule metabolic process	23	269	1597	28362	0.032	0.65	// AT1G66980.1 // AT1G29880.1 // AT1G74100.1 // AT2G36580.1 // AT4G33760.1 // AT2G45790.1 // AT3G44310.2 // AT3G47340.1 // AT3G47340.2 // AT5G37600.1 // AT3G17820.1 // AT3G44300.1 // AT3G22200.1 // AT3G14940.1 // AT3G54640.1 // AT5G66530.1 // AT5G09660.2 // AT5G27470.1 // AT4G38510.1 // AT4G38510.2 // AT4G38510.3 // AT4G38510.4 // AT1G31180.1
GO:0009607	P	response to biotic stimulus	19	269	1253	28362	0.032	0.65	// AT5G02490.1 // AT4G23210.3 // AT4G23210.2 // AT4G23210.1 // AT4G12480.1 // AT1G45145.1 // AT4G36430.1 // AT1G74100.1 // AT1G26630.1 // AT5G61410.2 // AT4G12470.1 // AT5G61410.1 // AT3G44300.1 // AT4G12720.2 // AT4G12720.1 // AT4G12720.3 // AT2G37130.2 // AT3G54640.1 // AT5G39580.1
GO:0006457	P	protein folding	6	269	247	28362	0.033	0.65	// AT5G02490.1 // AT5G13120.1 // AT3G13470.1 // AT5G13410.1 // AT2G21130.1 // AT1G20810.1
GO:0001101	P	response to acid chemical	18	269	1181	28362	0.035	0.67	// AT1G20450.2 // AT4G12720.1 // AT1G74100.1 // AT5G59310.1 // AT2G05520.2 // ATCG00490.1 // AT4G38630.1 // AT4G12720.3 // AT4G12720.2 // AT5G59320.1 // AT1G20440.1 // AT1G20450.1 // AT2G05520.6 // AT2G05520.5 // AT2G05520.4 // AT2G05520.3 // AT3G53420.1 // AT3G53420.2
GO:0006082	P	organic acid metabolic process	17	269	1099	28362	0.035	0.67	// AT1G29880.1 // AT3G44310.2 // AT5G09660.2 // AT1G74100.1 // AT3G47340.1 // AT3G47340.2 // AT5G37600.1 // AT2G36580.1 // AT5G27470.1 // AT3G17820.1 // AT4G33760.1 // AT3G44300.1 // AT2G45790.1 // AT3G22200.1 // AT1G31180.1 // AT3G14940.1 // AT3G54640.1
GO:0009161	P	ribonucleoside monophosphate metabolic process	5	269	191	28362	0.038	0.71	// AT4G38510.1 // AT4G38510.2 // AT4G38510.3 // AT4G38510.4 // AT2G36580.1
GO:0010038	P	response to metal ion	9	269	481	28362	0.043	0.76	// AT1G29880.1 // AT3G13235.1 // AT2G35840.1 // AT5G37780.1 // AT5G02490.1 // AT5G27470.1 // AT1G30230.1 // AT1G76030.1 // AT1G08110.1
GO:0009793	P	embryo development ending in seed dormancy	9	269	478	28362	0.042	0.76	// AT1G43170.1 // AT1G43170.3 // AT1G43170.2 // AT1G43170.4 // AT5G61410.2 // AT5G61410.1 // AT1G07890.6 // AT4G29060.2 // AT2G18020.1
GO:0009123	P	nucleoside monophosphate metabolic process	5	269	196	28362	0.042	0.76	// AT4G38510.1 // AT4G38510.2 // AT4G38510.3 // AT4G38510.4 // AT2G36580.1
GO:0046128	P	purine ribonucleoside metabolic process	5	269	197	28362	0.043	0.76	// AT4G38510.1 // AT4G38510.2 // AT4G38510.3 // AT4G38510.4 // AT2G36580.1
GO:0009408	P	response to heat	5	269	199	28362	0.044	0.76	// AT5G02490.1 // AT4G38630.1 // AT1G07890.6 // AT1G74310.1 // AT1G20440.1
GO:0042278	P	purine nucleoside metabolic process	5	269	200	28362	0.045	0.77	// AT4G38510.1 // AT4G38510.2 // AT4G38510.3 // AT4G38510.4 // AT2G36580.1
GO:0009150	P	purine ribonucleotide metabolic process	5	269	202	28362	0.046	0.78	// AT4G38510.1 // AT4G38510.2 // AT4G38510.3 // AT4G38510.4 // AT2G36580.1
GO:0043436	P	oxoacid metabolic process	15	269	973	28362	0.047	0.78	// AT1G29880.1 // AT3G44310.2 // AT5G09660.2 // AT1G74100.1 // AT3G47340.1 // AT3G47340.2 // AT5G37600.1 // AT2G36580.1 // AT5G27470.1 // AT3G17820.1 // AT3G44300.1 // AT2G45790.1 // AT3G22200.1 // AT1G31180.1 // AT4G33760.1
GO:0006163	P	purine nucleotide metabolic process	5	269	204	28362	0.048	0.78	// AT4G38510.1 // AT4G38510.2 // AT4G38510.3 // AT4G38510.4 // AT2G36580.1
GO:0009751	P	response to salicylic acid	5	269	209	28362	0.052	0.84	// AT2G05520.6 // AT2G05520.5 // AT2G05520.4 // AT2G05520.3 // AT2G05520.2
GO:0009259	P	ribonucleotide metabolic process	5	269	221	28362	0.063	1	// AT4G38510.1 // AT4G38510.2 // AT4G38510.3 // AT4G38510.4 // AT2G36580.1
GO:0048589	P	developmental growth	5	269	458	28362	0.44	1	// AT4G38630.1 // AT3G22200.1 // AT1G75780.1 // AT2G03680.2 // AT2G03680.1
GO:0044283	P	small molecule biosynthetic process	6	269	653	28362	0.59	1	// AT3G44310.2 // AT3G17820.1 // AT3G44300.1 // AT2G45790.1 // AT1G31180.1 // AT3G54640.1
GO:1901362	P	organic cyclic compound biosynthetic process	6	269	3174	28362	1	1	// AT1G08200.1 // AT4G38510.1 // AT4G38510.2 // AT4G38510.4 // AT3G54640.1 // AT5G54160.1
GO:0071840	P	cellular component organization or biogenesis	18	269	2812	28362	0.97	1	// AT5G20290.1 // AT3G07540.1 // AT2G03680.1 // AT5G57550.1 // AT3G43270.1 // AT3G61110.1 // AT2G45710.1 // AT2G05170.1 // AT4G14960.1 // AT2G43800.1 // AT3G22200.1 // AT4G38630.1 // AT1G72370.2 // AT1G72370.1 // AT3G44890.1 // AT3G54640.1 // AT1G75780.1 // AT2G03680.2
GO:0044712	P	single-organism catabolic process	7	269	585	28362	0.32	1	// AT5G09660.2 // AT3G47340.1 // AT3G47340.2 // AT2G36580.1 // AT2G30860.2 // AT2G30860.1 // AT3G22200.1
GO:0051716	P	cellular response to stimulus	20	269	2856	28362	0.94	1	// AT1G78870.2 // AT3G47340.1 // AT2G36060.3 // AT4G23210.3 // AT4G23210.2 // AT4G23210.1 // AT5G38470.1 // AT2G36060.1 // AT3G47340.2 // AT5G21090.1 // AT4G18760.1 // AT1G78870.1 // AT4G12720.3 // AT4G12720.2 // AT4G12720.1 // AT1G76030.1 // AT4G38630.1 // AT5G38470.2 // AT3G54640.1 // AT2G36060.2
GO:0044711	P	single-organism biosynthetic process	13	269	1735	28362	0.84	1	// AT3G44310.2 // AT2G35840.2 // AT2G35840.1 // AT4G38510.4 // AT1G74100.1 // AT3G17820.1 // AT4G38510.2 // AT3G44300.1 // AT2G45790.1 // AT1G31180.1 // AT5G54160.1 // AT3G54640.1 // AT4G38510.1
GO:0000003	P	reproduction	11	269	1721	28362	0.94	1	// AT1G43170.1 // AT1G43170.3 // AT1G43170.2 // AT1G43170.4 // AT5G61410.2 // AT4G38630.1 // AT5G61410.1 // AT1G07890.6 // AT2G18020.1 // AT4G29060.2 // AT3G22200.1
GO:0048869	P	cellular developmental process	5	269	1001	28362	0.96	1	// AT4G38630.1 // AT3G22200.1 // AT1G75780.1 // AT2G03680.2 // AT2G03680.1
GO:0016310	P	phosphorylation	7	269	1254	28362	0.95	1	// AT4G15530.6 // AT4G15530.5 // AT4G15530.4 // AT4G15530.2 // AT4G15530.1 // AT2G36580.1 // AT1G66980.1
GO:0046483	P	heterocycle metabolic process	18	269	4433	28362	1	1	// AT1G29880.1 // AT1G78870.2 // AT1G78870.1 // AT5G38470.2 // AT5G38470.1 // AT4G29740.2 // AT2G36060.2 // AT2G36060.3 // AT2G36580.1 // AT5G27470.1 // AT4G38510.1 // AT4G38510.2 // AT4G38510.3 // AT4G38510.4 // AT2G36060.1 // AT1G08200.1 // AT4G33760.1 // AT3G54640.1
GO:0009058	P	biosynthetic process	61	269	6255	28362	0.43	1	// AT4G38510.4 // AT1G09430.1 // AT3G13920.1 // AT1G30230.2 // AT3G13920.3 // AT2G01250.2 // AT1G33140.1 // AT5G15200.1 // AT5G15200.2 // AT3G02080.1 // AT1G30230.1 // AT1G22780.1 // AT4G29060.2 // AT1G07930.2 // AT1G29880.1 // AT4G31700.2 // AT3G53870.1 // AT1G74100.1 // AT1G43170.1 // AT3G44890.1 // ATCG00830.1 // AT1G43170.2 // AT3G61110.1 // AT1G43170.4 // AT4G33760.1 // AT2G45790.1 // AT1G72…
GO:0050832	P	defense response to fungus	5	269	504	28362	0.52	1	// AT4G12470.1 // AT2G37130.2 // AT5G39580.1 // AT1G45145.1 // AT4G12480.1
GO:0003006	P	developmental process involved in reproduction	11	269	1496	28362	0.84	1	// AT1G43170.1 // AT1G43170.3 // AT1G43170.2 // AT1G43170.4 // AT5G61410.2 // AT4G38630.1 // AT5G61410.1 // AT1G07890.6 // AT2G18020.1 // AT4G29060.2 // AT3G22200.1
GO:0030163	P	protein catabolic process	6	269	467	28362	0.29	1	// AT1G78870.2 // AT1G78870.1 // AT1G16890.2 // AT1G65350.1 // AT4G38630.1 // AT2G27020.1
GO:0010033	P	response to organic substance	23	269	2023	28362	0.21	1	// AT5G59310.1 // AT2G05520.6 // AT2G05520.5 // AT2G05520.4 // AT2G05520.3 // AT2G05520.2 // AT1G74100.1 // AT4G26120.1 // AT3G58680.1 // AT1G20440.1 // AT4G23210.3 // AT4G23210.2 // AT4G23210.1 // AT3G47340.1 // AT3G47340.2 // AT2G42680.1 // AT4G38630.1 // AT3G22200.1 // ATCG00490.1 // AT5G59320.1 // AT1G20450.1 // AT1G76030.1 // AT1G20450.2
GO:0050794	P	regulation of cellular process	8	269	4857	28362	1	1	// AT5G09660.2 // AT5G21090.1 // AT2G20270.1 // AT4G12720.3 // AT4G12720.2 // AT4G12720.1 // AT4G18760.1 // AT1G76030.1
GO:0051704	P	multi-organism process	20	269	1631	28362	0.15	1	// AT5G02490.1 // AT4G23210.3 // AT4G23210.2 // AT4G23210.1 // AT4G12480.1 // AT1G45145.1 // AT4G36430.1 // AT1G74100.1 // AT1G26630.1 // AT5G61410.2 // AT4G12470.1 // AT5G61410.1 // AT3G44300.1 // AT4G12720.2 // AT4G12720.1 // AT3G22200.1 // AT4G12720.3 // AT2G37130.2 // AT3G54640.1 // AT5G39580.1
GO:0044257	P	cellular protein catabolic process	6	269	444	28362	0.25	1	// AT1G78870.2 // AT1G78870.1 // AT1G16890.2 // AT1G65350.1 // AT4G38630.1 // AT2G27020.1
GO:0044700	P	single organism signaling	6	269	1995	28362	1	1	// AT5G21090.1 // AT4G12720.3 // AT4G12720.2 // AT4G12720.1 // AT4G18760.1 // AT1G76030.1
GO:0044702	P	single organism reproductive process	11	269	1544	28362	0.87	1	// AT1G43170.1 // AT1G43170.3 // AT1G43170.2 // AT1G43170.4 // AT5G61410.2 // AT4G38630.1 // AT5G61410.1 // AT1G07890.6 // AT2G18020.1 // AT4G29060.2 // AT3G22200.1
GO:0044707	P	single-multicellular organism process	14	269	2875	28362	1	1	// AT4G13850.2 // AT4G13850.1 // AT1G43170.1 // AT1G33140.1 // AT1G43170.2 // AT1G43170.4 // AT5G61410.2 // AT4G38630.1 // AT5G61410.1 // AT1G07890.6 // AT2G18020.1 // AT4G29060.2 // AT3G22200.1 // AT1G43170.3
GO:0019438	P	aromatic compound biosynthetic process	6	269	3058	28362	1	1	// AT1G08200.1 // AT4G38510.1 // AT4G38510.2 // AT4G38510.4 // AT3G54640.1 // AT5G54160.1
GO:0016053	P	organic acid biosynthetic process	6	269	531	28362	0.39	1	// AT3G44310.2 // AT3G17820.1 // AT3G44300.1 // AT2G45790.1 // AT1G31180.1 // AT3G54640.1
GO:0007154	P	cell communication	9	269	2223	28362	1	1	// AT3G47340.1 // AT3G47340.2 // AT5G21090.1 // AT4G12720.3 // AT4G12720.2 // AT4G12720.1 // AT3G22200.1 // AT4G18760.1 // AT1G76030.1
GO:0019637	P	organophosphate metabolic process	5	269	524	28362	0.56	1	// AT4G38510.1 // AT4G38510.2 // AT4G38510.3 // AT4G38510.4 // AT2G36580.1
GO:0023052	P	signaling	6	269	1997	28362	1	1	// AT5G21090.1 // AT4G12720.3 // AT4G12720.2 // AT4G12720.1 // AT4G18760.1 // AT1G76030.1
GO:0007165	P	signal transduction	6	269	1965	28362	1	1	// AT5G21090.1 // AT4G12720.3 // AT4G12720.2 // AT4G12720.1 // AT4G18760.1 // AT1G76030.1
GO:0034645	P	cellular macromolecule biosynthetic process	44	269	4455	28362	0.41	1	// AT3G13920.1 // AT1G30230.2 // AT3G13920.3 // AT2G01250.2 // AT1G33140.1 // AT5G15200.1 // AT5G15200.2 // AT3G02080.1 // AT1G30230.1 // AT1G22780.1 // AT4G29060.2 // AT1G07930.2 // AT1G29880.1 // AT4G31700.2 // AT3G53870.1 // AT4G31700.1 // AT1G43170.1 // ATCG00830.1 // AT1G43170.2 // AT3G61110.1 // AT1G43170.4 // AT4G33760.1 // AT1G72370.2 // AT1G72370.1 // AT1G34030.1 // AT5G20290.1 // AT4G09…
GO:0014070	P	response to organic cyclic compound	5	269	405	28362	0.34	1	// AT2G05520.6 // AT2G05520.5 // AT2G05520.4 // AT2G05520.3 // AT2G05520.2
GO:0006807	P	nitrogen compound metabolic process	67	269	6241	28362	0.14	1	// AT5G20290.1 // AT3G13920.1 // AT1G30230.2 // AT3G13920.3 // AT2G01250.2 // AT1G43170.3 // AT4G29740.2 // AT1G33140.1 // AT2G36060.3 // AT5G15200.1 // AT5G15200.2 // AT3G02080.1 // AT1G30230.1 // AT1G22780.1 // AT2G18020.1 // AT4G29060.2 // AT1G07930.2 // AT1G29880.1 // AT5G38470.2 // AT3G53870.1 // AT5G37600.1 // AT5G38470.1 // AT1G43170.1 // AT3G44890.1 // AT3G54660.1 // AT1G43170.2 // AT3G61…
GO:0009651	P	response to salt stress	9	269	574	28362	0.1	1	// AT1G73260.1 // AT3G53870.1 // AT4G12720.3 // AT4G12720.2 // AT4G12720.1 // AT4G38630.1 // AT1G72370.2 // AT1G72370.1 // AT5G35530.1
GO:0043170	P	macromolecule metabolic process	66	269	8111	28362	0.94	1	// AT3G13920.1 // AT1G30230.2 // AT3G13920.3 // AT2G01250.2 // AT4G25130.1 // AT1G33140.1 // AT2G36060.3 // AT1G21880.1 // AT5G15200.1 // AT5G15200.2 // AT3G02080.1 // AT1G30230.1 // AT1G22780.1 // AT4G29060.2 // AT1G21880.2 // AT1G66980.1 // AT1G07930.2 // AT1G29880.1 // AT5G38470.2 // AT1G23440.1 // AT5G38470.1 // AT5G35530.1 // ATCG00830.1 // AT1G43170.2 // AT3G61110.1 // AT1G43170.4 // AT4G33…
GO:0050789	P	regulation of biological process	9	269	5306	28362	1	1	// AT5G09660.2 // AT5G21090.1 // AT4G18760.1 // AT2G20270.1 // AT4G12720.3 // AT4G12720.2 // AT4G12720.1 // AT4G38630.1 // AT1G76030.1
GO:1901575	P	organic substance catabolic process	11	269	1249	28362	0.64	1	// AT1G78870.2 // AT1G78870.1 // AT5G09660.2 // AT3G47340.1 // AT3G47340.2 // AT1G65350.1 // AT2G36580.1 // AT4G38630.1 // AT3G22200.1 // AT1G16890.2 // AT2G27020.1
GO:0044265	P	cellular macromolecule catabolic process	6	269	541	28362	0.41	1	// AT1G78870.2 // AT1G78870.1 // AT1G16890.2 // AT1G65350.1 // AT4G38630.1 // AT2G27020.1
GO:0016049	P	cell growth	5	269	428	28362	0.38	1	// AT4G38630.1 // AT3G22200.1 // AT1G75780.1 // AT2G03680.2 // AT2G03680.1
GO:0044260	P	cellular macromolecule metabolic process	62	269	7410	28362	0.89	1	// AT3G13920.1 // AT1G30230.2 // AT3G13920.3 // AT2G01250.2 // AT4G25130.1 // AT1G33140.1 // AT2G36060.3 // AT1G21880.1 // AT5G15200.1 // AT5G15200.2 // AT3G02080.1 // AT1G30230.1 // AT1G22780.1 // AT4G29060.2 // AT1G21880.2 // AT1G66980.1 // AT1G07930.2 // AT1G29880.1 // AT5G38470.2 // AT3G53870.1 // AT5G38470.1 // AT5G35530.1 // ATCG00830.1 // AT1G43170.2 // AT3G61110.1 // AT1G43170.4 // AT4G33…
GO:0042254	P	ribosome biogenesis	6	269	341	28362	0.11	1	// AT5G20290.1 // AT3G61110.1 // AT2G45710.1 // AT1G72370.2 // AT1G72370.1 // AT3G44890.1
GO:0016043	P	cellular component organization	13	269	2456	28362	0.99	1	// AT3G07540.1 // AT2G03680.1 // AT1G75780.1 // AT2G05170.1 // AT3G43270.1 // AT4G14960.1 // AT2G43800.1 // AT3G22200.1 // AT4G38630.1 // AT1G72370.2 // AT1G72370.1 // AT3G54640.1 // AT2G03680.2
GO:0065007	P	biological regulation	13	269	6062	28362	1	1	// AT3G44310.2 // AT5G09660.2 // AT3G56240.1 // AT4G29740.2 // AT5G21090.1 // AT4G18760.1 // AT2G20270.1 // AT3G44300.1 // AT4G12720.3 // AT4G12720.1 // AT4G38630.1 // AT1G76030.1 // AT4G12720.2
GO:1901360	P	organic cyclic compound metabolic process	18	269	4700	28362	1	1	// AT1G29880.1 // AT1G78870.2 // AT1G78870.1 // AT5G38470.2 // AT5G38470.1 // AT2G36060.1 // AT2G36060.2 // AT2G36060.3 // AT2G36580.1 // AT5G27470.1 // AT4G38510.1 // AT4G38510.2 // AT4G38510.3 // AT4G38510.4 // AT1G08200.1 // AT4G33760.1 // AT3G54640.1 // AT5G54160.1
GO:0065008	P	regulation of biological quality	6	269	1255	28362	0.98	1	// AT3G44310.2 // AT3G56240.1 // AT4G29740.2 // AT2G20270.1 // AT3G44300.1 // AT1G76030.1
GO:0018130	P	heterocycle biosynthetic process	5	269	2957	28362	1	1	// AT4G38510.4 // AT4G38510.1 // AT4G38510.2 // AT3G54640.1 // AT1G08200.1
GO:0048316	P	seed development	9	269	661	28362	0.18	1	// AT1G43170.1 // AT1G43170.3 // AT1G43170.2 // AT1G43170.4 // AT5G61410.2 // AT5G61410.1 // AT1G07890.6 // AT4G29060.2 // AT2G18020.1
GO:0006812	P	cation transport	5	269	362	28362	0.26	1	// AT4G38510.1 // AT4G38510.2 // AT4G38510.3 // AT4G38510.4 // AT3G56240.1
GO:0006811	P	ion transport	5	269	645	28362	0.73	1	// AT4G38510.1 // AT4G38510.2 // AT4G38510.3 // AT4G38510.4 // AT3G56240.1
GO:0006810	P	transport	15	269	2391	28362	0.97	1	// AT1G07140.1 // AT3G56240.1 // AT4G12480.1 // AT4G00165.2 // AT4G00165.1 // AT4G12470.1 // AT4G38510.1 // AT4G38510.2 // AT4G38510.3 // AT4G38510.4 // AT4G22470.1 // AT5G59310.1 // AT4G12500.1 // AT3G53420.1 // AT3G53420.2
GO:0044710	P	single-organism metabolic process	31	269	3970	28362	0.9	1	// AT1G66980.1 // AT5G03610.1 // AT1G29880.1 // AT1G74100.1 // AT4G36945.1 // AT2G36580.1 // AT4G33760.1 // AT2G30860.2 // AT2G45790.1 // AT2G30860.1 // AT5G54160.1 // AT3G44310.2 // AT3G47340.1 // AT3G47340.2 // AT5G37600.1 // AT3G17820.1 // AT1G31180.1 // AT3G22200.1 // AT3G14940.1 // AT3G54640.1 // AT5G66530.1 // AT2G35840.2 // AT2G35840.1 // AT5G09660.2 // AT5G27470.1 // ATCG00490.1 // AT4G38…
GO:0006952	P	defense response	18	269	1566	28362	0.24	1	// AT4G23210.3 // AT4G23210.2 // AT4G23210.1 // AT4G12480.1 // AT1G45145.1 // AT1G74100.1 // AT1G26630.1 // AT2G30860.1 // AT4G12470.1 // AT4G12720.3 // AT4G12720.2 // AT4G12720.1 // AT2G30860.2 // AT5G43580.1 // AT2G37130.2 // AT3G54640.1 // AT1G72930.1 // AT5G39580.1
GO:0043412	P	macromolecule modification	5	269	2532	28362	1	1	// AT1G66980.1 // AT4G25130.1 // AT5G61640.1 // AT1G65350.1 // AT5G07470.1
GO:0036211	P	protein modification process	5	269	2126	28362	1	1	// AT1G66980.1 // AT4G25130.1 // AT5G61640.1 // AT1G65350.1 // AT5G07470.1
GO:0008152	P	metabolic process	121	269	12035	28362	0.22	1	// AT5G20290.1 // AT3G13920.1 // AT3G13920.3 // AT1G33140.1 // AT1G43170.4 // AT1G29930.1 // AT5G03610.1 // AT4G29360.2 // AT5G38470.2 // AT5G38470.1 // AT3G54660.1 // AT2G45790.1 // AT1G29910.1 // AT1G72370.2 // AT1G72370.1 // AT1G34030.1 // AT4G10340.1 // AT3G44300.1 // AT1G29920.1 // AT4G29360.1 // AT3G14940.1 // AT4G18360.1 // AT2G27020.1 // AT2G44120.1 // AT2G44120.2 // AT1G77060.1 // AT1G26…
GO:0034641	P	cellular nitrogen compound metabolic process	59	269	5805	28362	0.3	1	// AT3G13920.1 // AT1G30230.2 // AT3G13920.3 // AT2G01250.2 // AT2G36060.1 // AT1G33140.1 // AT2G36060.3 // AT5G15200.1 // AT5G15200.2 // AT3G02080.1 // AT1G30230.1 // AT1G22780.1 // AT4G29060.2 // AT1G07930.2 // AT1G29880.1 // AT5G38470.2 // AT3G53870.1 // AT5G38470.1 // AT1G43170.1 // AT3G44890.1 // AT3G54660.1 // AT1G43170.2 // AT3G61110.1 // AT1G43170.4 // AT2G36580.1 // AT4G33760.1 // AT1G72…
GO:0051234	P	establishment of localization	15	269	2406	28362	0.97	1	// AT1G07140.1 // AT3G56240.1 // AT4G12480.1 // AT4G00165.2 // AT4G00165.1 // AT4G12470.1 // AT4G38510.1 // AT4G38510.2 // AT4G38510.3 // AT4G38510.4 // AT4G22470.1 // AT5G59310.1 // AT4G12500.1 // AT3G53420.1 // AT3G53420.2
GO:0051603	P	proteolysis involved in cellular protein catabolic process	6	269	435	28362	0.24	1	// AT1G78870.2 // AT1G78870.1 // AT1G16890.2 // AT1G65350.1 // AT4G38630.1 // AT2G27020.1
GO:0044271	P	cellular nitrogen compound biosynthetic process	49	269	4436	28362	0.14	1	// AT3G13920.1 // AT1G30230.2 // AT3G13920.3 // AT2G01250.2 // AT1G33140.1 // AT5G15200.1 // AT5G15200.2 // AT3G02080.1 // AT1G30230.1 // AT1G22780.1 // AT4G29060.2 // AT1G07930.2 // AT1G29880.1 // AT4G31700.2 // AT3G53870.1 // AT4G31700.1 // AT1G43170.1 // AT3G44890.1 // ATCG00830.1 // AT1G43170.2 // AT3G61110.1 // AT1G43170.4 // AT4G33760.1 // AT1G72370.2 // AT1G72370.1 // AT1G34030.1 // AT5G20…
GO:0046394	P	carboxylic acid biosynthetic process	5	269	438	28362	0.4	1	// AT3G44310.2 // AT3G17820.1 // AT1G31180.1 // AT3G44300.1 // AT2G45790.1
GO:0006511	P	ubiquitin-dependent protein catabolic process	6	269	376	28362	0.15	1	// AT1G78870.2 // AT1G78870.1 // AT1G16890.2 // AT1G65350.1 // AT4G38630.1 // AT2G27020.1
GO:0009117	P	nucleotide metabolic process	5	269	302	28362	0.16	1	// AT4G38510.1 // AT4G38510.2 // AT4G38510.3 // AT4G38510.4 // AT2G36580.1
GO:0006753	P	nucleoside phosphate metabolic process	5	269	305	28362	0.17	1	// AT4G38510.1 // AT4G38510.2 // AT4G38510.3 // AT4G38510.4 // AT2G36580.1
GO:0009314	P	response to radiation	7	269	772	28362	0.6	1	// AT3G47340.1 // AT1G75780.1 // AT1G74310.1 // AT4G10340.1 // AT1G29920.1 // AT2G41100.1 // AT3G47340.2
GO:0009791	P	post-embryonic development	12	269	1576	28362	0.82	1	// AT4G13850.2 // AT4G13850.1 // AT1G43170.1 // AT1G43170.3 // AT1G43170.2 // AT1G43170.4 // AT5G61410.2 // AT4G38630.1 // AT5G61410.1 // AT1G07890.6 // AT4G29060.2 // AT2G18020.1
GO:0044723	P	single-organism carbohydrate metabolic process	6	269	613	28362	0.53	1	// AT2G35840.2 // AT2G35840.1 // AT2G36580.1 // AT2G45790.1 // AT1G66980.1 // AT5G66530.1
GO:0009416	P	response to light stimulus	7	269	744	28362	0.56	1	// AT3G47340.1 // AT1G75780.1 // AT1G74310.1 // AT4G10340.1 // AT1G29920.1 // AT2G41100.1 // AT3G47340.2
GO:0009653	P	anatomical structure morphogenesis	5	269	919	28362	0.94	1	// AT4G38630.1 // AT3G22200.1 // AT1G75780.1 // AT2G03680.2 // AT2G03680.1
GO:0044699	P	single-organism process	76	269	9448	28362	0.97	1	// AT5G61410.1 // AT4G13850.2 // AT4G13850.1 // AT1G33140.1 // AT5G59310.1 // AT1G43170.4 // AT1G66980.1 // AT1G07890.6 // AT2G18020.1 // AT4G29060.2 // AT5G03610.1 // AT1G75780.1 // AT2G29550.1 // AT1G29880.1 // ATCG00490.1 // AT1G07140.1 // AT1G74100.1 // AT1G43170.1 // AT2G03680.1 // AT2G03680.2 // AT5G12250.1 // AT4G36945.1 // AT2G36580.1 // AT4G33760.1 // AT4G14960.1 // AT2G43800.1 // AT4G12…
GO:0009719	P	response to endogenous stimulus	16	269	1732	28362	0.58	1	// AT1G20450.2 // AT1G74100.1 // AT4G26120.1 // AT5G59310.1 // ATCG00490.1 // AT4G38630.1 // AT2G42680.1 // AT3G58680.1 // AT5G59320.1 // AT1G20440.1 // AT1G20450.1 // AT2G05520.6 // AT2G05520.5 // AT2G05520.4 // AT2G05520.3 // AT2G05520.2
GO:0006139	P	nucleobase-containing compound metabolic process	16	269	4178	28362	1	1	// AT1G29880.1 // AT1G78870.2 // AT1G78870.1 // AT5G38470.2 // AT5G38470.1 // AT2G36060.1 // AT2G36060.2 // AT2G36060.3 // AT2G36580.1 // AT4G33760.1 // AT4G38510.1 // AT4G38510.2 // AT4G38510.3 // AT4G38510.4 // AT1G08200.1 // AT5G27470.1
GO:0009057	P	macromolecule catabolic process	6	269	747	28362	0.71	1	// AT1G78870.2 // AT1G78870.1 // AT1G16890.2 // AT1G65350.1 // AT4G38630.1 // AT2G27020.1
GO:0044248	P	cellular catabolic process	15	269	1024	28362	0.067	1	// AT1G78870.2 // AT1G21880.2 // AT5G09660.2 // AT3G47340.1 // AT3G47340.2 // AT1G65350.1 // AT1G21880.1 // AT1G78870.1 // AT2G30860.2 // AT2G30860.1 // AT4G38630.1 // AT3G22200.1 // AT2G27020.1 // AT1G16890.2 // AT3G47540.1
GO:0022613	P	ribonucleoprotein complex biogenesis	6	269	399	28362	0.18	1	// AT5G20290.1 // AT3G61110.1 // AT2G45710.1 // AT1G72370.2 // AT1G72370.1 // AT3G44890.1
GO:0006508	P	proteolysis	10	269	907	28362	0.36	1	// AT1G78870.2 // AT1G78870.1 // AT1G44130.1 // AT1G23440.1 // AT5G48430.1 // AT1G16890.2 // AT1G65350.1 // AT4G38630.1 // AT5G23210.3 // AT2G27020.1
GO:0060560	P	developmental growth involved in morphogenesis	5	269	334	28362	0.22	1	// AT4G38630.1 // AT3G22200.1 // AT1G75780.1 // AT2G03680.2 // AT2G03680.1
GO:0043632	P	modification-dependent macromolecule catabolic process	6	269	380	28362	0.16	1	// AT1G78870.2 // AT1G78870.1 // AT1G16890.2 // AT1G65350.1 // AT4G38630.1 // AT2G27020.1
GO:0032502	P	developmental process	18	269	3233	28362	1	1	// AT4G13850.2 // AT3G56240.1 // AT4G13850.1 // AT1G43170.1 // AT2G03680.1 // AT1G33140.1 // AT1G43170.2 // AT1G43170.4 // AT1G43170.3 // AT5G61410.2 // AT4G38630.1 // AT5G61410.1 // AT1G07890.6 // AT2G18020.1 // AT4G29060.2 // AT3G22200.1 // AT1G75780.1 // AT2G03680.2
GO:0006996	P	organelle organization	6	269	1335	28362	0.99	1	// AT3G07540.1 // AT2G05170.1 // AT4G14960.1 // AT2G43800.1 // AT1G72370.2 // AT1G72370.1
GO:0032501	P	multicellular organismal process	14	269	3032	28362	1	1	// AT4G13850.2 // AT4G13850.1 // AT1G43170.1 // AT1G33140.1 // AT1G43170.2 // AT1G43170.4 // AT5G61410.2 // AT4G38630.1 // AT5G61410.1 // AT1G07890.6 // AT2G18020.1 // AT4G29060.2 // AT3G22200.1 // AT1G43170.3
GO:0048608	P	reproductive structure development	11	269	1265	28362	0.66	1	// AT1G43170.1 // AT1G43170.3 // AT1G43170.2 // AT1G43170.4 // AT5G61410.2 // AT4G38630.1 // AT5G61410.1 // AT1G07890.6 // AT2G18020.1 // AT4G29060.2 // AT3G22200.1
GO:0044238	P	primary metabolic process	90	269	9890	28362	0.71	1	// AT5G20290.1 // AT3G13920.1 // AT3G13920.3 // AT1G33140.1 // AT4G36945.1 // AT5G03610.1 // AT4G29360.2 // AT5G38470.2 // AT5G38470.1 // AT2G45790.1 // AT1G72370.2 // AT1G72370.1 // AT1G34030.1 // AT4G29360.1 // AT3G14940.1 // AT2G27020.1 // AT2G44120.1 // AT2G44120.2 // AT1G26630.1 // AT5G27470.1 // AT5G61410.2 // AT5G61410.1 // ATCG01310.1 // AT1G23440.1 // AT2G01250.2 // AT4G25130.1 // AT5G61…
GO:0009987	P	cellular process	133	269	12771	28362	0.083	1	// AT3G13920.1 // AT3G13920.3 // AT1G33140.1 // AT1G29930.1 // AT5G38470.2 // AT5G38470.1 // AT2G03680.1 // AT3G54660.1 // AT2G45790.1 // AT1G29910.1 // AT1G72370.2 // AT1G72370.1 // AT1G34030.1 // AT4G23210.3 // AT4G23210.2 // AT4G23210.1 // AT4G10340.1 // AT2G20270.1 // AT3G44300.1 // AT1G29920.1 // AT3G14940.1 // AT2G27020.1 // AT2G44120.1 // AT2G44120.2 // AT1G26630.1 // AT5G27470.1 // AT2G43…
GO:0006725	P	cellular aromatic compound metabolic process	19	269	4588	28362	1	1	// AT1G29880.1 // AT1G78870.2 // AT1G78870.1 // AT5G38470.2 // AT5G38470.1 // AT4G29740.2 // AT2G36060.2 // AT2G36060.3 // AT2G36580.1 // AT5G27470.1 // AT4G38510.1 // AT4G38510.2 // AT4G38510.3 // AT4G38510.4 // AT2G36060.1 // AT1G08200.1 // AT4G33760.1 // AT3G54640.1 // AT5G54160.1
GO:0098542	P	defense response to other organism	14	269	936	28362	0.066	1	// AT4G23210.3 // AT4G23210.2 // AT4G23210.1 // AT4G12480.1 // AT1G45145.1 // AT1G74100.1 // AT1G26630.1 // AT4G12470.1 // AT4G12720.3 // AT4G12720.2 // AT4G12720.1 // AT5G39580.1 // AT2G37130.2 // AT3G54640.1
GO:0055086	P	nucleobase-containing small molecule metabolic process	5	269	370	28362	0.28	1	// AT4G38510.1 // AT4G38510.2 // AT4G38510.3 // AT4G38510.4 // AT2G36580.1
GO:0010154	P	fruit development	10	269	702	28362	0.14	1	// AT1G43170.1 // AT1G43170.3 // AT1G43170.2 // AT1G43170.4 // AT5G61410.2 // AT5G61410.1 // AT1G07890.6 // AT3G22200.1 // AT4G29060.2 // AT2G18020.1
GO:0033036	P	macromolecule localization	9	269	996	28362	0.61	1	// AT1G07140.1 // AT4G12480.1 // AT4G00165.2 // AT4G00165.1 // AT4G12470.1 // AT4G22470.1 // AT5G59310.1 // AT4G12500.1 // AT3G54640.1
GO:0009725	P	response to hormone	15	269	1631	28362	0.59	1	// AT1G20450.2 // AT1G74100.1 // AT5G59310.1 // ATCG00490.1 // AT4G38630.1 // AT2G42680.1 // AT3G58680.1 // AT5G59320.1 // AT1G20440.1 // AT1G20450.1 // AT2G05520.6 // AT2G05520.5 // AT2G05520.4 // AT2G05520.3 // AT2G05520.2
GO:1901135	P	carbohydrate derivative metabolic process	6	269	645	28362	0.58	1	// AT1G08200.1 // AT2G36580.1 // AT4G38510.1 // AT4G38510.2 // AT4G38510.3 // AT4G38510.4
GO:0048731	P	system development	11	269	1929	28362	0.98	1	// AT1G43170.1 // AT1G43170.3 // AT1G43170.2 // AT1G43170.4 // AT5G61410.2 // AT4G38630.1 // AT5G61410.1 // AT1G07890.6 // AT2G18020.1 // AT4G29060.2 // AT3G22200.1
GO:0009790	P	embryo development	9	269	571	28362	0.098	1	// AT1G43170.1 // AT1G43170.3 // AT1G43170.2 // AT1G43170.4 // AT5G61410.2 // AT5G61410.1 // AT1G07890.6 // AT4G29060.2 // AT2G18020.1
GO:0061458	P	reproductive system development	11	269	1265	28362	0.66	1	// AT1G43170.1 // AT1G43170.3 // AT1G43170.2 // AT1G43170.4 // AT5G61410.2 // AT4G38630.1 // AT5G61410.1 // AT1G07890.6 // AT2G18020.1 // AT4G29060.2 // AT3G22200.1
GO:0019752	P	carboxylic acid metabolic process	13	269	864	28362	0.072	1	// AT1G29880.1 // AT3G44310.2 // AT5G09660.2 // AT3G47340.1 // AT3G47340.2 // AT2G36580.1 // AT5G27470.1 // AT3G17820.1 // AT3G44300.1 // AT2G45790.1 // AT3G22200.1 // AT1G31180.1 // AT4G33760.1
GO:0090304	P	nucleic acid metabolic process	10	269	3768	28362	1	1	// AT1G29880.1 // AT1G78870.2 // AT1G78870.1 // AT5G38470.2 // AT5G38470.1 // AT2G36060.1 // AT2G36060.2 // AT2G36060.3 // AT4G33760.1 // AT5G27470.1
GO:0044237	P	cellular metabolic process	102	269	9879	28362	0.16	1	// AT3G13920.1 // AT3G13920.3 // AT1G33140.1 // AT1G29930.1 // AT5G38470.2 // AT5G38470.1 // AT3G54660.1 // AT2G45790.1 // AT1G29910.1 // AT1G72370.2 // AT1G72370.1 // AT1G34030.1 // AT4G10340.1 // AT3G44300.1 // AT1G29920.1 // AT3G14940.1 // AT2G27020.1 // AT2G44120.1 // AT2G44120.2 // AT1G26630.1 // AT5G27470.1 // ATCG01310.1 // AT2G01250.2 // AT4G25130.1 // AT5G61640.1 // AT3G02080.1 // AT4G29…
GO:0072521	P	purine-containing compound metabolic process	5	269	233	28362	0.075	1	// AT4G38510.1 // AT4G38510.2 // AT4G38510.3 // AT4G38510.4 // AT2G36580.1
GO:0007275	P	multicellular organism development	14	269	2811	28362	1	1	// AT4G13850.2 // AT4G13850.1 // AT1G43170.1 // AT1G33140.1 // AT1G43170.2 // AT1G43170.4 // AT5G61410.2 // AT4G38630.1 // AT5G61410.1 // AT1G07890.6 // AT2G18020.1 // AT4G29060.2 // AT3G22200.1 // AT1G43170.3
GO:0040007	P	growth	5	269	678	28362	0.77	1	// AT4G38630.1 // AT3G22200.1 // AT1G75780.1 // AT2G03680.2 // AT2G03680.1
GO:0033993	P	response to lipid	12	269	772	28362	0.068	1	// AT1G20450.2 // AT5G59310.1 // ATCG00490.1 // AT4G38630.1 // AT5G59320.1 // AT1G20440.1 // AT1G20450.1 // AT2G05520.6 // AT2G05520.5 // AT2G05520.4 // AT2G05520.3 // AT2G05520.2
GO:0071554	P	cell wall organization or biogenesis	6	269	704	28362	0.66	1	// AT3G43270.1 // AT5G57550.1 // AT1G21880.1 // AT1G21880.2 // AT3G54640.1 // AT3G47540.1
GO:0071704	P	organic substance metabolic process	104	269	10672	28362	0.39	1	// AT5G20290.1 // AT3G13920.1 // AT3G13920.3 // AT1G33140.1 // AT4G36945.1 // AT5G03610.1 // AT4G29360.2 // AT5G38470.2 // AT5G38470.1 // AT3G54660.1 // AT2G45790.1 // AT1G72370.2 // AT1G72370.1 // AT1G34030.1 // AT3G44300.1 // AT4G29360.1 // AT3G14940.1 // AT2G27020.1 // AT2G44120.1 // AT2G44120.2 // AT1G26630.1 // AT5G27470.1 // AT5G61410.2 // AT5G61410.1 // ATCG01310.1 // AT1G23440.1 // AT2G01…
GO:0010467	P	gene expression	44	269	4747	28362	0.59	1	// AT3G13920.1 // AT1G30230.2 // AT3G13920.3 // AT2G01250.2 // AT1G33140.1 // AT5G15200.1 // AT5G15200.2 // AT3G02080.1 // AT1G30230.1 // AT1G22780.1 // AT4G29060.2 // AT1G07930.2 // AT1G29880.1 // AT4G31700.2 // AT3G53870.1 // AT4G31700.1 // AT1G43170.1 // ATCG00830.1 // AT1G43170.2 // AT3G61110.1 // AT1G43170.4 // AT4G33760.1 // AT1G72370.2 // AT1G72370.1 // AT1G34030.1 // AT5G20290.1 // AT4G09…
GO:0071702	P	organic substance transport	8	269	1234	28362	0.9	1	// AT1G07140.1 // AT4G12480.1 // AT4G00165.2 // AT4G00165.1 // AT4G12470.1 // AT4G22470.1 // AT5G59310.1 // AT4G12500.1
GO:1901576	P	organic substance biosynthetic process	59	269	5913	28362	0.35	1	// AT4G38510.4 // AT3G13920.1 // AT1G30230.2 // AT3G13920.3 // AT2G01250.2 // AT1G33140.1 // AT5G15200.1 // AT5G15200.2 // AT3G02080.1 // AT1G30230.1 // AT1G22780.1 // AT4G29060.2 // AT1G07930.2 // AT1G29880.1 // AT4G31700.2 // AT3G53870.1 // AT4G31700.1 // AT1G43170.1 // AT3G44890.1 // ATCG00830.1 // AT1G43170.2 // AT3G61110.1 // AT1G43170.4 // AT4G33760.1 // AT2G45790.1 // AT1G72370.2 // AT1G72…
GO:0019941	P	modification-dependent protein catabolic process	6	269	378	28362	0.15	1	// AT1G78870.2 // AT1G78870.1 // AT1G16890.2 // AT1G65350.1 // AT4G38630.1 // AT2G27020.1
GO:0044249	P	cellular biosynthetic process	61	269	5870	28362	0.23	1	// AT4G38510.4 // AT1G09430.1 // AT3G13920.1 // AT1G30230.2 // AT3G13920.3 // AT2G01250.2 // AT1G33140.1 // AT5G15200.1 // AT5G15200.2 // AT3G02080.1 // AT1G30230.1 // AT1G22780.1 // AT4G29060.2 // AT1G07930.2 // AT1G29880.1 // AT4G31700.2 // AT3G53870.1 // AT1G74100.1 // AT1G43170.1 // AT3G44890.1 // ATCG00830.1 // AT1G43170.2 // AT3G61110.1 // AT1G43170.4 // AT4G33760.1 // AT2G45790.1 // AT1G72…
GO:0006464	P	cellular protein modification process	5	269	2126	28362	1	1	// AT1G66980.1 // AT4G25130.1 // AT5G61640.1 // AT1G65350.1 // AT5G07470.1
GO:0044767	P	single-organism developmental process	18	269	3131	28362	0.99	1	// AT4G13850.2 // AT3G56240.1 // AT4G13850.1 // AT1G43170.1 // AT2G03680.1 // AT1G33140.1 // AT1G43170.2 // AT1G43170.4 // AT1G43170.3 // AT5G61410.2 // AT4G38630.1 // AT5G61410.1 // AT1G07890.6 // AT2G18020.1 // AT4G29060.2 // AT3G22200.1 // AT1G75780.1 // AT2G03680.2
GO:0022414	P	reproductive process	11	269	1715	28362	0.94	1	// AT1G43170.1 // AT1G43170.3 // AT1G43170.2 // AT1G43170.4 // AT5G61410.2 // AT4G38630.1 // AT5G61410.1 // AT1G07890.6 // AT2G18020.1 // AT4G29060.2 // AT3G22200.1
GO:0044765	P	single-organism transport	14	269	1004	28362	0.1	1	// AT1G07140.1 // AT4G12480.1 // AT4G00165.2 // AT4G00165.1 // AT4G12470.1 // AT4G38510.1 // AT4G38510.2 // AT4G38510.3 // AT4G38510.4 // AT4G22470.1 // AT5G59310.1 // AT4G12500.1 // AT3G53420.1 // AT3G53420.2
GO:0009059	P	macromolecule biosynthetic process	44	269	4511	28362	0.45	1	// AT3G13920.1 // AT1G30230.2 // AT3G13920.3 // AT2G01250.2 // AT1G33140.1 // AT5G15200.1 // AT5G15200.2 // AT3G02080.1 // AT1G30230.1 // AT1G22780.1 // AT4G29060.2 // AT1G07930.2 // AT1G29880.1 // AT4G31700.2 // AT3G53870.1 // AT4G31700.1 // AT1G43170.1 // ATCG00830.1 // AT1G43170.2 // AT3G61110.1 // AT1G43170.4 // AT4G33760.1 // AT1G72370.2 // AT1G72370.1 // AT1G34030.1 // AT5G20290.1 // AT4G09…
GO:0044763	P	single-organism cellular process	50	269	6591	28362	0.97	1	// AT1G66980.1 // AT2G29550.1 // AT1G29880.1 // AT1G74100.1 // AT2G03680.1 // AT2G03680.2 // AT5G12250.1 // AT2G36580.1 // AT4G33760.1 // AT4G14960.1 // AT2G43800.1 // AT4G12720.3 // AT2G45790.1 // AT4G12720.1 // AT2G30860.1 // AT2G30860.2 // AT1G75780.1 // AT4G12720.2 // AT1G20010.1 // AT3G44310.2 // AT4G23210.3 // AT4G23210.2 // AT4G23210.1 // AT3G47340.1 // AT3G47340.2 // AT5G37600.1 // AT3G17…
GO:0009116	P	nucleoside metabolic process	5	269	258	28362	0.1	1	// AT4G38510.1 // AT4G38510.2 // AT4G38510.3 // AT4G38510.4 // AT2G36580.1
GO:0009119	P	ribonucleoside metabolic process	5	269	227	28362	0.069	1	// AT4G38510.1 // AT4G38510.2 // AT4G38510.3 // AT4G38510.4 // AT2G36580.1
GO:0009056	P	catabolic process	17	269	1430	28362	0.2	1	// AT1G78870.2 // AT3G47340.1 // AT1G21880.2 // AT5G09660.2 // AT4G29740.2 // AT3G47340.2 // AT1G65350.1 // AT2G36580.1 // AT1G21880.1 // AT1G78870.1 // AT2G30860.2 // AT2G30860.1 // AT4G38630.1 // AT3G22200.1 // AT2G27020.1 // AT1G16890.2 // AT3G47540.1
GO:0051179	P	localization	16	269	2517	28362	0.97	1	// AT1G07140.1 // AT3G56240.1 // AT4G12480.1 // AT4G00165.2 // AT4G00165.1 // AT4G12470.1 // AT4G38510.1 // AT4G38510.2 // AT4G38510.3 // AT4G38510.4 // AT4G22470.1 // AT5G59310.1 // AT4G12500.1 // AT3G54640.1 // AT3G53420.1 // AT3G53420.2
GO:1902578	P	single-organism localization	14	269	1040	28362	0.12	1	// AT1G07140.1 // AT4G12480.1 // AT4G00165.2 // AT4G00165.1 // AT4G12470.1 // AT4G38510.1 // AT4G38510.2 // AT4G38510.3 // AT4G38510.4 // AT4G22470.1 // AT5G59310.1 // AT4G12500.1 // AT3G53420.1 // AT3G53420.2
GO:0005975	P	carbohydrate metabolic process	14	269	1144	28362	0.2	1	// AT2G35840.2 // AT2G35840.1 // AT1G08110.4 // AT1G08110.2 // AT1G08110.3 // AT2G36580.1 // AT1G08110.1 // AT5G61410.2 // AT1G66980.1 // AT5G61410.1 // AT2G45790.1 // AT4G29360.1 // AT4G29360.2 // AT5G66530.1
GO:0009620	P	response to fungus	5	269	573	28362	0.63	1	// AT4G12470.1 // AT2G37130.2 // AT5G39580.1 // AT1G45145.1 // AT4G12480.1
GO:0048856	P	anatomical structure development	17	269	3146	28362	1	1	// AT4G13850.2 // AT4G13850.1 // AT1G43170.1 // AT2G03680.1 // AT1G33140.1 // AT1G43170.2 // AT1G43170.4 // AT1G43170.3 // AT5G61410.2 // AT4G38630.1 // AT5G61410.1 // AT1G07890.6 // AT2G18020.1 // AT4G29060.2 // AT3G22200.1 // AT1G75780.1 // AT2G03680.2
GO:0019693	P	ribose phosphate metabolic process	5	269	245	28362	0.088	1	// AT4G38510.1 // AT4G38510.2 // AT4G38510.3 // AT4G38510.4 // AT2G36580.1
GO:1901657	P	glycosyl compound metabolic process	5	269	326	28362	0.2	1	// AT4G38510.1 // AT4G38510.2 // AT4G38510.3 // AT4G38510.4 // AT2G36580.1
GO:0006796	P	phosphate-containing compound metabolic process	11	269	1735	28362	0.94	1	// AT4G15530.6 // AT4G15530.5 // AT4G15530.4 // AT4G15530.2 // AT4G15530.1 // AT2G36580.1 // AT4G38510.1 // AT4G38510.2 // AT4G38510.3 // AT4G38510.4 // AT1G66980.1
GO:0044085	P	cellular component biogenesis	8	269	1095	28362	0.82	1	// AT5G20290.1 // AT3G61110.1 // AT2G45710.1 // AT5G57550.1 // AT4G38630.1 // AT1G72370.2 // AT1G72370.1 // AT3G44890.1
GO:0006793	P	phosphorus metabolic process	11	269	1751	28362	0.95	1	// AT4G15530.6 // AT4G15530.5 // AT4G15530.4 // AT4G15530.2 // AT4G15530.1 // AT2G36580.1 // AT4G38510.1 // AT4G38510.2 // AT4G38510.3 // AT4G38510.4 // AT1G66980.1
GO:0006259	P	DNA metabolic process	7	269	539	28362	0.26	1	// AT1G78870.2 // AT1G78870.1 // AT5G38470.2 // AT5G38470.1 // AT2G36060.1 // AT2G36060.2 // AT2G36060.3
GO:0005198	F	structural molecule activity	43	269	538	28362	7.4e-26	3.5e-23	// AT1G43170.2 // AT3G53870.1 // AT2G01250.2 // AT1G33140.1 // AT5G15200.1 // AT5G15200.2 // AT3G02080.1 // AT5G35530.1 // AT1G22780.1 // AT2G29550.1 // AT4G31700.2 // AT4G31700.1 // AT1G43170.1 // ATCG00830.1 // AT5G12250.1 // AT3G61110.1 // AT1G43170.4 // AT4G14960.1 // AT1G72370.2 // AT1G72370.1 // AT5G20290.1 // AT1G34030.1 // AT1G20010.1 // AT5G44340.1 // AT1G75780.1 // AT4G09800.1 // AT3G13…
GO:0003735	F	structural constituent of ribosome	33	269	391	28362	1.2e-20	2.7e-18	// AT3G53870.1 // AT2G01250.2 // AT1G33140.1 // AT5G15200.1 // AT5G15200.2 // AT3G02080.1 // AT5G35530.1 // AT1G22780.1 // AT4G31700.2 // AT4G31700.1 // AT1G43170.1 // ATCG00830.1 // AT1G43170.2 // AT3G61110.1 // AT1G43170.4 // AT1G72370.2 // AT1G72370.1 // AT1G34030.1 // AT5G20290.1 // AT4G09800.1 // AT3G13580.3 // AT1G04270.2 // AT3G13580.1 // AT3G13580.2 // AT1G04270.1 // AT2G18020.1 // AT3G44…
GO:0009055	F	electron carrier activity	13	269	196	28362	1e-07	1.6e-05	// AT5G39580.1 // AT1G26390.1 // AT5G19890.1 // AT4G36430.1 // AT1G30730.1 // AT1G26380.1 // AT1G30700.1 // AT2G20270.1 // AT5G64100.1 // AT5G44380.1 // AT4G11290.1 // AT2G37130.2 // AT4G18360.1
GO:0003824	F	catalytic activity	127	269	9101	28362	2e-07	2.4e-05	// AT3G13920.1 // AT3G13920.3 // AT5G64100.1 // AT5G03340.1 // AT4G14710.4 // AT4G14710.1 // AT4G14710.2 // AT4G14710.3 // AT3G14940.1 // AT1G74100.1 // AT3G54640.1 // AT3G54660.1 // AT1G76030.1 // AT2G45790.1 // AT5G54160.1 // AT1G22400.1 // AT4G23210.3 // AT4G23210.2 // AT4G23210.1 // AT4G25810.1 // AT2G20270.1 // AT3G44300.1 // AT4G29360.1 // AT3G47520.1 // AT4G29360.2 // AT4G18360.1 // AT2G27…
GO:0046961	F	proton-transporting ATPase activity, rotational mechanism	5	269	16	28362	1.3e-06	0.00012	// AT1G76030.1 // AT4G38510.2 // AT4G38510.3 // AT4G38510.4 // AT4G38510.1
GO:0016209	F	antioxidant activity	11	269	181	28362	2.2e-06	0.00016	// AT5G39580.1 // AT1G65980.1 // AT4G36430.1 // AT3G54660.1 // AT2G30860.1 // AT5G64100.1 // AT2G30860.2 // AT4G11290.1 // AT1G07890.6 // AT2G37130.2 // AT5G19890.1
GO:0016491	F	oxidoreductase activity	35	269	1547	28362	2.4e-06	0.00016	// AT1G26390.1 // AT4G29740.2 // AT5G61640.1 // AT5G64100.1 // AT2G04700.1 // AT1G07890.6 // AT5G08410.1 // AT1G45145.1 // AT4G14710.4 // AT4G14710.1 // AT4G14710.2 // AT4G14710.3 // AT5G03630.1 // AT5G19890.1 // AT3G54660.1 // AT5G09660.2 // AT1G26380.1 // AT2G30860.2 // AT5G44380.1 // AT4G25130.1 // AT4G36430.1 // AT2G30860.1 // AT2G20270.1 // AT1G31180.1 // AT4G11290.1 // AT3G47520.1 // AT4G18…
GO:0005200	F	structural constituent of cytoskeleton	6	269	37	28362	3e-06	0.00018	// AT1G20010.1 // AT5G44340.1 // AT5G23860.1 // AT5G12250.1 // AT4G14960.1 // AT2G29550.1
GO:0004601	F	peroxidase activity	9	269	133	28362	8.4e-06	0.00044	// AT5G39580.1 // AT4G36430.1 // AT4G11290.1 // AT5G64100.1 // AT2G30860.2 // AT2G30860.1 // AT1G07890.6 // AT2G37130.2 // AT5G19890.1
GO:0036442	F	hydrogen-exporting ATPase activity	5	269	26	28362	9.8e-06	0.00047	// AT1G76030.1 // AT4G38510.2 // AT4G38510.3 // AT4G38510.4 // AT4G38510.1
GO:0016684	F	oxidoreductase activity, acting on peroxide as acceptor	9	269	139	28362	1.2e-05	0.00051	// AT5G39580.1 // AT4G36430.1 // AT4G11290.1 // AT5G64100.1 // AT2G30860.2 // AT2G30860.1 // AT1G07890.6 // AT2G37130.2 // AT5G19890.1
GO:0016702	F	oxidoreductase activity, acting on single donors with incorporation of molecular oxygen, incorporation of two atoms of oxygen	5	269	29	28362	1.6e-05	0.00062	// AT4G14710.4 // AT4G14716.1 // AT4G14710.1 // AT4G14710.2 // AT4G14710.3
GO:0046933	F	proton-transporting ATP synthase activity, rotational mechanism	5	269	30	28362	1.8e-05	0.00067	// AT1G76030.1 // AT4G38510.2 // AT4G38510.3 // AT4G38510.4 // AT4G38510.1
GO:0016701	F	oxidoreductase activity, acting on single donors with incorporation of molecular oxygen	5	269	39	28362	5.7e-05	0.0019	// AT4G14710.4 // AT4G14716.1 // AT4G14710.1 // AT4G14710.2 // AT4G14710.3
GO:0044769	F	ATPase activity, coupled to transmembrane movement of ions, rotational mechanism	5	269	44	28362	9.6e-05	0.003	// AT1G76030.1 // AT4G38510.2 // AT4G38510.3 // AT4G38510.4 // AT4G38510.1
GO:0003755	F	peptidyl-prolyl cis-trans isomerase activity	5	269	58	28362	0.00032	0.0094	// AT1G20810.1 // AT5G13120.1 // AT2G21130.1 // AT5G13410.1 // AT5G64350.1
GO:0016859	F	cis-trans isomerase activity	5	269	61	28362	0.00039	0.011	// AT1G20810.1 // AT5G13120.1 // AT2G21130.1 // AT5G13410.1 // AT5G64350.1
GO:0008135	F	translation factor activity, RNA binding	8	269	181	28362	0.00044	0.012	// AT3G13920.1 // AT3G13920.3 // AT1G26630.1 // AT1G30230.1 // AT1G30230.2 // AT4G29060.2 // AT1G07930.2 // AT1G69410.1
GO:0016853	F	isomerase activity	9	269	264	28362	0.0012	0.03	// AT5G13120.1 // AT5G13410.1 // AT2G21130.1 // AT5G61410.2 // AT5G61410.1 // AT2G45790.1 // AT5G64350.1 // AT1G20810.1 // AT5G66530.1
GO:0019829	F	cation-transporting ATPase activity	5	269	80	28362	0.0013	0.03	// AT1G76030.1 // AT4G38510.2 // AT4G38510.3 // AT4G38510.4 // AT4G38510.1
GO:0016667	F	oxidoreductase activity, acting on a sulfur group of donors	6	269	124	28362	0.0015	0.033	// AT5G07470.1 // AT4G25130.1 // AT3G54660.1 // AT2G20270.1 // AT1G45145.1 // AT5G61640.1
GO:0042625	F	ATPase coupled ion transmembrane transporter activity	5	269	93	28362	0.0024	0.051	// AT1G76030.1 // AT4G38510.2 // AT4G38510.3 // AT4G38510.4 // AT4G38510.1
GO:0022853	F	active ion transmembrane transporter activity	5	269	100	28362	0.0032	0.066	// AT1G76030.1 // AT4G38510.2 // AT4G38510.3 // AT4G38510.4 // AT4G38510.1
GO:0016829	F	lyase activity	10	269	406	28362	0.0063	0.12	// AT3G44310.2 // AT1G08200.1 // AT1G08110.4 // AT1G08110.2 // AT1G08110.3 // AT1G08110.1 // ATCG00490.1 // AT3G44300.1 // AT3G14940.1 // AT3G54640.1
GO:0046906	F	tetrapyrrole binding	10	269	402	28362	0.0059	0.12	// AT5G39580.1 // AT4G36430.1 // AT1G29920.1 // AT5G64100.1 // AT4G10340.1 // AT1G29910.1 // AT4G11290.1 // AT1G29930.1 // AT2G37130.2 // AT5G19890.1
GO:0050662	F	coenzyme binding	8	269	281	28362	0.0063	0.12	// AT1G26390.1 // AT1G30730.1 // AT1G26380.1 // AT1G30700.1 // AT5G44380.1 // AT4G12720.3 // AT4G12720.2 // AT4G12720.1
GO:0051213	F	dioxygenase activity	5	269	135	28362	0.011	0.18	// AT4G14710.4 // AT4G14716.1 // AT4G14710.1 // AT4G14710.2 // AT4G14710.3
GO:0015078	F	hydrogen ion transmembrane transporter activity	5	269	136	28362	0.011	0.18	// AT1G76030.1 // AT4G38510.2 // AT4G38510.3 // AT4G38510.4 // AT4G38510.1
GO:0016798	F	hydrolase activity, acting on glycosyl bonds	10	269	438	28362	0.01	0.18	// AT4G36360.2 // AT4G30280.1 // AT4G25810.1 // AT4G36360.1 // AT5G57550.1 // AT4G29360.1 // AT1G61820.1 // AT4G29360.2 // AT5G48375.1 // AT3G47540.1
GO:0050660	F	flavin adenine dinucleotide binding	5	269	141	28362	0.012	0.2	// AT1G30700.1 // AT5G44380.1 // AT1G30730.1 // AT1G26390.1 // AT1G26380.1
GO:0016874	F	ligase activity	7	269	258	28362	0.013	0.2	// AT1G29880.1 // AT3G47340.1 // AT3G47340.2 // AT5G37600.1 // AT4G33760.1 // AT3G17820.1 // AT5G27470.1
GO:0042623	F	ATPase activity, coupled	9	269	389	28362	0.013	0.2	// AT3G13920.1 // AT3G13920.3 // AT1G72730.1 // AT4G38510.1 // AT5G11200.2 // AT4G38510.3 // AT4G38510.4 // AT1G76030.1 // AT4G38510.2
GO:0016887	F	ATPase activity	11	269	530	28362	0.014	0.2	// AT3G13920.1 // AT3G13920.3 // AT1G72730.1 // AT1G74310.1 // AT5G03340.1 // AT4G38510.1 // AT5G11200.2 // AT4G38510.3 // AT4G38510.4 // AT1G76030.1 // AT4G38510.2
GO:0005509	F	calcium ion binding	7	269	266	28362	0.015	0.21	// AT5G37780.1 // AT1G18210.1 // AT1G18210.2 // AT1G66410.1 // AT1G62820.1 // AT1G77090.1 // AT2G41100.1
GO:0016462	F	pyrophosphatase activity	14	269	809	28362	0.024	0.33	// AT4G38510.4 // AT3G13920.1 // AT3G13920.3 // AT1G72730.1 // AT1G74310.1 // AT5G03340.1 // AT4G38510.1 // AT5G11200.2 // AT4G38510.3 // AT4G12720.3 // AT4G12720.2 // AT4G12720.1 // AT1G76030.1 // AT4G38510.2
GO:0016818	F	hydrolase activity, acting on acid anhydrides, in phosphorus-containing anhydrides	14	269	817	28362	0.026	0.35	// AT4G38510.4 // AT3G13920.1 // AT3G13920.3 // AT1G72730.1 // AT1G74310.1 // AT5G03340.1 // AT4G38510.1 // AT5G11200.2 // AT4G38510.3 // AT4G12720.3 // AT4G12720.2 // AT4G12720.1 // AT1G76030.1 // AT4G38510.2
GO:0016817	F	hydrolase activity, acting on acid anhydrides	14	269	826	28362	0.028	0.36	// AT4G38510.4 // AT3G13920.1 // AT3G13920.3 // AT1G72730.1 // AT1G74310.1 // AT5G03340.1 // AT4G38510.1 // AT5G11200.2 // AT4G38510.3 // AT4G12720.3 // AT4G12720.2 // AT4G12720.1 // AT1G76030.1 // AT4G38510.2
GO:0048037	F	cofactor binding	9	269	451	28362	0.031	0.38	// AT1G26390.1 // AT1G30730.1 // AT1G26380.1 // AT1G30700.1 // AT5G44380.1 // AT4G12720.3 // AT4G12720.2 // AT4G12720.1 // AT4G18360.1
GO:0016787	F	hydrolase activity	41	269	3279	28362	0.041	0.49	// AT3G13920.1 // AT1G23440.1 // AT1G44130.1 // AT5G03340.1 // AT5G57550.1 // AT1G66980.1 // AT3G23570.1 // AT3G44310.2 // AT3G13920.3 // AT4G30280.1 // AT4G36945.1 // AT5G11200.2 // AT4G36360.2 // AT4G12720.3 // AT4G12720.2 // AT4G12720.1 // AT4G38510.4 // AT1G61820.1 // AT5G46960.1 // AT5G12040.2 // AT2G35840.2 // AT4G25810.1 // AT1G74310.1 // AT1G72730.1 // AT3G44300.1 // AT4G29360.1 // AT4G29…
GO:0004857	F	enzyme inhibitor activity	5	269	195	28362	0.041	0.49	// AT5G43580.1 // AT1G73260.1 // AT5G46960.1 // AT3G12490.1 // AT3G43270.1
GO:0042626	F	ATPase activity, coupled to transmembrane movement of substances	5	269	202	28362	0.046	0.53	// AT1G76030.1 // AT4G38510.2 // AT4G38510.3 // AT4G38510.4 // AT4G38510.1
GO:0043492	F	ATPase activity, coupled to movement of substances	5	269	203	28362	0.047	0.53	// AT1G76030.1 // AT4G38510.2 // AT4G38510.3 // AT4G38510.4 // AT4G38510.1
GO:0016820	F	hydrolase activity, acting on acid anhydrides, catalyzing transmembrane movement of substances	5	269	205	28362	0.049	0.54	// AT1G76030.1 // AT4G38510.2 // AT4G38510.3 // AT4G38510.4 // AT4G38510.1
GO:0015077	F	monovalent inorganic cation transmembrane transporter activity	5	269	211	28362	0.054	0.58	// AT1G76030.1 // AT4G38510.2 // AT4G38510.3 // AT4G38510.4 // AT4G38510.1
GO:0008289	F	lipid binding	6	269	317	28362	0.085	0.9	// AT4G12480.1 // AT4G00165.2 // AT4G00165.1 // AT4G12470.1 // AT4G22470.1 // AT4G12500.1
GO:0004553	F	hydrolase activity, hydrolyzing O-glycosyl compounds	7	269	405	28362	0.095	0.93	// AT4G36360.1 // AT4G36360.2 // AT4G29360.1 // AT1G61820.1 // AT4G29360.2 // AT5G48375.1 // AT3G47540.1
GO:0015405	F	P-P-bond-hydrolysis-driven transmembrane transporter activity	5	269	251	28362	0.095	0.93	// AT1G76030.1 // AT4G38510.2 // AT4G38510.3 // AT4G38510.4 // AT4G38510.1
GO:0015399	F	primary active transmembrane transporter activity	5	269	252	28362	0.096	0.93	// AT1G76030.1 // AT4G38510.2 // AT4G38510.3 // AT4G38510.4 // AT4G38510.1
GO:0005516	F	calmodulin binding	5	269	252	28362	0.096	0.93	// AT1G08110.4 // AT1G08110.1 // AT1G08110.2 // AT1G08110.3 // AT1G07930.2
GO:0003723	F	RNA binding	15	269	1943	28362	0.83	1	// AT3G13920.1 // AT3G53870.1 // AT3G13920.3 // AT4G13850.1 // AT5G30510.1 // AT4G17520.1 // AT3G59980.1 // AT1G26630.1 // AT1G07930.2 // AT1G30230.1 // AT1G30230.2 // AT4G29060.2 // AT4G13850.2 // AT1G69410.1 // AT1G34030.1
GO:0098772	F	molecular function regulator	5	269	390	28362	0.31	1	// AT5G43580.1 // AT1G73260.1 // AT5G46960.1 // AT3G12490.1 // AT3G43270.1
GO:0000166	F	nucleotide binding	18	269	3370	28362	1	1	// AT1G29880.1 // AT5G02490.1 // AT5G44380.1 // AT1G26390.1 // AT3G13470.1 // AT1G30730.1 // AT1G72730.1 // AT1G26380.1 // AT5G27470.1 // AT1G74310.1 // AT1G30700.1 // AT5G11200.2 // AT4G33760.1 // AT4G12720.3 // AT4G12720.2 // AT4G12720.1 // AT5G03340.1 // AT4G18360.1
GO:0030554	F	adenyl nucleotide binding	9	269	2366	28362	1	1	// AT1G29880.1 // AT5G02490.1 // AT3G13470.1 // AT1G72730.1 // AT1G74310.1 // AT5G27470.1 // AT5G11200.2 // AT4G33760.1 // AT5G03340.1
GO:0097367	F	carbohydrate derivative binding	10	269	2696	28362	1	1	// AT1G29880.1 // AT5G02490.1 // AT3G13470.1 // AT1G72730.1 // AT1G74310.1 // AT5G27470.1 // AT5G11200.2 // AT4G33760.1 // AT5G03340.1 // AT4G18360.1
GO:0022804	F	active transmembrane transporter activity	5	269	595	28362	0.67	1	// AT1G76030.1 // AT4G38510.2 // AT4G38510.3 // AT4G38510.4 // AT4G38510.1
GO:0022890	F	inorganic cation transmembrane transporter activity	5	269	325	28362	0.2	1	// AT1G76030.1 // AT4G38510.2 // AT4G38510.3 // AT4G38510.4 // AT4G38510.1
GO:0003676	F	nucleic acid binding	22	269	4558	28362	1	1	// AT4G13850.2 // AT3G53870.1 // AT4G13850.1 // AT4G17520.1 // AT1G30230.1 // AT1G30230.2 // AT4G29060.2 // AT3G13920.1 // AT1G07930.2 // AT5G38470.2 // AT3G13920.3 // AT5G38470.1 // AT4G33760.1 // AT5G11200.2 // AT3G58680.1 // AT1G34030.1 // AT5G30510.1 // AT2G42680.1 // AT1G69410.1 // AT3G59980.1 // AT1G72730.1 // AT1G26630.1
GO:1901265	F	nucleoside phosphate binding	18	269	3370	28362	1	1	// AT1G29880.1 // AT5G02490.1 // AT5G44380.1 // AT1G26390.1 // AT3G13470.1 // AT1G30730.1 // AT1G72730.1 // AT1G26380.1 // AT5G27470.1 // AT1G74310.1 // AT1G30700.1 // AT5G11200.2 // AT4G33760.1 // AT4G12720.3 // AT4G12720.2 // AT4G12720.1 // AT5G03340.1 // AT4G18360.1
GO:0043167	F	ion binding	19	269	3821	28362	1	1	// AT5G37780.1 // AT2G35840.2 // AT2G35840.1 // AT3G56490.1 // AT3G56240.1 // AT1G18210.1 // AT4G14716.1 // AT1G18210.2 // AT2G36580.1 // AT4G29360.1 // AT1G62820.1 // AT1G77090.1 // AT1G66410.1 // AT4G14710.4 // AT4G29360.2 // AT2G41100.1 // AT4G14710.1 // AT4G14710.2 // AT4G14710.3
GO:1901363	F	heterocyclic compound binding	50	269	7718	28362	1	1	// AT3G13920.1 // AT1G26390.1 // AT3G13920.3 // AT4G13850.1 // AT3G59980.1 // AT4G11290.1 // AT5G64100.1 // AT5G03340.1 // AT1G20810.1 // AT1G30230.1 // AT1G30230.2 // AT5G64350.1 // AT4G29060.2 // AT4G13850.2 // AT1G07930.2 // AT1G29880.1 // AT5G38470.2 // AT5G13410.1 // AT5G38470.1 // AT5G19890.1 // AT1G26380.1 // AT4G33760.1 // AT5G11200.2 // AT4G12720.3 // AT4G12720.2 // AT1G29910.1 // AT3G58…
GO:0032549	F	ribonucleoside binding	9	269	2617	28362	1	1	// AT1G29880.1 // AT5G02490.1 // AT3G13470.1 // AT1G72730.1 // AT1G74310.1 // AT5G27470.1 // AT5G11200.2 // AT4G33760.1 // AT5G03340.1
GO:0017076	F	purine nucleotide binding	9	269	2633	28362	1	1	// AT1G29880.1 // AT5G02490.1 // AT3G13470.1 // AT1G72730.1 // AT1G74310.1 // AT5G27470.1 // AT5G11200.2 // AT4G33760.1 // AT5G03340.1
GO:0030234	F	enzyme regulator activity	5	269	356	28362	0.25	1	// AT5G43580.1 // AT1G73260.1 // AT5G46960.1 // AT3G12490.1 // AT3G43270.1
GO:0005524	F	ATP binding	9	269	2248	28362	1	1	// AT1G29880.1 // AT5G02490.1 // AT3G13470.1 // AT1G72730.1 // AT1G74310.1 // AT5G27470.1 // AT5G11200.2 // AT4G33760.1 // AT5G03340.1
GO:0016301	F	kinase activity	9	269	1436	28362	0.93	1	// AT4G15530.6 // AT4G15530.5 // AT4G15530.4 // AT4G23210.3 // AT4G23210.2 // AT4G23210.1 // AT4G15530.1 // AT1G66980.1 // AT4G15530.2
GO:0005515	F	protein binding	25	269	3669	28362	0.97	1	// AT2G36060.1 // AT2G36060.2 // AT2G36060.3 // AT1G07930.2 // AT1G07140.1 // AT1G16890.2 // AT4G26120.1 // AT3G07540.1 // AT4G12720.3 // AT4G12720.2 // AT4G12720.1 // AT1G78870.2 // AT1G78870.1 // AT3G13470.1 // AT1G08110.4 // AT1G08110.2 // AT1G08110.3 // AT1G08110.1 // AT4G18760.1 // AT3G56490.1 // AT5G21090.1 // AT1G65350.1 // AT2G43800.1 // AT1G20450.1 // AT1G20450.2
GO:0020037	F	heme binding	6	269	360	28362	0.13	1	// AT5G39580.1 // AT5G19890.1 // AT5G64100.1 // AT4G11290.1 // AT2G37130.2 // AT4G36430.1
GO:0043169	F	cation binding	19	269	3678	28362	1	1	// AT5G37780.1 // AT2G35840.2 // AT2G35840.1 // AT3G56490.1 // AT3G56240.1 // AT1G18210.1 // AT4G14716.1 // AT1G18210.2 // AT2G36580.1 // AT4G29360.1 // AT1G62820.1 // AT1G77090.1 // AT1G66410.1 // AT4G14710.4 // AT4G29360.2 // AT2G41100.1 // AT4G14710.1 // AT4G14710.2 // AT4G14710.3
GO:0016788	F	hydrolase activity, acting on ester bonds	6	269	1131	28362	0.96	1	// AT2G35840.2 // AT2G35840.1 // AT5G46960.1 // AT4G36945.1 // AT3G43270.1 // AT1G66980.1
GO:0004842	F	ubiquitin-protein transferase activity	6	269	387	28362	0.17	1	// AT1G78870.2 // AT1G78870.1 // AT2G36060.1 // AT2G36060.2 // AT2G36060.3 // AT1G16890.2
GO:0022891	F	substrate-specific transmembrane transporter activity	7	269	916	28362	0.77	1	// AT4G38510.1 // AT4G38510.2 // AT4G38510.3 // AT4G38510.4 // AT1G76030.1 // AT3G53420.1 // AT3G53420.2
GO:0022892	F	substrate-specific transporter activity	7	269	1045	28362	0.87	1	// AT4G38510.1 // AT4G38510.2 // AT4G38510.3 // AT4G38510.4 // AT1G76030.1 // AT3G53420.1 // AT3G53420.2
GO:0016772	F	transferase activity, transferring phosphorus-containing groups	10	269	1657	28362	0.95	1	// AT4G15530.6 // AT4G15530.5 // AT4G15530.4 // AT4G23210.3 // AT4G23210.2 // AT4G23210.1 // AT2G36580.1 // AT4G15530.1 // AT1G66980.1 // AT4G15530.2
GO:0015075	F	ion transmembrane transporter activity	5	269	629	28362	0.71	1	// AT1G76030.1 // AT4G38510.2 // AT4G38510.3 // AT4G38510.4 // AT4G38510.1
GO:0032559	F	adenyl ribonucleotide binding	9	269	2364	28362	1	1	// AT1G29880.1 // AT5G02490.1 // AT3G13470.1 // AT1G72730.1 // AT1G74310.1 // AT5G27470.1 // AT5G11200.2 // AT4G33760.1 // AT5G03340.1
GO:0032555	F	purine ribonucleotide binding	9	269	2631	28362	1	1	// AT1G29880.1 // AT5G02490.1 // AT3G13470.1 // AT1G72730.1 // AT1G74310.1 // AT5G27470.1 // AT5G11200.2 // AT4G33760.1 // AT5G03340.1
GO:0032553	F	ribonucleotide binding	10	269	2664	28362	1	1	// AT1G29880.1 // AT5G02490.1 // AT3G13470.1 // AT1G72730.1 // AT1G74310.1 // AT5G27470.1 // AT5G11200.2 // AT4G33760.1 // AT5G03340.1 // AT4G18360.1
GO:0035639	F	purine ribonucleoside triphosphate binding	9	269	2515	28362	1	1	// AT1G29880.1 // AT5G02490.1 // AT3G13470.1 // AT1G72730.1 // AT1G74310.1 // AT5G27470.1 // AT5G11200.2 // AT4G33760.1 // AT5G03340.1
GO:0016740	F	transferase activity	27	269	3791	28362	0.96	1	// AT2G36060.1 // AT2G36060.2 // AT2G36060.3 // AT5G57550.1 // AT1G66980.1 // AT4G15530.6 // AT4G15530.5 // AT4G15530.4 // AT4G15530.2 // AT4G15530.1 // AT1G74100.1 // AT1G16890.2 // AT2G36580.1 // AT2G30860.2 // AT2G30860.1 // AT5G54160.1 // AT1G78870.2 // AT1G22400.1 // AT1G78870.1 // AT4G23210.3 // AT4G23210.2 // AT4G23210.1 // AT5G49460.1 // AT3G22200.1 // AT1G09430.1 // AT5G46290.2 // AT5G46…
GO:0005215	F	transporter activity	8	269	1406	28362	0.96	1	// AT2G05170.1 // AT4G38510.1 // AT4G38510.2 // AT4G38510.3 // AT4G38510.4 // AT1G76030.1 // AT3G53420.1 // AT3G53420.2
GO:0032550	F	purine ribonucleoside binding	9	269	2612	28362	1	1	// AT1G29880.1 // AT5G02490.1 // AT3G13470.1 // AT1G72730.1 // AT1G74310.1 // AT5G27470.1 // AT5G11200.2 // AT4G33760.1 // AT5G03340.1
GO:0097159	F	organic cyclic compound binding	50	269	7737	28362	1	1	// AT3G13920.1 // AT1G26390.1 // AT3G13920.3 // AT4G13850.1 // AT3G59980.1 // AT4G11290.1 // AT5G64100.1 // AT5G03340.1 // AT1G20810.1 // AT1G30230.1 // AT1G30230.2 // AT5G64350.1 // AT4G29060.2 // AT4G13850.2 // AT1G07930.2 // AT1G29880.1 // AT5G38470.2 // AT5G13410.1 // AT5G38470.1 // AT5G19890.1 // AT1G26380.1 // AT4G33760.1 // AT5G11200.2 // AT4G12720.3 // AT4G12720.2 // AT1G29910.1 // AT3G58…
GO:0008233	F	peptidase activity	6	269	544	28362	0.41	1	// AT3G13235.1 // AT1G44130.1 // AT1G23440.1 // AT5G48430.1 // AT5G23210.3 // AT2G27020.1
GO:0005488	F	binding	97	269	12081	28362	0.99	1	// AT3G13920.1 // AT3G13920.3 // AT5G64100.1 // AT5G03340.1 // AT4G14710.4 // AT4G14710.1 // AT4G14710.2 // AT4G14710.3 // AT5G38470.2 // AT5G38470.1 // AT4G26120.1 // AT1G29910.1 // AT3G58680.1 // AT2G41100.1 // AT1G34030.1 // AT4G10340.1 // AT1G29920.1 // AT4G29360.1 // AT4G29360.2 // AT4G18360.1 // AT4G14716.1 // AT1G30730.1 // AT1G26630.1 // AT5G27470.1 // AT2G43800.1 // AT1G29930.1 // AT1G62…
GO:0003677	F	DNA binding	6	269	2417	28362	1	1	// AT4G13850.2 // AT4G13850.1 // AT5G38470.1 // AT2G42680.1 // AT3G58680.1 // AT5G38470.2
GO:0036094	F	small molecule binding	18	269	3434	28362	1	1	// AT1G29880.1 // AT5G02490.1 // AT5G44380.1 // AT1G26390.1 // AT3G13470.1 // AT1G30730.1 // AT1G72730.1 // AT1G26380.1 // AT5G27470.1 // AT1G74310.1 // AT1G30700.1 // AT5G11200.2 // AT4G33760.1 // AT4G12720.3 // AT4G12720.2 // AT4G12720.1 // AT5G03340.1 // AT4G18360.1
GO:0001883	F	purine nucleoside binding	9	269	2612	28362	1	1	// AT1G29880.1 // AT5G02490.1 // AT3G13470.1 // AT1G72730.1 // AT1G74310.1 // AT5G27470.1 // AT5G11200.2 // AT4G33760.1 // AT5G03340.1
GO:0001882	F	nucleoside binding	9	269	2618	28362	1	1	// AT1G29880.1 // AT5G02490.1 // AT3G13470.1 // AT1G72730.1 // AT1G74310.1 // AT5G27470.1 // AT5G11200.2 // AT4G33760.1 // AT5G03340.1
GO:0022857	F	transmembrane transporter activity	7	269	1146	28362	0.92	1	// AT4G38510.1 // AT4G38510.2 // AT4G38510.3 // AT4G38510.4 // AT1G76030.1 // AT3G53420.1 // AT3G53420.2
GO:0019787	F	ubiquitin-like protein transferase activity	6	269	393	28362	0.17	1	// AT1G78870.2 // AT1G78870.1 // AT2G36060.1 // AT2G36060.2 // AT2G36060.3 // AT1G16890.2
GO:0008324	F	cation transmembrane transporter activity	5	269	464	28362	0.45	1	// AT1G76030.1 // AT4G38510.2 // AT4G38510.3 // AT4G38510.4 // AT4G38510.1
GO:0017111	F	nucleoside-triphosphatase activity	11	269	766	28362	0.12	1	// AT3G13920.1 // AT3G13920.3 // AT1G72730.1 // AT1G74310.1 // AT5G03340.1 // AT4G38510.1 // AT5G11200.2 // AT4G38510.3 // AT4G38510.4 // AT1G76030.1 // AT4G38510.2
GO:0046872	F	metal ion binding	17	269	3673	28362	1	1	// AT5G37780.1 // AT2G35840.2 // AT2G35840.1 // AT3G56240.1 // AT1G18210.1 // AT4G14716.1 // AT1G18210.2 // AT2G36580.1 // AT1G66410.1 // AT1G62820.1 // AT1G77090.1 // AT4G14710.4 // AT3G56490.1 // AT2G41100.1 // AT4G14710.1 // AT4G14710.2 // AT4G14710.3
GO:0044391	C	ribosomal subunit	33	269	322	28362	4.4e-23	1.7e-20	// AT3G53870.1 // AT2G01250.2 // AT1G33140.1 // AT5G15200.1 // AT5G15200.2 // AT3G02080.1 // AT5G35530.1 // AT1G22780.1 // AT4G31700.2 // AT4G31700.1 // AT1G43170.1 // ATCG00830.1 // AT1G43170.2 // AT3G61110.1 // AT1G43170.4 // AT1G72370.2 // AT1G72370.1 // AT1G34030.1 // AT5G20290.1 // AT4G09800.1 // AT3G13580.3 // AT1G04270.2 // AT3G13580.1 // AT3G13580.2 // AT1G04270.1 // AT2G18020.1 // AT3G44…
GO:0022626	C	cytosolic ribosome	31	269	323	28362	5.8e-21	1.1e-18	// AT3G53870.1 // AT2G01250.2 // AT1G33140.1 // AT5G15200.1 // AT5G15200.2 // AT3G02080.1 // AT5G35530.1 // AT1G22780.1 // AT4G31700.2 // AT4G31700.1 // AT1G43170.1 // AT1G43170.3 // AT1G43170.2 // AT3G61110.1 // AT1G43170.4 // AT1G72370.2 // AT1G72370.1 // AT1G34030.1 // AT3G13470.1 // AT5G20290.1 // AT4G09800.1 // AT3G13580.3 // AT1G04270.2 // AT3G13580.1 // AT3G13580.2 // AT1G04270.1 // AT2G18…
GO:0044445	C	cytosolic part	31	269	350	28362	5e-20	6.4e-18	// AT3G53870.1 // AT2G01250.2 // AT1G33140.1 // AT5G15200.1 // AT5G15200.2 // AT3G02080.1 // AT5G35530.1 // AT1G22780.1 // AT4G31700.2 // AT4G31700.1 // AT1G43170.1 // AT1G43170.3 // AT1G43170.2 // AT3G61110.1 // AT1G43170.4 // AT1G72370.2 // AT1G72370.1 // AT1G34030.1 // AT3G13470.1 // AT5G20290.1 // AT4G09800.1 // AT3G13580.3 // AT1G04270.2 // AT3G13580.1 // AT3G13580.2 // AT1G04270.1 // AT2G18…
GO:0005840	C	ribosome	34	269	499	28362	1.5e-18	1.4e-16	// AT3G53870.1 // AT2G01250.2 // AT1G33140.1 // AT5G15200.1 // AT5G15200.2 // AT3G02080.1 // AT5G35530.1 // AT1G22780.1 // AT4G31700.2 // AT4G31700.1 // AT1G43170.1 // ATCG00830.1 // AT1G43170.2 // AT3G61110.1 // AT1G43170.4 // AT1G72370.2 // AT1G72370.1 // AT1G34030.1 // AT3G13470.1 // AT5G20290.1 // AT4G09800.1 // AT3G13580.3 // AT1G04270.2 // AT3G13580.1 // AT3G13580.2 // AT1G04270.1 // AT2G18…
GO:0005829	C	cytosol	60	269	1993	28362	2e-15	1.5e-13	// AT3G13920.1 // AT1G45145.1 // AT3G13920.3 // AT2G01250.2 // AT1G33140.1 // AT5G15200.1 // AT5G15200.2 // AT3G02080.1 // AT1G07890.6 // AT5G35530.1 // AT1G22780.1 // AT4G15530.1 // AT4G38630.1 // AT4G15530.6 // AT4G15530.5 // AT4G15530.4 // AT4G31700.2 // AT4G15530.2 // AT5G37600.1 // AT4G31700.1 // AT1G43170.1 // AT1G43170.3 // AT1G43170.2 // AT3G61110.1 // AT1G43170.4 // AT4G14960.1 // AT4G12…
GO:0022627	C	cytosolic small ribosomal subunit	17	269	108	28362	3.4e-15	2.2e-13	// AT4G31700.1 // AT5G15200.1 // AT3G53870.1 // AT4G31700.2 // AT5G20290.1 // AT4G09800.1 // AT3G61110.1 // AT1G04270.2 // AT5G15200.2 // AT2G45710.1 // AT1G04270.1 // AT3G02080.1 // AT5G35530.1 // AT1G22780.1 // AT1G72370.2 // AT1G72370.1 // AT1G34030.1
GO:0015935	C	small ribosomal subunit	17	269	140	28362	1.6e-13	8.7e-12	// AT4G31700.1 // AT5G15200.1 // AT3G53870.1 // AT4G31700.2 // AT5G20290.1 // AT4G09800.1 // AT3G61110.1 // AT1G04270.2 // AT5G15200.2 // AT2G45710.1 // AT1G04270.1 // AT3G02080.1 // AT5G35530.1 // AT1G22780.1 // AT1G72370.2 // AT1G72370.1 // AT1G34030.1
GO:0043232	C	intracellular non-membrane-bounded organelle	47	269	1543	28362	2.5e-12	1.1e-10	// AT1G43170.2 // AT3G53870.1 // AT2G01250.2 // AT1G33140.1 // AT5G15200.1 // AT5G15200.2 // AT3G02080.1 // AT5G35530.1 // AT1G22780.1 // AT2G29550.1 // AT4G31700.2 // AT4G31700.1 // AT1G43170.1 // AT2G03680.1 // ATCG00830.1 // AT5G12250.1 // AT3G61110.1 // AT1G43170.4 // AT1G43170.3 // AT4G14960.1 // AT3G58680.1 // AT1G72370.2 // AT1G72370.1 // AT1G34030.1 // AT1G20010.1 // AT5G44340.1 // AT3G13…
GO:0043228	C	non-membrane-bounded organelle	47	269	1543	28362	2.5e-12	1.1e-10	// AT1G43170.2 // AT3G53870.1 // AT2G01250.2 // AT1G33140.1 // AT5G15200.1 // AT5G15200.2 // AT3G02080.1 // AT5G35530.1 // AT1G22780.1 // AT2G29550.1 // AT4G31700.2 // AT4G31700.1 // AT1G43170.1 // AT2G03680.1 // ATCG00830.1 // AT5G12250.1 // AT3G61110.1 // AT1G43170.4 // AT1G43170.3 // AT4G14960.1 // AT3G58680.1 // AT1G72370.2 // AT1G72370.1 // AT1G34030.1 // AT1G20010.1 // AT5G44340.1 // AT3G13…
GO:1990904	C	ribonucleoprotein complex	34	269	852	28362	4e-12	1.4e-10	// AT3G53870.1 // AT2G01250.2 // AT1G33140.1 // AT5G15200.1 // AT5G15200.2 // AT3G02080.1 // AT5G35530.1 // AT1G22780.1 // AT4G31700.2 // AT4G31700.1 // AT1G43170.1 // ATCG00830.1 // AT1G43170.2 // AT3G61110.1 // AT1G43170.4 // AT1G72370.2 // AT1G72370.1 // AT1G34030.1 // AT3G13470.1 // AT5G20290.1 // AT4G09800.1 // AT3G13580.3 // AT1G04270.2 // AT3G13580.1 // AT3G13580.2 // AT1G04270.1 // AT2G18…
GO:0030529	C	intracellular ribonucleoprotein complex	34	269	852	28362	4e-12	1.4e-10	// AT3G53870.1 // AT2G01250.2 // AT1G33140.1 // AT5G15200.1 // AT5G15200.2 // AT3G02080.1 // AT5G35530.1 // AT1G22780.1 // AT4G31700.2 // AT4G31700.1 // AT1G43170.1 // ATCG00830.1 // AT1G43170.2 // AT3G61110.1 // AT1G43170.4 // AT1G72370.2 // AT1G72370.1 // AT1G34030.1 // AT3G13470.1 // AT5G20290.1 // AT4G09800.1 // AT3G13580.3 // AT1G04270.2 // AT3G13580.1 // AT3G13580.2 // AT1G04270.1 // AT2G18…
GO:0045298	C	tubulin complex	8	269	13	28362	1e-11	3.2e-10	// AT1G20010.1 // AT5G44340.1 // AT5G23860.1 // AT5G62700.1 // AT2G29550.1 // AT4G14960.1 // AT5G62690.1 // AT4G20890.1
GO:0032991	C	macromolecular complex	62	269	2658	28362	3.5e-11	1e-09	// AT1G78870.2 // AT2G20260.1 // AT1G30230.2 // AT3G53870.1 // AT2G01250.2 // AT2G36060.1 // AT1G33140.1 // AT2G36060.3 // AT5G15200.1 // AT5G15200.2 // AT3G02080.1 // AT1G30230.1 // AT1G22780.1 // AT1G29930.1 // AT4G38630.1 // AT2G29550.1 // AT4G31700.2 // ATCG01060.1 // AT4G31700.1 // AT1G43170.1 // ATCG00830.1 // AT1G43170.2 // AT3G61110.1 // AT1G43170.4 // AT1G43170.3 // AT4G14960.1 // AT1G29…
GO:0015934	C	large ribosomal subunit	16	269	181	28362	6.8e-11	1.9e-09	// AT1G43170.2 // AT1G43170.3 // AT2G01250.2 // AT1G33120.1 // AT2G44120.1 // AT1G33140.1 // ATCG00830.1 // AT3G13580.3 // AT3G13580.2 // AT3G13580.1 // AT1G43170.4 // AT1G43170.1 // ATCG01310.1 // AT2G18020.1 // AT3G44890.1 // AT2G44120.2
GO:0031371	C	ubiquitin conjugating enzyme complex	6	269	6	28362	5.7e-10	1.4e-08	// AT1G78870.2 // AT1G78870.1 // AT2G36060.1 // AT2G36060.2 // AT2G36060.3 // AT1G16890.2
GO:0031372	C	UBC13-MMS2 complex	6	269	6	28362	5.7e-10	1.4e-08	// AT1G78870.2 // AT1G78870.1 // AT2G36060.1 // AT2G36060.2 // AT2G36060.3 // AT1G16890.2
GO:0022625	C	cytosolic large ribosomal subunit	12	269	134	28362	1.5e-08	3.4e-07	// AT1G43170.3 // AT2G01250.2 // AT1G43170.1 // AT2G44120.1 // AT1G33140.1 // AT1G43170.2 // AT3G13580.3 // AT3G13580.2 // AT3G13580.1 // AT1G43170.4 // AT2G18020.1 // AT2G44120.2
GO:0031978	C	plastid thylakoid lumen	7	269	81	28362	2e-05	0.0004	// AT5G13120.1 // AT5G13410.1 // AT4G02530.1 // AT1G77090.1 // AT5G64350.1 // AT1G20810.1 // AT1G03600.1
GO:0009543	C	chloroplast thylakoid lumen	7	269	81	28362	2e-05	0.0004	// AT5G13120.1 // AT5G13410.1 // AT4G02530.1 // AT1G77090.1 // AT5G64350.1 // AT1G20810.1 // AT1G03600.1
GO:0031977	C	thylakoid lumen	7	269	96	28362	5.5e-05	0.0011	// AT5G13120.1 // AT5G13410.1 // AT4G02530.1 // AT1G77090.1 // AT5G64350.1 // AT1G20810.1 // AT1G03600.1
GO:0044422	C	organelle part	72	269	4894	28362	7e-05	0.0012	// AT2G21530.1 // AT5G15200.1 // AT3G53870.1 // AT2G01250.2 // AT4G25130.1 // AT1G33140.1 // AT1G11430.1 // AT5G15200.2 // AT2G45710.1 // AT3G02080.1 // AT4G02530.1 // AT2G31670.1 // AT1G22780.1 // AT5G64350.1 // AT1G20810.1 // AT2G20260.1 // AT5G51720.1 // AT2G29550.1 // AT4G38510.1 // ATCG00490.1 // AT5G13120.1 // AT4G31700.2 // AT5G13410.1 // AT4G31700.1 // AT1G43170.1 // AT2G03680.1 // ATCG00…
GO:0009532	C	plastid stroma	20	269	774	28362	7e-05	0.0012	// AT1G11430.1 // AT2G21530.1 // AT2G20260.1 // ATCG01060.1 // AT3G13470.1 // AT4G25130.1 // ATCG00830.1 // AT1G77090.1 // AT4G10340.1 // AT1G77060.1 // ATCG00490.1 // AT4G02530.1 // AT2G20270.1 // ATCG01310.1 // AT2G31670.1 // AT1G29910.1 // AT4G28750.1 // AT5G51720.1 // AT3G44890.1 // AT5G66530.1
GO:0044446	C	intracellular organelle part	72	269	4882	28362	6.4e-05	0.0012	// AT2G21530.1 // AT5G15200.1 // AT3G53870.1 // AT2G01250.2 // AT4G25130.1 // AT1G33140.1 // AT1G11430.1 // AT5G15200.2 // AT2G45710.1 // AT3G02080.1 // AT4G02530.1 // AT2G31670.1 // AT1G22780.1 // AT5G64350.1 // AT1G20810.1 // AT2G20260.1 // AT5G51720.1 // AT2G29550.1 // AT4G38510.1 // ATCG00490.1 // AT5G13120.1 // AT4G31700.2 // AT5G13410.1 // AT4G31700.1 // AT1G43170.1 // AT2G03680.1 // ATCG00…
GO:0044435	C	plastid part	29	269	1455	28362	0.00017	0.0027	// AT2G21530.1 // AT2G20260.1 // ATCG01060.1 // AT4G25130.1 // AT4G02530.1 // AT2G31670.1 // AT5G64350.1 // AT1G20810.1 // AT5G51720.1 // AT5G61410.2 // AT5G13120.1 // AT3G13470.1 // ATCG00830.1 // AT1G77090.1 // AT1G29910.1 // AT1G03600.1 // AT1G11430.1 // AT5G13410.1 // AT4G10340.1 // AT2G20270.1 // AT3G47520.1 // AT3G44890.1 // AT5G66530.1 // AT1G77060.1 // ATCG00490.1 // AT4G38510.1 // AT4G28…
GO:0044430	C	cytoskeletal part	10	269	302	28362	0.00079	0.012	// AT1G20010.1 // AT5G44340.1 // AT5G23860.1 // AT2G03680.1 // AT2G03680.2 // AT5G62700.1 // AT2G29550.1 // AT4G14960.1 // AT5G62690.1 // AT4G20890.1
GO:0009570	C	chloroplast stroma	17	269	740	28362	0.00089	0.013	// AT1G11430.1 // AT2G21530.1 // AT2G20260.1 // ATCG01060.1 // AT3G13470.1 // AT4G25130.1 // AT4G10340.1 // AT1G77060.1 // ATCG00490.1 // AT4G02530.1 // AT2G20270.1 // AT1G77090.1 // AT2G31670.1 // AT1G29910.1 // AT4G28750.1 // AT5G51720.1 // AT5G66530.1
GO:0005856	C	cytoskeleton	11	269	380	28362	0.0013	0.017	// AT1G20010.1 // AT5G44340.1 // AT5G23860.1 // AT2G03680.1 // AT2G03680.2 // AT5G12250.1 // AT5G62700.1 // AT2G29550.1 // AT4G14960.1 // AT5G62690.1 // AT4G20890.1
GO:0010287	C	plastoglobule	5	269	80	28362	0.0013	0.017	// ATCG00490.1 // AT4G10340.1 // AT2G20260.1 // AT4G28750.1 // AT1G29910.1
GO:0044436	C	thylakoid part	12	269	463	28362	0.0019	0.026	// AT5G13120.1 // AT2G21530.1 // AT4G10340.1 // ATCG01060.1 // AT5G13410.1 // AT4G02530.1 // AT4G28750.1 // AT1G77090.1 // AT5G64350.1 // AT1G20810.1 // AT2G20260.1 // AT1G03600.1
GO:0009521	C	photosystem	5	269	96	28362	0.0027	0.034	// AT4G10340.1 // AT2G20260.1 // AT4G28750.1 // ATCG01060.1 // AT1G03600.1
GO:0030312	C	external encapsulating structure	14	269	706	28362	0.0086	0.1	// AT5G02490.1 // AT5G44380.1 // AT1G44130.1 // AT5G20290.1 // AT3G43270.1 // AT5G15200.1 // AT5G64100.1 // AT5G03340.1 // AT3G02080.1 // AT1G72730.1 // AT5G59320.1 // AT4G36430.1 // AT1G21680.1 // AT1G34030.1
GO:0005618	C	cell wall	14	269	706	28362	0.0086	0.1	// AT5G02490.1 // AT5G44380.1 // AT1G44130.1 // AT5G20290.1 // AT3G43270.1 // AT5G15200.1 // AT5G64100.1 // AT5G03340.1 // AT3G02080.1 // AT1G72730.1 // AT5G59320.1 // AT4G36430.1 // AT1G21680.1 // AT1G34030.1
GO:0043234	C	protein complex	28	269	1834	28362	0.0096	0.11	// AT1G78870.2 // AT2G20260.1 // ATCG01060.1 // AT2G36060.1 // AT2G36060.2 // AT2G36060.3 // AT5G62700.1 // AT5G49460.1 // AT1G30230.1 // AT1G30230.2 // AT1G29930.1 // AT2G29550.1 // AT1G16890.2 // AT4G14960.1 // AT1G29910.1 // AT1G03600.1 // AT1G20010.1 // AT5G44340.1 // AT1G78870.1 // AT4G10340.1 // AT1G29920.1 // AT4G38630.1 // AT4G20890.1 // AT2G27020.1 // AT5G23860.1 // AT1G09430.1 // AT4G28…
GO:0044434	C	chloroplast part	23	269	1419	28362	0.0097	0.11	// AT2G21530.1 // AT2G20260.1 // ATCG01060.1 // AT4G25130.1 // AT4G02530.1 // AT2G31670.1 // AT5G64350.1 // AT1G20810.1 // AT5G51720.1 // AT5G13120.1 // AT3G13470.1 // AT1G77090.1 // AT1G29910.1 // AT1G03600.1 // AT1G11430.1 // AT5G13410.1 // AT4G10340.1 // AT2G20270.1 // AT5G66530.1 // AT1G77060.1 // ATCG00490.1 // AT4G38510.1 // AT4G28750.1
GO:0009579	C	thylakoid	12	269	584	28362	0.011	0.12	// AT5G13120.1 // AT2G21530.1 // AT4G10340.1 // ATCG01060.1 // AT5G13410.1 // AT4G02530.1 // AT4G28750.1 // AT1G77090.1 // AT5G64350.1 // AT1G20810.1 // AT2G20260.1 // AT1G03600.1
GO:0005730	C	nucleolus	9	269	390	28362	0.014	0.15	// AT3G13470.1 // AT1G33120.1 // AT2G44120.1 // AT5G20290.1 // AT2G45710.1 // AT5G15200.1 // AT2G42680.1 // AT3G58680.1 // AT5G35530.1
GO:0031225	C	anchored component of membrane	7	269	280	28362	0.019	0.2	// AT1G21880.2 // AT1G21880.1 // AT5G19230.1 // AT4G29360.1 // AT2G04780.1 // AT2G04780.2 // AT4G29360.2
GO:0034357	C	photosynthetic membrane	9	269	422	28362	0.021	0.22	// AT5G13120.1 // AT2G21530.1 // AT4G10340.1 // ATCG01060.1 // AT5G13410.1 // AT4G02530.1 // AT4G28750.1 // AT2G20260.1 // AT1G03600.1
GO:0009534	C	chloroplast thylakoid	10	269	508	28362	0.025	0.25	// AT5G13120.1 // AT2G21530.1 // ATCG01060.1 // AT5G13410.1 // AT4G10340.1 // AT4G02530.1 // AT1G77090.1 // AT5G64350.1 // AT1G20810.1 // AT1G03600.1
GO:0031976	C	plastid thylakoid	10	269	509	28362	0.026	0.25	// AT5G13120.1 // AT2G21530.1 // ATCG01060.1 // AT5G13410.1 // AT4G10340.1 // AT4G02530.1 // AT1G77090.1 // AT5G64350.1 // AT1G20810.1 // AT1G03600.1
GO:0005777	C	peroxisome	6	269	247	28362	0.033	0.29	// AT5G09660.2 // AT4G17520.1 // AT2G31670.1 // AT1G21770.1 // AT3G56490.1 // AT4G18360.1
GO:0044444	C	cytoplasmic part	119	269	10923	28362	0.032	0.29	// AT2G21530.1 // AT3G13920.1 // AT3G13920.3 // AT1G33140.1 // AT4G02530.1 // AT2G03680.1 // AT3G54660.1 // AT1G29910.1 // AT1G72370.2 // AT1G72370.1 // AT1G34030.1 // AT4G10340.1 // AT2G20270.1 // AT3G47520.1 // AT3G14940.1 // AT4G18360.1 // AT1G63300.1 // AT2G44120.1 // AT2G44120.2 // AT1G77060.1 // AT5G27470.1 // AT5G61410.2 // AT5G61410.1 // ATCG01310.1 // AT2G01250.2 // AT4G25130.1 // AT5G61…
GO:0042579	C	microbody	6	269	247	28362	0.033	0.29	// AT5G09660.2 // AT4G17520.1 // AT2G31670.1 // AT1G21770.1 // AT3G56490.1 // AT4G18360.1
GO:0009536	C	plastid	49	269	4213	28362	0.076	0.66	// AT2G21530.1 // AT2G20260.1 // ATCG01060.1 // AT4G25130.1 // AT5G15200.1 // AT3G13470.1 // AT2G04700.1 // AT4G02530.1 // AT2G31670.1 // AT5G64350.1 // AT1G20810.1 // AT5G51720.1 // AT5G38190.1 // ATCG00490.1 // AT5G13120.1 // AT4G15530.4 // AT4G15530.2 // AT4G15530.1 // AT3G44890.1 // AT3G54660.1 // AT4G33760.1 // AT1G77090.1 // AT1G29910.1 // AT2G32520.1 // AT1G03600.1 // AT1G11430.1 // AT5G13…
GO:0044428	C	nuclear part	9	269	1078	28362	0.7	1	// AT3G13470.1 // AT1G33120.1 // AT2G44120.1 // AT5G20290.1 // AT2G45710.1 // AT5G15200.1 // AT2G42680.1 // AT3G58680.1 // AT5G35530.1
GO:0044424	C	intracellular part	152	269	20693	28362	1	1	// AT2G21530.1 // AT3G13920.1 // AT3G13920.3 // AT1G33140.1 // AT4G02530.1 // AT1G29930.1 // AT5G38470.2 // AT5G38470.1 // AT2G03680.1 // AT3G54660.1 // AT2G45790.1 // AT1G29910.1 // AT1G72370.2 // AT1G72370.1 // AT1G34030.1 // AT5G44340.1 // AT4G10340.1 // AT2G20270.1 // AT1G29920.1 // AT3G47520.1 // AT3G14940.1 // AT4G18360.1 // AT4G20890.1 // AT2G27020.1 // AT1G63300.1 // AT2G44120.1 // AT2G44…
GO:0044425	C	membrane part	12	269	5962	28362	1	1	// AT1G21880.2 // AT2G20260.1 // ATCG01060.1 // AT4G28750.1 // AT1G21880.1 // AT4G10340.1 // AT5G19230.1 // AT4G29360.1 // AT2G04780.1 // AT2G04780.2 // AT4G29360.2 // AT1G03600.1
GO:0031224	C	intrinsic component of membrane	7	269	5540	28362	1	1	// AT1G21880.2 // AT1G21880.1 // AT5G19230.1 // AT4G29360.1 // AT2G04780.1 // AT2G04780.2 // AT4G29360.2
GO:0009526	C	plastid envelope	6	269	707	28362	0.66	1	// AT1G11430.1 // AT3G13470.1 // AT5G61410.2 // AT4G38510.1 // AT5G61410.1 // AT3G47520.1
GO:0044464	C	cell part	189	269	22662	28362	1	1	// AT2G21530.1 // AT3G13920.1 // AT3G13920.3 // AT1G33140.1 // AT5G64100.1 // AT5G03340.1 // AT4G02530.1 // AT1G29930.1 // AT5G03610.1 // AT2G36060.1 // AT5G38470.2 // AT5G38470.1 // AT2G03680.1 // AT3G54660.1 // AT2G45790.1 // AT1G29910.1 // AT1G72370.2 // AT1G72370.1 // AT3G53420.1 // AT3G53420.2 // AT1G34030.1 // AT5G44340.1 // AT4G10340.1 // AT2G20270.1 // AT1G29920.1 // AT4G29360.1 // AT3G47…
GO:0071944	C	cell periphery	36	269	4309	28362	0.82	1	// AT3G43270.1 // AT5G15200.1 // AT5G64100.1 // AT5G03340.1 // AT3G02080.1 // AT5G19230.1 // AT1G30230.1 // AT3G56490.1 // AT1G44130.1 // AT2G03680.1 // AT2G03680.2 // AT2G36580.1 // AT2G21130.1 // AT3G07540.1 // AT5G44380.1 // AT2G04780.1 // AT2G04780.2 // AT4G36430.1 // AT3G53420.1 // AT3G53420.2 // AT1G34030.1 // AT1G18210.1 // AT5G20290.1 // AT1G72730.1 // AT4G29360.1 // AT5G64130.1 // AT1G21…
GO:0005622	C	intracellular	153	269	20721	28362	1	1	// AT2G21530.1 // AT3G13920.1 // AT3G13920.3 // AT1G33140.1 // AT4G02530.1 // AT1G29930.1 // AT5G38470.2 // AT5G38470.1 // AT2G03680.1 // AT3G54660.1 // AT2G45790.1 // AT1G29910.1 // AT1G72370.2 // AT1G72370.1 // AT1G34030.1 // AT5G44340.1 // AT4G10340.1 // AT2G20270.1 // AT1G29920.1 // AT3G47520.1 // AT3G14940.1 // AT4G18360.1 // AT4G20890.1 // AT2G27020.1 // AT1G63300.1 // AT2G44120.1 // AT2G44…
GO:0005737	C	cytoplasm	130	269	13406	28362	0.39	1	// AT2G21530.1 // AT3G13920.1 // AT3G13920.3 // AT1G33140.1 // AT4G02530.1 // AT2G03680.1 // AT3G54660.1 // AT2G45790.1 // AT1G29910.1 // AT1G72370.2 // AT1G72370.1 // AT1G34030.1 // AT4G10340.1 // AT2G20270.1 // AT3G47520.1 // AT3G14940.1 // AT4G18360.1 // AT1G63300.1 // AT2G44120.1 // AT2G44120.2 // AT1G77060.1 // AT5G27470.1 // AT5G61410.2 // AT1G20810.1 // AT5G61410.1 // ATCG01310.1 // AT2G01…
GO:0070013	C	intracellular organelle lumen	9	269	1008	28362	0.62	1	// AT3G13470.1 // AT1G33120.1 // AT2G44120.1 // AT5G20290.1 // AT2G45710.1 // AT5G15200.1 // AT2G42680.1 // AT3G58680.1 // AT5G35530.1
GO:0016020	C	membrane	46	269	8532	28362	1	1	// AT2G21530.1 // AT2G20260.1 // AT3G53870.1 // AT1G11360.1 // AT5G15200.1 // AT5G64130.1 // AT4G02530.1 // AT5G19230.1 // AT1G30230.1 // AT1G21880.1 // AT1G21880.2 // AT4G33760.1 // AT5G13120.1 // AT3G56490.1 // ATCG01060.1 // AT2G05170.1 // AT2G36580.1 // AT2G21130.1 // AT3G07540.1 // AT2G04780.1 // AT2G04780.2 // AT1G72730.1 // AT3G53420.1 // AT3G53420.2 // AT1G34030.1 // AT1G18210.1 // AT5G13…
GO:1902494	C	catalytic complex	6	269	711	28362	0.67	1	// AT1G78870.2 // AT1G78870.1 // AT2G36060.1 // AT2G36060.2 // AT2G36060.3 // AT1G16890.2
GO:0043233	C	organelle lumen	9	269	1008	28362	0.62	1	// AT3G13470.1 // AT1G33120.1 // AT2G44120.1 // AT5G20290.1 // AT2G45710.1 // AT5G15200.1 // AT2G42680.1 // AT3G58680.1 // AT5G35530.1
GO:0042651	C	thylakoid membrane	6	269	421	28362	0.21	1	// AT5G13120.1 // AT2G21530.1 // AT5G13410.1 // AT4G10340.1 // AT4G02530.1 // AT1G03600.1
GO:0009535	C	chloroplast thylakoid membrane	6	269	400	28362	0.18	1	// AT5G13120.1 // AT2G21530.1 // AT5G13410.1 // AT4G10340.1 // AT4G02530.1 // AT1G03600.1
GO:0031974	C	membrane-enclosed lumen	9	269	1008	28362	0.62	1	// AT3G13470.1 // AT1G33120.1 // AT2G44120.1 // AT5G20290.1 // AT2G45710.1 // AT5G15200.1 // AT2G42680.1 // AT3G58680.1 // AT5G35530.1
GO:0031975	C	envelope	6	269	1170	28362	0.97	1	// AT1G11430.1 // AT3G13470.1 // AT5G61410.2 // AT4G38510.1 // AT5G61410.1 // AT3G47520.1
GO:0005773	C	vacuole	8	269	1359	28362	0.95	1	// AT1G18210.1 // AT1G33120.1 // AT2G44120.1 // AT2G05170.1 // AT4G38510.1 // AT3G61260.1 // AT1G76030.1 // AT1G21680.1
GO:0043229	C	intracellular organelle	116	269	18517	28362	1	1	// AT2G21530.1 // AT1G33140.1 // AT4G02530.1 // AT5G38470.2 // AT5G38470.1 // AT5G19890.1 // AT3G54660.1 // AT1G29910.1 // AT1G72370.2 // AT1G72370.1 // AT1G34030.1 // AT5G44340.1 // AT4G10340.1 // AT2G20270.1 // AT3G47520.1 // AT4G18360.1 // AT4G20890.1 // AT1G63300.1 // AT2G44120.1 // AT2G44120.2 // AT1G77060.1 // AT1G26630.1 // AT5G61410.2 // AT5G61410.1 // ATCG01310.1 // AT2G01250.2 // AT4G25…
GO:0043227	C	membrane-bounded organelle	84	269	18217	28362	1	1	// AT5G20290.1 // AT4G15530.6 // AT2G21530.1 // AT4G13850.2 // ATCG01060.1 // AT4G13850.1 // AT1G18210.1 // AT4G25130.1 // AT4G17520.1 // AT5G38190.1 // AT5G15200.1 // AT2G45710.1 // AT5G13410.1 // AT2G04700.1 // AT4G02530.1 // AT1G62820.1 // AT2G31670.1 // AT5G64350.1 // AT5G19890.1 // AT2G20260.1 // AT5G51720.1 // AT1G07930.2 // AT1G29880.1 // AT3G46000.1 // AT5G13120.1 // AT1G73260.1 // AT5G38…
GO:0043226	C	organelle	116	269	18527	28362	1	1	// AT2G21530.1 // AT1G33140.1 // AT4G02530.1 // AT5G38470.2 // AT5G38470.1 // AT5G19890.1 // AT3G54660.1 // AT1G29910.1 // AT1G72370.2 // AT1G72370.1 // AT1G34030.1 // AT5G44340.1 // AT4G10340.1 // AT2G20270.1 // AT3G47520.1 // AT4G18360.1 // AT4G20890.1 // AT1G63300.1 // AT2G44120.1 // AT2G44120.2 // AT1G77060.1 // AT1G26630.1 // AT5G61410.2 // AT5G61410.1 // ATCG01310.1 // AT2G01250.2 // AT4G25…
GO:0012505	C	endomembrane system	18	269	2143	28362	0.74	1	// AT5G39580.1 // AT1G26390.1 // AT5G48430.1 // AT5G21090.1 // AT1G30730.1 // AT4G00165.2 // AT1G26380.1 // AT4G36945.1 // AT1G30700.1 // AT4G30530.1 // AT4G00165.1 // AT4G22470.1 // AT4G11290.1 // AT1G24147.1 // AT5G03610.1 // AT5G46960.1 // AT4G35220.1 // AT3G47540.1
GO:0005634	C	nucleus	30	269	9924	28362	1	1	// AT4G15530.6 // AT4G17520.1 // AT5G15200.1 // AT1G62820.1 // AT5G35530.1 // AT3G46000.1 // AT4G15530.5 // AT4G15530.4 // AT5G38470.2 // AT4G15530.2 // AT4G15530.1 // AT5G38470.1 // AT3G58680.1 // AT1G72370.2 // AT1G72370.1 // AT5G54160.1 // AT3G13470.1 // AT2G35840.2 // AT5G20290.1 // AT2G42680.1 // AT4G38630.1 // AT5G19890.1 // AT3G13235.1 // AT2G35840.1 // AT1G33120.1 // AT2G44120.1 // AT2G45…
GO:0005739	C	mitochondrion	11	269	3687	28362	1	1	// AT1G29880.1 // AT1G73260.1 // AT4G13850.2 // AT1G63300.1 // AT3G13470.1 // AT4G13850.1 // AT3G54660.1 // AT4G33760.1 // AT3G22200.1 // AT3G47520.1 // AT1G07930.2
GO:0009507	C	chloroplast	43	269	4148	28362	0.29	1	// AT2G21530.1 // AT2G20260.1 // ATCG01060.1 // AT4G25130.1 // AT5G15200.1 // AT5G13410.1 // AT2G04700.1 // AT4G02530.1 // AT2G31670.1 // AT5G64350.1 // AT1G20810.1 // AT5G51720.1 // AT4G15530.6 // AT5G13120.1 // AT4G15530.4 // AT4G15530.2 // AT4G15530.1 // AT3G54660.1 // AT4G33760.1 // AT1G77090.1 // AT1G29910.1 // AT5G38190.1 // AT1G03600.1 // AT1G11430.1 // AT3G13470.1 // AT5G20290.1 // AT4G15…
GO:0031984	C	organelle subcompartment	10	269	817	28362	0.25	1	// AT5G13120.1 // AT2G21530.1 // ATCG01060.1 // AT5G13410.1 // AT4G10340.1 // AT4G02530.1 // AT1G77090.1 // AT5G64350.1 // AT1G20810.1 // AT1G03600.1
GO:0031981	C	nuclear lumen	9	269	824	28362	0.38	1	// AT3G13470.1 // AT1G33120.1 // AT2G44120.1 // AT5G20290.1 // AT2G45710.1 // AT5G15200.1 // AT2G42680.1 // AT3G58680.1 // AT5G35530.1
GO:0031967	C	organelle envelope	6	269	1170	28362	0.97	1	// AT1G11430.1 // AT3G13470.1 // AT5G61410.2 // AT4G38510.1 // AT5G61410.1 // AT3G47520.1
GO:1990234	C	transferase complex	6	269	445	28362	0.25	1	// AT1G78870.2 // AT1G78870.1 // AT2G36060.1 // AT2G36060.2 // AT2G36060.3 // AT1G16890.2
GO:0043231	C	intracellular membrane-bounded organelle	84	269	18205	28362	1	1	// AT5G20290.1 // AT4G15530.6 // AT2G21530.1 // AT4G13850.2 // ATCG01060.1 // AT4G13850.1 // AT1G18210.1 // AT4G25130.1 // AT4G17520.1 // AT5G38190.1 // AT5G15200.1 // AT2G45710.1 // AT5G13410.1 // AT2G04700.1 // AT4G02530.1 // AT1G62820.1 // AT2G31670.1 // AT5G64350.1 // AT5G19890.1 // AT2G20260.1 // AT5G51720.1 // AT1G07930.2 // AT1G29880.1 // AT3G46000.1 // AT5G13120.1 // AT1G73260.1 // AT5G38…
GO:0055035	C	plastid thylakoid membrane	6	269	401	28362	0.19	1	// AT5G13120.1 // AT2G21530.1 // AT5G13410.1 // AT4G10340.1 // AT4G02530.1 // AT1G03600.1
GO:0005623	C	cell	189	269	22664	28362	1	1	// AT2G21530.1 // AT3G13920.1 // AT3G13920.3 // AT1G33140.1 // AT5G64100.1 // AT5G03340.1 // AT4G02530.1 // AT1G29930.1 // AT5G03610.1 // AT2G36060.1 // AT5G38470.2 // AT5G38470.1 // AT2G03680.1 // AT3G54660.1 // AT2G45790.1 // AT1G29910.1 // AT1G72370.2 // AT1G72370.1 // AT3G53420.1 // AT3G53420.2 // AT1G34030.1 // AT5G44340.1 // AT4G10340.1 // AT2G20270.1 // AT1G29920.1 // AT4G29360.1 // AT3G47…
GO:0005886	C	plasma membrane	26	269	3735	28362	0.97	1	// AT5G15200.1 // AT5G64130.1 // AT5G19230.1 // AT1G30230.1 // AT2G36580.1 // AT2G21130.1 // AT3G07540.1 // AT2G04780.1 // AT2G04780.2 // AT3G53420.1 // AT3G53420.2 // AT1G34030.1 // AT1G18210.1 // AT5G20290.1 // AT1G72730.1 // AT4G29360.1 // AT3G56490.1 // AT1G21680.1 // AT5G02490.1 // AT1G33120.1 // AT2G45710.1 // AT4G38510.1 // AT1G11360.1 // AT2G43800.1 // AT1G76030.1 // AT3G61260.1
GO:0098796	C	membrane protein complex	5	269	597	28362	0.67	1	// AT4G10340.1 // AT2G20260.1 // AT4G28750.1 // ATCG01060.1 // AT1G03600.1

## Sheet: GO_mock
GO_acc	term_type	Term	queryitem	querytotal	bgitem	bgtotal	pvalue	FDR	entries
GO:0006508	P	proteolysis	33	273	907	28362	1.3e-10	1.4e-07	// AT3G02110.1 // AT3G52500.1 // AT1G05840.1 // AT4G30610.1 // AT2G04160.1 // AT1G20160.2 // AT1G01300.1 // AT2G24280.1 // AT2G30110.1 // AT5G40580.1 // AT5G40580.2 // AT4G34980.1 // AT4G21650.1 // AT5G60360.3 // AT4G36195.2 // AT4G36195.1 // AT3G27430.1 // AT3G27430.2 // AT5G28540.1 // AT2G47390.1 // AT1G16470.2 // AT1G63770.1 // AT1G63770.3 // AT1G63770.2 // AT1G20850.1 // AT1G63770.4 // AT1G66…
GO:0009266	P	response to temperature stimulus	24	273	559	28362	2.4e-09	1.3e-06	// AT2G04030.2 // AT5G02500.2 // AT2G04030.1 // AT5G56010.1 // AT5G28540.1 // AT1G10760.1 // AT1G67280.2 // AT5G52310.1 // AT5G63980.1 // AT4G20260.4 // AT3G29320.1 // AT5G15450.1 // AT3G49910.1 // AT1G79930.1 // AT1G79930.2 // AT5G54770.1 // AT2G27720.1 // AT1G63940.3 // AT3G25230.2 // AT2G27720.2 // AT4G26840.1 // AT3G23990.1 // AT3G25230.1 // AT2G27720.3
GO:0044281	P	small molecule metabolic process	41	273	1597	28362	1.5e-08	5.5e-06	// AT5G10920.1 // AT3G22960.1 // AT2G07698.1 // AT5G08570.1 // AT5G14590.1 // AT5G54770.1 // AT3G14390.1 // AT4G18440.1 // AT1G37130.1 // AT4G32520.2 // AT4G32520.1 // AT5G65010.2 // AT3G26720.1 // AT5G65010.1 // AT4G33680.1 // AT5G03290.1 // AT3G16950.1 // AT5G63680.1 // AT2G19940.1 // AT2G19940.2 // AT5G60600.1 // AT5G60600.2 // AT3G23940.1 // AT3G16950.2 // AT4G24830.2 // AT4G24830.1 // AT4G23…
GO:1901564	P	organonitrogen compound metabolic process	54	273	2569	28362	5e-08	1.3e-05	// AT5G10920.1 // AT3G22960.1 // AT4G32520.1 // AT2G32060.2 // AT3G13920.2 // AT5G08570.1 // AT5G54770.1 // AT3G14390.1 // AT3G25520.1 // AT4G18440.1 // AT4G32520.2 // AT4G37000.1 // AT5G65010.2 // AT5G65010.1 // AT4G33680.1 // AT2G32060.1 // AT5G63680.1 // AT5G39740.1 // AT2G19940.1 // AT2G19940.2 // AT2G32060.3 // AT3G23940.1 // AT3G49910.1 // AT4G24830.2 // AT4G24830.1 // AT1G57660.1 // AT1G09…
GO:0006082	P	organic acid metabolic process	31	273	1099	28362	1.5e-07	3.1e-05	// AT5G10920.1 // AT3G22960.1 // AT5G08570.1 // AT5G14590.1 // AT3G14390.1 // AT1G37130.1 // AT4G32520.2 // AT4G32520.1 // AT5G65010.2 // AT5G65010.1 // AT4G33680.1 // AT5G03290.1 // AT3G16950.1 // AT5G63680.1 // AT2G19940.1 // AT2G19940.2 // AT5G60600.1 // AT5G60600.2 // AT3G23940.1 // AT3G16950.2 // AT4G24830.2 // AT4G24830.1 // AT4G23600.2 // AT4G23600.3 // AT3G16390.1 // AT5G11880.1 // AT1G50…
GO:1901566	P	organonitrogen compound biosynthetic process	44	273	2076	28362	8.7e-07	0.00013	// AT5G10920.1 // AT2G32060.1 // AT2G32060.2 // AT3G13920.2 // AT5G54770.1 // AT3G14390.1 // AT3G25520.1 // AT4G18440.1 // AT5G02870.2 // AT5G65010.2 // AT5G65010.1 // AT4G33680.1 // AT5G39740.1 // AT2G07698.1 // AT2G32060.3 // AT3G23940.1 // AT3G49910.1 // AT4G24830.2 // AT4G24830.1 // AT1G57660.1 // AT1G09590.1 // AT1G70310.1 // AT3G16390.1 // AT4G34670.1 // AT4G04640.1 // AT5G11880.1 // AT3G09…
GO:0009408	P	response to heat	12	273	199	28362	9.8e-07	0.00013	// AT2G04030.2 // AT5G02500.2 // AT3G23990.1 // AT2G04030.1 // AT5G15450.1 // AT5G56010.1 // AT5G28540.1 // AT4G26840.1 // AT3G25230.1 // AT3G25230.2 // AT1G79930.1 // AT1G79930.2
GO:0006520	P	cellular amino acid metabolic process	15	273	320	28362	9.2e-07	0.00013	// AT5G10920.1 // AT2G19940.1 // AT2G19940.2 // AT4G24830.1 // AT3G14390.1 // AT4G24830.2 // AT5G65010.2 // AT5G11880.1 // AT4G32520.2 // AT4G32520.1 // AT5G65010.1 // AT4G23600.2 // AT4G23600.3 // AT4G33680.1 // AT1G50200.1
GO:0043436	P	oxoacid metabolic process	27	273	973	28362	1.3e-06	0.00016	// AT5G10920.1 // AT3G22960.1 // AT5G08570.1 // AT5G14590.1 // AT3G14390.1 // AT1G37130.1 // AT4G32520.2 // AT4G32520.1 // AT5G65010.2 // AT5G65010.1 // AT4G33680.1 // AT3G16950.2 // AT3G16950.1 // AT5G63680.1 // AT2G19940.1 // AT2G19940.2 // AT5G60600.1 // AT5G60600.2 // AT4G24830.2 // AT4G24830.1 // AT4G23600.2 // AT4G23600.3 // AT3G16390.1 // AT5G11880.1 // AT1G50200.1 // AT3G16400.1 // AT3G16…
GO:0019752	P	carboxylic acid metabolic process	23	273	864	28362	1.6e-05	0.0017	// AT5G10920.1 // AT3G22960.1 // AT5G08570.1 // AT5G14590.1 // AT3G14390.1 // AT4G32520.2 // AT4G32520.1 // AT5G65010.2 // AT5G65010.1 // AT4G33680.1 // AT3G16950.2 // AT3G16950.1 // AT5G63680.1 // AT2G19940.1 // AT2G19940.2 // AT5G60600.1 // AT5G60600.2 // AT4G24830.2 // AT4G24830.1 // AT4G23600.2 // AT4G23600.3 // AT5G11880.1 // AT1G50200.1
GO:0008152	P	metabolic process	149	273	12035	28362	3.9e-05	0.0038	// AT5G10920.1 // AT3G22960.1 // AT1G05840.1 // AT3G13920.2 // AT5G13980.2 // AT3G51160.1 // AT3G25520.1 // AT2G04160.1 // AT1G10760.1 // AT3G26720.1 // AT4G33680.1 // AT1G01300.1 // AT5G39740.1 // AT1G70730.2 // AT2G19940.1 // AT2G19940.2 // AT5G60600.1 // AT5G60600.2 // AT5G40580.1 // AT1G27130.1 // AT5G40580.2 // AT4G23600.2 // AT4G23600.3 // AT4G21650.1 // AT4G04640.1 // AT5G51970.2 // AT5G51…
GO:0006090	P	pyruvate metabolic process	7	273	91	28362	4.4e-05	0.0039	// AT5G63680.1 // AT3G22960.1 // AT5G60600.1 // AT5G60600.2 // AT5G08570.1 // AT3G16950.2 // AT3G16950.1
GO:0008652	P	cellular amino acid biosynthetic process	8	273	132	28362	6.2e-05	0.0051	// AT5G10920.1 // AT4G24830.1 // AT3G14390.1 // AT4G24830.2 // AT5G11880.1 // AT5G65010.2 // AT5G65010.1 // AT4G33680.1
GO:0009067	P	aspartate family amino acid biosynthetic process	5	273	47	28362	0.00014	0.01	// AT5G65010.2 // AT5G11880.1 // AT5G65010.1 // AT4G33680.1 // AT3G14390.1
GO:1901605	P	alpha-amino acid metabolic process	10	273	242	28362	0.00017	0.012	// AT5G10920.1 // AT4G24830.1 // AT3G14390.1 // AT4G24830.2 // AT5G11880.1 // AT4G32520.2 // AT4G32520.1 // AT5G65010.2 // AT5G65010.1 // AT4G33680.1
GO:1901607	P	alpha-amino acid biosynthetic process	8	273	154	28362	0.00017	0.012	// AT5G10920.1 // AT4G24830.1 // AT3G14390.1 // AT4G24830.2 // AT5G11880.1 // AT5G65010.2 // AT5G65010.1 // AT4G33680.1
GO:0044710	P	single-organism metabolic process	60	273	3970	28362	0.00025	0.016	// AT5G21105.1 // AT5G10920.1 // AT3G22960.1 // AT2G40840.1 // AT2G07698.1 // AT5G08570.1 // AT5G14590.1 // AT3G52720.1 // AT5G54770.1 // AT3G14390.1 // AT4G18440.1 // AT3G48460.1 // AT1G37130.1 // AT3G05180.1 // AT4G37000.1 // AT5G65010.2 // AT3G26720.1 // AT5G65010.1 // AT4G33680.1 // AT4G18970.1 // AT3G16950.1 // AT5G63680.1 // AT4G32520.1 // AT2G19940.1 // AT2G19940.2 // AT5G60600.1 // AT5G60…
GO:0009066	P	aspartate family amino acid metabolic process	5	273	60	28362	0.00039	0.023	// AT5G65010.2 // AT5G11880.1 // AT5G65010.1 // AT4G33680.1 // AT3G14390.1
GO:0009409	P	response to cold	12	273	384	28362	0.00046	0.026	// AT5G02500.2 // AT5G54770.1 // AT4G20260.4 // AT3G49910.1 // AT2G27720.1 // AT1G63940.3 // AT2G27720.3 // AT2G27720.2 // AT1G10760.1 // AT1G67280.2 // AT5G52310.1 // AT5G63980.1
GO:0019538	P	protein metabolic process	62	273	4289	28362	0.00063	0.034	// AT4G21650.1 // AT3G02110.1 // AT3G52500.1 // AT1G05840.1 // AT3G13920.2 // AT5G24490.1 // AT4G25720.1 // AT1G20160.2 // AT4G30610.1 // AT4G25720.2 // AT2G04160.1 // AT5G02870.2 // AT1G56040.1 // AT2G32060.1 // AT1G01300.1 // AT2G24280.1 // AT2G30110.1 // AT2G32060.2 // AT2G32060.3 // AT5G40580.1 // AT3G25520.1 // AT3G49910.1 // AT5G40580.2 // AT5G44700.1 // AT1G57660.1 // AT1G09590.1 // AT4G34…
GO:0071704	P	organic substance metabolic process	129	273	10672	28362	0.00077	0.039	// AT5G10920.1 // AT3G22960.1 // AT1G05840.1 // AT3G13920.2 // AT5G13980.2 // AT3G51160.1 // AT3G25520.1 // AT2G04160.1 // AT1G10760.1 // AT3G26720.1 // AT4G33680.1 // AT1G01300.1 // AT5G39740.1 // AT1G70730.2 // AT2G19940.1 // AT2G19940.2 // AT5G60600.1 // AT5G60600.2 // AT5G40580.1 // AT5G40580.2 // AT4G23600.2 // AT4G23600.3 // AT4G21650.1 // AT4G04640.1 // AT1G09690.1 // AT4G26840.1 // AT3G14…
GO:0006457	P	protein folding	9	273	247	28362	0.00083	0.041	// AT2G04030.2 // AT5G02500.2 // AT5G55220.1 // AT5G56010.1 // AT5G28540.1 // AT5G56000.1 // AT2G04030.1 // AT1G79930.1 // AT1G79930.2
GO:0006511	P	ubiquitin-dependent protein catabolic process	11	273	376	28362	0.0013	0.061	// AT2G30110.1 // AT5G40580.1 // AT5G28540.1 // AT5G40580.2 // AT1G16470.2 // AT3G27430.1 // AT3G27430.2 // AT1G16470.1 // AT1G79210.1 // AT1G79210.3 // AT1G79210.2
GO:0043632	P	modification-dependent macromolecule catabolic process	11	273	380	28362	0.0014	0.061	// AT2G30110.1 // AT5G40580.1 // AT5G28540.1 // AT5G40580.2 // AT1G16470.2 // AT3G27430.1 // AT3G27430.2 // AT1G16470.1 // AT1G79210.1 // AT1G79210.3 // AT1G79210.2
GO:0019941	P	modification-dependent protein catabolic process	11	273	378	28362	0.0014	0.061	// AT2G30110.1 // AT5G40580.1 // AT5G28540.1 // AT5G40580.2 // AT1G16470.2 // AT3G27430.1 // AT3G27430.2 // AT1G16470.1 // AT1G79210.1 // AT1G79210.3 // AT1G79210.2
GO:0044248	P	cellular catabolic process	20	273	1024	28362	0.0026	0.11	// AT3G16400.1 // AT1G16470.2 // AT3G16400.2 // AT2G40840.1 // AT5G28540.1 // AT5G40580.1 // AT1G27130.1 // AT5G40580.2 // AT1G78370.1 // AT3G27430.1 // AT3G27430.2 // AT2G30110.1 // AT1G10760.1 // AT4G37000.1 // AT1G79210.2 // AT1G79210.1 // AT1G79210.3 // AT5G63980.1 // AT3G16390.1 // AT1G16470.1
GO:0051603	P	proteolysis involved in cellular protein catabolic process	11	273	435	28362	0.0039	0.16	// AT2G30110.1 // AT5G40580.1 // AT5G28540.1 // AT5G40580.2 // AT1G16470.2 // AT3G27430.1 // AT3G27430.2 // AT1G16470.1 // AT1G79210.1 // AT1G79210.3 // AT1G79210.2
GO:0044257	P	cellular protein catabolic process	11	273	444	28362	0.0045	0.17	// AT2G30110.1 // AT5G40580.1 // AT5G28540.1 // AT5G40580.2 // AT1G16470.2 // AT3G27430.1 // AT3G27430.2 // AT1G16470.1 // AT1G79210.1 // AT1G79210.3 // AT1G79210.2
GO:0030163	P	protein catabolic process	11	273	467	28362	0.0065	0.24	// AT2G30110.1 // AT5G40580.1 // AT5G28540.1 // AT5G40580.2 // AT1G16470.2 // AT3G27430.1 // AT3G27430.2 // AT1G16470.1 // AT1G79210.1 // AT1G79210.3 // AT1G79210.2
GO:0044265	P	cellular macromolecule catabolic process	12	273	541	28362	0.0072	0.26	// AT2G30110.1 // AT5G40580.1 // AT5G28540.1 // AT5G40580.2 // AT1G16470.2 // AT3G27430.1 // AT3G27430.2 // AT1G16470.1 // AT1G79210.2 // AT1G79210.1 // AT1G79210.3 // AT5G63980.1
GO:0009167	P	purine ribonucleoside monophosphate metabolic process	6	273	174	28362	0.0078	0.26	// AT5G63680.1 // AT4G04640.1 // AT3G22960.1 // AT2G07698.1 // AT5G08570.1 // AT4G18440.1
GO:0009126	P	purine nucleoside monophosphate metabolic process	6	273	174	28362	0.0078	0.26	// AT5G63680.1 // AT4G04640.1 // AT3G22960.1 // AT2G07698.1 // AT5G08570.1 // AT4G18440.1
GO:0044238	P	primary metabolic process	115	273	9890	28362	0.0079	0.26	// AT5G10920.1 // AT3G22960.1 // AT1G05840.1 // AT3G13920.2 // AT5G13980.2 // AT3G51160.1 // AT2G04160.1 // AT1G10760.1 // AT3G26720.1 // AT4G33680.1 // AT1G01300.1 // AT5G39740.1 // AT1G70730.2 // AT2G19940.1 // AT2G19940.2 // AT5G60600.1 // AT5G60600.2 // AT5G40580.1 // AT5G40580.2 // AT4G23600.2 // AT4G23600.3 // AT4G21650.1 // AT4G04640.1 // AT1G09690.1 // AT4G26840.1 // AT3G14390.1 // AT4G01…
GO:0072521	P	purine-containing compound metabolic process	7	273	233	28362	0.0085	0.27	// AT5G63680.1 // AT4G04640.1 // AT3G22960.1 // AT2G07698.1 // AT5G08570.1 // AT4G18440.1 // AT5G03300.1
GO:0015672	P	monovalent inorganic cation transport	6	273	182	28362	0.0095	0.29	// AT4G04640.1 // AT2G07698.1 // AT2G40540.2 // AT2G40540.1 // AT3G01390.1 // AT3G01390.2
GO:0044283	P	small molecule biosynthetic process	13	273	653	28362	0.012	0.34	// AT5G66120.2 // AT5G66120.1 // AT5G10920.1 // AT4G24830.1 // AT3G23940.1 // AT3G14390.1 // AT5G54770.1 // AT4G24830.2 // AT5G11880.1 // AT5G65010.2 // AT5G65010.1 // AT4G33680.1 // AT1G12780.1
GO:0043043	P	peptide biosynthetic process	24	273	1514	28362	0.013	0.34	// AT2G32060.1 // AT2G32060.2 // AT2G32060.3 // AT5G02870.2 // AT5G39740.1 // AT3G13920.2 // AT3G25520.1 // AT3G49910.1 // AT1G57660.1 // AT1G09590.1 // AT4G34670.1 // AT3G09630.2 // AT3G09630.1 // AT1G09690.1 // AT2G27720.1 // AT2G27720.3 // AT2G27720.2 // AT4G25740.1 // AT1G50200.1 // AT5G24490.1 // AT3G09680.1 // AT2G37270.2 // AT2G37270.1 // AT1G57860.1
GO:0009161	P	ribonucleoside monophosphate metabolic process	6	273	191	28362	0.012	0.34	// AT5G63680.1 // AT4G04640.1 // AT3G22960.1 // AT2G07698.1 // AT5G08570.1 // AT4G18440.1
GO:0009056	P	catabolic process	23	273	1430	28362	0.012	0.34	// AT3G22960.1 // AT4G37000.1 // AT5G08570.1 // AT5G28540.1 // AT1G10760.1 // AT2G40840.1 // AT5G63980.1 // AT5G63680.1 // AT2G30110.1 // AT5G40580.1 // AT1G27130.1 // AT5G40580.2 // AT3G16390.1 // AT1G78370.1 // AT3G27430.1 // AT3G27430.2 // AT3G16400.1 // AT3G16400.2 // AT1G16470.2 // AT1G16470.1 // AT1G79210.1 // AT1G79210.3 // AT1G79210.2
GO:0006412	P	translation	24	273	1500	28362	0.011	0.34	// AT2G32060.1 // AT2G32060.2 // AT2G32060.3 // AT5G02870.2 // AT5G39740.1 // AT3G13920.2 // AT3G25520.1 // AT3G49910.1 // AT1G57660.1 // AT1G09590.1 // AT4G34670.1 // AT3G09630.2 // AT3G09630.1 // AT1G09690.1 // AT2G27720.1 // AT2G27720.3 // AT2G27720.2 // AT4G25740.1 // AT1G50200.1 // AT5G24490.1 // AT3G09680.1 // AT2G37270.2 // AT2G37270.1 // AT1G57860.1
GO:0046034	P	ATP metabolic process	5	273	148	28362	0.016	0.34	// AT5G63680.1 // AT5G08570.1 // AT4G04640.1 // AT3G22960.1 // AT2G07698.1
GO:0016053	P	organic acid biosynthetic process	11	273	531	28362	0.016	0.34	// AT5G66120.2 // AT5G66120.1 // AT5G10920.1 // AT4G24830.1 // AT3G23940.1 // AT3G14390.1 // AT4G24830.2 // AT5G11880.1 // AT5G65010.2 // AT5G65010.1 // AT4G33680.1
GO:0006163	P	purine nucleotide metabolic process	6	273	204	28362	0.016	0.34	// AT5G63680.1 // AT4G04640.1 // AT3G22960.1 // AT2G07698.1 // AT5G08570.1 // AT4G18440.1
GO:0009123	P	nucleoside monophosphate metabolic process	6	273	196	28362	0.013	0.34	// AT5G63680.1 // AT4G04640.1 // AT3G22960.1 // AT2G07698.1 // AT5G08570.1 // AT4G18440.1
GO:0009150	P	purine ribonucleotide metabolic process	6	273	202	28362	0.015	0.34	// AT5G63680.1 // AT4G04640.1 // AT3G22960.1 // AT2G07698.1 // AT5G08570.1 // AT4G18440.1
GO:0006518	P	peptide metabolic process	24	273	1540	28362	0.015	0.34	// AT2G32060.1 // AT2G32060.2 // AT2G32060.3 // AT5G02870.2 // AT5G39740.1 // AT3G13920.2 // AT3G25520.1 // AT3G49910.1 // AT1G57660.1 // AT1G09590.1 // AT4G34670.1 // AT3G09630.2 // AT3G09630.1 // AT1G09690.1 // AT2G27720.1 // AT2G27720.3 // AT2G27720.2 // AT4G25740.1 // AT1G50200.1 // AT5G24490.1 // AT3G09680.1 // AT2G37270.2 // AT2G37270.1 // AT1G57860.1
GO:0042278	P	purine nucleoside metabolic process	6	273	200	28362	0.014	0.34	// AT5G63680.1 // AT4G04640.1 // AT3G22960.1 // AT2G07698.1 // AT5G08570.1 // AT5G03300.1
GO:0009057	P	macromolecule catabolic process	14	273	747	28362	0.015	0.34	// AT2G30110.1 // AT5G40580.1 // AT5G28540.1 // AT5G40580.2 // AT1G16470.2 // AT3G27430.1 // AT3G27430.2 // AT1G16470.1 // AT1G10760.1 // AT2G40840.1 // AT1G79210.2 // AT1G79210.1 // AT1G79210.3 // AT5G63980.1
GO:0043604	P	amide biosynthetic process	24	273	1536	28362	0.015	0.34	// AT2G32060.1 // AT2G32060.2 // AT2G32060.3 // AT5G02870.2 // AT5G39740.1 // AT3G13920.2 // AT3G25520.1 // AT3G49910.1 // AT1G57660.1 // AT1G09590.1 // AT4G34670.1 // AT3G09630.2 // AT3G09630.1 // AT1G09690.1 // AT2G27720.1 // AT2G27720.3 // AT2G27720.2 // AT4G25740.1 // AT1G50200.1 // AT5G24490.1 // AT3G09680.1 // AT2G37270.2 // AT2G37270.1 // AT1G57860.1
GO:0046128	P	purine ribonucleoside metabolic process	6	273	197	28362	0.014	0.34	// AT5G63680.1 // AT4G04640.1 // AT3G22960.1 // AT2G07698.1 // AT5G08570.1 // AT5G03300.1
GO:0009205	P	purine ribonucleoside triphosphate metabolic process	5	273	155	28362	0.019	0.39	// AT5G63680.1 // AT5G08570.1 // AT4G04640.1 // AT3G22960.1 // AT2G07698.1
GO:0043603	P	cellular amide metabolic process	24	273	1575	28362	0.019	0.39	// AT2G32060.1 // AT2G32060.2 // AT2G32060.3 // AT5G02870.2 // AT5G39740.1 // AT3G13920.2 // AT3G25520.1 // AT3G49910.1 // AT1G57660.1 // AT1G09590.1 // AT4G34670.1 // AT3G09630.2 // AT3G09630.1 // AT1G09690.1 // AT2G27720.1 // AT2G27720.3 // AT2G27720.2 // AT4G25740.1 // AT1G50200.1 // AT5G24490.1 // AT3G09680.1 // AT2G37270.2 // AT2G37270.1 // AT1G57860.1
GO:0042545	P	cell wall modification	5	273	156	28362	0.019	0.39	// AT5G61130.1 // AT1G20190.1 // AT3G59010.1 // AT2G40610.1 // AT4G34980.1
GO:0009144	P	purine nucleoside triphosphate metabolic process	5	273	157	28362	0.02	0.39	// AT5G63680.1 // AT5G08570.1 // AT4G04640.1 // AT3G22960.1 // AT2G07698.1
GO:0009628	P	response to abiotic stimulus	29	273	2022	28362	0.022	0.42	// AT2G04030.2 // AT5G02500.2 // AT1G09210.1 // AT5G56010.1 // AT5G28540.1 // AT2G04030.1 // AT1G10760.1 // AT1G67280.2 // AT5G52310.1 // AT4G20260.4 // AT1G62480.1 // AT5G63980.1 // AT3G29320.1 // AT5G15450.1 // AT3G49910.1 // AT4G23600.2 // AT4G23600.3 // AT1G79930.1 // AT1G79930.2 // AT5G54770.1 // AT2G27720.1 // AT1G63940.3 // AT2G27720.3 // AT2G27720.2 // AT4G26840.1 // AT3G23990.1 // AT3G25…
GO:0009259	P	ribonucleotide metabolic process	6	273	221	28362	0.022	0.42	// AT5G63680.1 // AT4G04640.1 // AT3G22960.1 // AT2G07698.1 // AT5G08570.1 // AT4G18440.1
GO:0006790	P	sulfur compound metabolic process	7	273	286	28362	0.023	0.43	// AT3G16400.1 // AT5G54770.1 // AT3G16400.2 // AT5G63980.1 // AT3G16390.1 // AT3G16950.2 // AT3G16950.1
GO:0009199	P	ribonucleoside triphosphate metabolic process	5	273	165	28362	0.024	0.44	// AT5G63680.1 // AT5G08570.1 // AT4G04640.1 // AT3G22960.1 // AT2G07698.1
GO:0009119	P	ribonucleoside metabolic process	6	273	227	28362	0.025	0.45	// AT5G63680.1 // AT4G04640.1 // AT3G22960.1 // AT2G07698.1 // AT5G08570.1 // AT5G03300.1
GO:0009141	P	nucleoside triphosphate metabolic process	5	273	170	28362	0.027	0.47	// AT5G63680.1 // AT5G08570.1 // AT4G04640.1 // AT3G22960.1 // AT2G07698.1
GO:0006091	P	generation of precursor metabolites and energy	8	273	364	28362	0.027	0.48	// AT5G63680.1 // AT4G04640.1 // AT3G22960.1 // ATCG00340.1 // ATCG00280.1 // AT5G08570.1 // AT2G34420.1 // AT5G03290.1
GO:0044712	P	single-organism catabolic process	11	273	585	28362	0.029	0.5	// AT3G16400.1 // AT5G63680.1 // AT3G16400.2 // AT3G22960.1 // AT2G40840.1 // AT5G08570.1 // AT1G27130.1 // AT1G78370.1 // AT5G28540.1 // AT4G37000.1 // AT3G16390.1
GO:0005975	P	carbohydrate metabolic process	18	273	1144	28362	0.03	0.52	// AT5G63680.1 // AT1G70730.2 // AT3G22960.1 // AT1G64760.1 // AT2G05790.1 // AT5G08570.1 // AT5G13980.2 // AT1G09010.1 // AT4G24620.2 // AT5G13980.1 // AT1G10760.1 // AT2G40840.1 // AT1G67280.2 // AT1G70820.1 // AT3G26720.1 // AT5G41870.1 // AT1G12780.1 // AT1G64760.2
GO:0019693	P	ribose phosphate metabolic process	6	273	245	28362	0.034	0.57	// AT5G63680.1 // AT4G04640.1 // AT3G22960.1 // AT2G07698.1 // AT5G08570.1 // AT4G18440.1
GO:0009116	P	nucleoside metabolic process	6	273	258	28362	0.042	0.69	// AT5G63680.1 // AT4G04640.1 // AT3G22960.1 // AT2G07698.1 // AT5G08570.1 // AT5G03300.1
GO:0006950	P	response to stress	43	273	3506	28362	0.058	0.95	// AT2G04030.2 // AT1G71040.1 // AT2G34060.1 // AT2G33210.1 // AT5G02500.2 // AT5G56010.1 // AT1G09210.1 // AT5G28540.1 // AT2G04030.1 // AT1G10760.1 // AT4G37000.1 // AT1G67280.2 // AT5G18100.1 // AT5G52310.1 // AT4G20260.4 // AT4G33680.1 // AT1G62480.1 // AT5G63980.1 // AT3G29320.1 // AT5G15450.1 // AT5G60600.1 // AT5G60600.2 // AT3G49910.1 // AT4G23600.2 // AT1G21750.2 // AT1G79930.1 // AT1G79…
GO:1901575	P	organic substance catabolic process	18	273	1249	28362	0.061	0.97	// AT5G63680.1 // AT2G30110.1 // AT3G22960.1 // AT4G37000.1 // AT5G08570.1 // AT5G40580.1 // AT5G28540.1 // AT5G40580.2 // AT1G16470.2 // AT3G27430.1 // AT3G27430.2 // AT1G16470.1 // AT1G10760.1 // AT2G40840.1 // AT1G79210.2 // AT1G79210.1 // AT1G79210.3 // AT5G63980.1
GO:1901362	P	organic cyclic compound biosynthetic process	9	273	3174	28362	1	1	// AT5G66120.2 // AT4G04640.1 // AT2G07698.1 // AT5G54770.1 // AT3G51160.1 // AT4G18440.1 // AT5G03300.1 // AT5G66120.1 // AT4G23690.1
GO:0044707	P	single-multicellular organism process	12	273	2875	28362	1	1	// AT2G04030.2 // AT1G71040.1 // AT2G04030.1 // AT2G02560.2 // AT2G02560.1 // AT4G24620.2 // AT5G44700.1 // AT2G04160.1 // AT4G02020.1 // AT5G63980.1 // AT5G56680.1 // AT1G21750.2
GO:0071840	P	cellular component organization or biogenesis	13	273	2812	28362	1	1	// AT5G39740.1 // AT3G23990.1 // AT5G15450.1 // AT1G20190.1 // AT3G02230.1 // AT2G40610.1 // AT3G25520.1 // AT3G51160.1 // AT3G44990.1 // AT5G61130.1 // AT3G59010.1 // AT5G63980.1 // AT4G34980.1
GO:0051716	P	cellular response to stimulus	18	273	2856	28362	0.98	1	// AT5G15230.2 // AT1G71040.1 // AT5G54770.1 // AT5G63980.1 // AT1G77510.1 // AT5G60600.1 // AT5G60600.2 // AT5G12940.1 // AT4G30610.1 // AT2G19780.1 // AT5G44700.1 // AT5G28540.1 // AT3G17640.1 // AT5G15230.1 // AT5G18100.1 // AT5G18100.2 // AT1G21750.2 // AT4G33680.1
GO:0044711	P	single-organism biosynthetic process	22	273	1735	28362	0.12	1	// AT5G10920.1 // AT2G07698.1 // AT5G54770.1 // AT3G14390.1 // AT4G18440.1 // AT5G65010.2 // AT4G23690.1 // AT5G65010.1 // AT4G33680.1 // AT3G16950.2 // AT3G16950.1 // AT5G60600.1 // AT5G60600.2 // AT3G23940.1 // AT4G24830.2 // AT4G24830.1 // AT4G04640.1 // AT5G11880.1 // AT5G66120.2 // AT5G66120.1 // AT5G03300.1 // AT1G12780.1
GO:0000003	P	reproduction	9	273	1721	28362	0.99	1	// AT2G04030.2 // AT2G04030.1 // AT2G02560.2 // AT2G02560.1 // AT4G24620.2 // AT4G02020.1 // AT5G63980.1 // AT5G56680.1 // AT1G21750.2
GO:0043207	P	response to external biotic stimulus	11	273	1212	28362	0.62	1	// AT3G16400.1 // AT5G02500.2 // AT2G30110.1 // AT5G60600.1 // AT5G60600.2 // AT1G37130.1 // AT3G16400.2 // AT1G10760.1 // AT4G37000.1 // AT1G79210.1 // AT4G33680.1
GO:0071555	P	cell wall organization	5	273	518	28362	0.56	1	// AT5G61130.1 // AT1G20190.1 // AT3G59010.1 // AT2G40610.1 // AT4G34980.1
GO:0048869	P	cellular developmental process	5	273	1001	28362	0.96	1	// AT5G63980.1 // AT1G20190.1 // AT2G40610.1 // AT1G20850.1 // AT3G51160.1
GO:0010467	P	gene expression	27	273	4747	28362	1	1	// AT2G32060.1 // AT2G32060.2 // AT2G32060.3 // AT5G04430.1 // AT4G02020.1 // AT5G02870.2 // AT5G39740.1 // AT3G13920.2 // AT3G25520.1 // AT3G49910.1 // AT1G57660.1 // AT1G09590.1 // AT4G34670.1 // AT3G09630.2 // AT3G09630.1 // AT1G09690.1 // AT2G27720.1 // AT2G27720.3 // AT2G27720.2 // AT4G25740.1 // AT1G50200.1 // AT5G24490.1 // AT5G04430.2 // AT3G09680.1 // AT2G37270.2 // AT2G37270.1 // AT1G57…
GO:0055086	P	nucleobase-containing small molecule metabolic process	7	273	370	28362	0.071	1	// AT5G63680.1 // AT4G04640.1 // AT3G22960.1 // AT2G07698.1 // AT5G08570.1 // AT4G18440.1 // AT5G03300.1
GO:0046483	P	heterocycle metabolic process	17	273	4433	28362	1	1	// AT5G63680.1 // AT4G04640.1 // AT3G22960.1 // AT2G07698.1 // AT5G08570.1 // AT5G04430.1 // AT5G54770.1 // AT3G51160.1 // AT5G04430.2 // AT4G18440.1 // AT5G03300.1 // AT4G02020.1 // AT4G37000.1 // AT1G56040.1 // AT5G63980.1 // AT1G50200.1 // AT4G19020.1
GO:0032787	P	monocarboxylic acid metabolic process	7	273	481	28362	0.19	1	// AT5G63680.1 // AT3G22960.1 // AT5G60600.1 // AT5G60600.2 // AT5G08570.1 // AT3G16950.2 // AT3G16950.1
GO:0003006	P	developmental process involved in reproduction	9	273	1496	28362	0.95	1	// AT2G04030.2 // AT2G04030.1 // AT2G02560.2 // AT2G02560.1 // AT4G24620.2 // AT4G02020.1 // AT5G63980.1 // AT5G56680.1 // AT1G21750.2
GO:0010038	P	response to metal ion	5	273	481	28362	0.49	1	// AT3G11830.1 // AT1G63770.1 // AT5G63680.1 // AT2G19940.1 // AT1G62480.1
GO:0010035	P	response to inorganic substance	12	273	926	28362	0.19	1	// AT5G63680.1 // AT2G04030.2 // AT2G04030.1 // AT2G19940.1 // AT3G29320.1 // AT3G11830.1 // AT1G63770.1 // AT5G18100.2 // AT5G18100.1 // AT5G52310.1 // AT5G63980.1 // AT1G62480.1
GO:0051707	P	response to other organism	11	273	1210	28362	0.62	1	// AT3G16400.1 // AT5G02500.2 // AT2G30110.1 // AT5G60600.1 // AT5G60600.2 // AT1G37130.1 // AT3G16400.2 // AT1G10760.1 // AT4G37000.1 // AT1G79210.1 // AT4G33680.1
GO:0010033	P	response to organic substance	17	273	2023	28362	0.75	1	// AT5G15230.2 // AT5G63980.1 // AT2G02560.2 // AT2G02560.1 // AT5G60600.1 // AT5G60600.2 // AT4G30610.1 // AT5G14920.1 // AT2G04160.1 // AT5G28540.1 // AT5G60360.3 // AT5G15230.1 // AT5G60360.2 // AT4G23600.2 // AT4G23600.3 // AT4G33680.1 // AT5G52310.1
GO:0055114	P	oxidation-reduction process	7	273	1566	28362	0.99	1	// AT5G21105.1 // AT4G04640.1 // AT5G51970.2 // AT5G51970.1 // AT1G20020.3 // AT5G03290.1 // AT1G04420.1
GO:0051704	P	multi-organism process	11	273	1631	28362	0.92	1	// AT3G16400.1 // AT5G02500.2 // AT2G30110.1 // AT5G60600.1 // AT5G60600.2 // AT1G37130.1 // AT3G16400.2 // AT1G10760.1 // AT4G37000.1 // AT1G79210.1 // AT4G33680.1
GO:0044700	P	single organism signaling	11	273	1995	28362	0.99	1	// AT5G15230.2 // AT5G60600.1 // AT5G60600.2 // AT5G12940.1 // AT4G30610.1 // AT2G19780.1 // AT5G44700.1 // AT5G15230.1 // AT3G17640.1 // AT5G63980.1 // AT4G33680.1
GO:0044702	P	single organism reproductive process	6	273	1544	28362	1	1	// AT2G04030.2 // AT2G04030.1 // AT5G56680.1 // AT4G24620.2 // AT4G02020.1 // AT1G21750.2
GO:0009607	P	response to biotic stimulus	12	273	1253	28362	0.55	1	// AT3G16400.1 // AT5G02500.2 // AT2G30110.1 // AT5G60600.1 // AT5G60600.2 // AT1G37130.1 // AT3G16400.2 // AT1G10760.1 // AT4G37000.1 // AT1G79210.1 // AT1G23130.1 // AT4G33680.1
GO:0009605	P	response to external stimulus	12	273	1582	28362	0.84	1	// AT3G16400.1 // AT1G71040.1 // AT2G30110.1 // AT5G02500.2 // AT5G60600.1 // AT5G60600.2 // AT1G37130.1 // AT3G16400.2 // AT1G10760.1 // AT4G37000.1 // AT1G79210.1 // AT4G33680.1
GO:0044249	P	cellular biosynthetic process	51	273	5870	28362	0.81	1	// AT5G10920.1 // AT2G32060.1 // AT2G32060.2 // AT3G13920.2 // AT5G54770.1 // AT3G14390.1 // AT3G25520.1 // AT4G18440.1 // AT1G37130.1 // AT5G02870.2 // AT5G65010.2 // AT4G23690.1 // AT5G65010.1 // AT4G33680.1 // AT3G16950.2 // AT3G16950.1 // AT5G39740.1 // AT2G07698.1 // AT5G60600.1 // AT5G60600.2 // AT2G32060.3 // AT3G23940.1 // AT3G49910.1 // AT4G24830.2 // AT4G24830.1 // AT1G57660.1 // AT1G09…
GO:0016052	P	carbohydrate catabolic process	5	273	257	28362	0.11	1	// AT5G63680.1 // AT5G08570.1 // AT3G22960.1 // AT1G10760.1 // AT2G40840.1
GO:0007154	P	cell communication	14	273	2223	28362	0.97	1	// AT1G71040.1 // AT5G42100.1 // AT5G15230.2 // AT5G42100.2 // AT5G60600.1 // AT5G60600.2 // AT5G12940.1 // AT4G30610.1 // AT2G19780.1 // AT5G44700.1 // AT5G15230.1 // AT3G17640.1 // AT5G63980.1 // AT4G33680.1
GO:0033554	P	cellular response to stress	7	273	858	28362	0.72	1	// AT1G77510.1 // AT5G54770.1 // AT1G71040.1 // AT5G28540.1 // AT5G18100.1 // AT5G18100.2 // AT1G21750.2
GO:0019637	P	organophosphate metabolic process	8	273	524	28362	0.14	1	// AT5G63680.1 // AT4G04640.1 // AT3G22960.1 // AT2G07698.1 // AT5G60600.1 // AT5G60600.2 // AT4G18440.1 // AT5G08570.1
GO:0019438	P	aromatic compound biosynthetic process	9	273	3058	28362	1	1	// AT5G66120.2 // AT4G04640.1 // AT2G07698.1 // AT5G54770.1 // AT3G51160.1 // AT4G18440.1 // AT5G03300.1 // AT5G66120.1 // AT4G23690.1
GO:0007165	P	signal transduction	11	273	1965	28362	0.98	1	// AT5G15230.2 // AT5G60600.1 // AT5G60600.2 // AT5G12940.1 // AT4G30610.1 // AT2G19780.1 // AT5G44700.1 // AT5G15230.1 // AT3G17640.1 // AT5G63980.1 // AT4G33680.1
GO:0009414	P	response to water deprivation	5	273	347	28362	0.25	1	// AT2G04030.2 // AT3G29320.1 // AT5G52310.1 // AT2G04030.1 // AT5G63980.1
GO:0006807	P	nitrogen compound metabolic process	62	273	6241	28362	0.41	1	// AT5G10920.1 // AT3G22960.1 // AT4G32520.1 // AT2G32060.2 // AT3G13920.2 // AT5G24490.1 // AT4G19020.1 // AT5G54770.1 // AT3G14390.1 // AT3G25520.1 // AT4G18440.1 // AT1G37130.1 // AT4G02020.1 // AT4G32520.2 // AT4G37000.1 // AT5G65010.2 // AT1G56040.1 // AT5G65010.1 // AT4G33680.1 // AT2G32060.1 // AT5G63680.1 // AT5G39740.1 // AT5G63980.1 // AT2G19940.1 // AT2G19940.2 // AT2G32060.3 // AT3G23…
GO:0050789	P	regulation of biological process	15	273	5306	28362	1	1	// AT5G15230.2 // AT5G63980.1 // AT5G60600.1 // AT5G60600.2 // AT5G12940.1 // AT4G30610.1 // AT2G19780.1 // AT4G24620.2 // AT5G44700.1 // AT4G02020.1 // AT4G37000.1 // AT5G15230.1 // AT3G17640.1 // AT1G21750.2 // AT4G33680.1
GO:0044267	P	cellular protein metabolic process	40	273	3841	28362	0.32	1	// AT2G32060.1 // AT2G32060.2 // AT2G32060.3 // AT4G25720.1 // AT5G28540.1 // AT4G25720.2 // AT5G02870.2 // AT1G56040.1 // AT5G39740.1 // AT2G30110.1 // AT3G13920.2 // AT5G40580.1 // AT3G25520.1 // AT3G49910.1 // AT5G40580.2 // AT5G44700.1 // AT1G57660.1 // AT1G09590.1 // AT4G34670.1 // AT3G09630.2 // AT3G09630.1 // AT1G09690.1 // AT4G26840.1 // AT3G27430.1 // AT3G27430.2 // AT2G27720.2 // AT4G25…
GO:0051186	P	cofactor metabolic process	6	273	389	28362	0.18	1	// AT5G63680.1 // AT3G22960.1 // AT5G08570.1 // AT4G37000.1 // AT3G16950.2 // AT3G16950.1
GO:0044260	P	cellular macromolecule metabolic process	47	273	7410	28362	1	1	// AT2G32060.1 // AT2G32060.2 // AT2G32060.3 // AT5G24490.1 // AT4G25720.1 // AT5G28540.1 // AT4G25720.2 // AT1G10760.1 // AT2G40840.1 // AT1G56040.1 // AT5G63980.1 // AT5G39740.1 // AT2G30110.1 // AT3G13920.2 // AT5G40580.1 // AT3G25520.1 // AT3G49910.1 // AT5G40580.2 // AT5G44700.1 // AT1G57660.1 // AT1G09590.1 // AT4G34670.1 // AT3G09630.2 // AT4G19020.1 // AT3G09630.1 // AT1G09690.1 // AT4G26…
GO:0016043	P	cellular component organization	9	273	2456	28362	1	1	// AT3G23990.1 // AT5G15450.1 // AT1G20190.1 // AT2G40610.1 // AT3G51160.1 // AT5G61130.1 // AT3G59010.1 // AT5G63980.1 // AT4G34980.1
GO:0065007	P	biological regulation	17	273	6062	28362	1	1	// AT5G15230.2 // AT4G21650.1 // AT5G63980.1 // AT5G60600.1 // AT5G60600.2 // AT5G12940.1 // AT4G30610.1 // AT2G19780.1 // AT4G24620.2 // AT5G44700.1 // AT4G02020.1 // AT4G37000.1 // AT3G17640.1 // AT5G15230.1 // AT4G33090.1 // AT1G21750.2 // AT4G33680.1
GO:1901360	P	organic cyclic compound metabolic process	20	273	4700	28362	1	1	// AT5G63680.1 // AT5G66120.2 // AT4G04640.1 // AT3G22960.1 // AT2G07698.1 // AT5G08570.1 // AT5G04430.1 // AT5G66120.1 // AT3G51160.1 // AT5G04430.2 // AT4G18440.1 // AT5G03300.1 // AT4G02020.1 // AT4G37000.1 // AT1G56040.1 // AT5G63980.1 // AT5G54770.1 // AT4G23690.1 // AT1G50200.1 // AT4G19020.1
GO:0018130	P	heterocycle biosynthetic process	6	273	2957	28362	1	1	// AT4G04640.1 // AT2G07698.1 // AT5G54770.1 // AT3G51160.1 // AT4G18440.1 // AT5G03300.1
GO:0048316	P	seed development	5	273	661	28362	0.76	1	// AT2G04030.2 // AT5G56680.1 // AT1G21750.2 // AT2G04030.1 // AT4G02020.1
GO:0006629	P	lipid metabolic process	10	273	994	28362	0.49	1	// AT3G48460.1 // AT5G45950.1 // AT4G01130.1 // AT5G60600.1 // AT5G60600.2 // AT2G04570.1 // AT4G28780.1 // AT1G33811.1 // AT3G05180.1 // AT4G18970.1
GO:0006812	P	cation transport	6	273	362	28362	0.14	1	// AT4G04640.1 // AT2G07698.1 // AT2G40540.2 // AT2G40540.1 // AT3G01390.1 // AT3G01390.2
GO:0006811	P	ion transport	6	273	645	28362	0.59	1	// AT4G04640.1 // AT2G07698.1 // AT2G40540.2 // AT2G40540.1 // AT3G01390.1 // AT3G01390.2
GO:0006810	P	transport	13	273	2391	28362	0.99	1	// AT4G04640.1 // AT2G44290.1 // AT2G07698.1 // AT3G01390.1 // AT3G59920.1 // AT5G55220.1 // AT3G18280.1 // AT3G22120.1 // AT4G33090.1 // AT1G77140.1 // AT3G01390.2 // AT2G40540.2 // AT2G40540.1
GO:0050794	P	regulation of cellular process	13	273	4857	28362	1	1	// AT5G15230.2 // AT5G63980.1 // AT5G60600.1 // AT5G60600.2 // AT5G12940.1 // AT4G30610.1 // AT2G19780.1 // AT5G44700.1 // AT4G37000.1 // AT5G15230.1 // AT3G17640.1 // AT1G21750.2 // AT4G33680.1
GO:0006952	P	defense response	8	273	1566	28362	0.98	1	// AT2G33210.1 // AT5G60600.1 // AT5G60600.2 // AT4G37000.1 // AT1G79210.1 // AT1G23130.1 // AT4G33680.1 // AT4G23690.1
GO:0043412	P	macromolecule modification	7	273	2532	28362	1	1	// AT2G30110.1 // AT4G25720.1 // AT4G19020.1 // AT4G25720.2 // AT4G26840.1 // AT5G44700.1 // AT1G56040.1
GO:0036211	P	protein modification process	6	273	2126	28362	1	1	// AT2G30110.1 // AT4G25720.1 // AT4G25720.2 // AT4G26840.1 // AT5G44700.1 // AT1G56040.1
GO:0044723	P	single-organism carbohydrate metabolic process	8	273	613	28362	0.24	1	// AT5G63680.1 // AT3G22960.1 // AT5G08570.1 // AT5G13980.1 // AT2G40840.1 // AT5G13980.2 // AT3G26720.1 // AT1G12780.1
GO:0051234	P	establishment of localization	13	273	2406	28362	0.99	1	// AT4G04640.1 // AT2G44290.1 // AT2G07698.1 // AT3G01390.1 // AT3G59920.1 // AT5G55220.1 // AT3G18280.1 // AT3G22120.1 // AT4G33090.1 // AT1G77140.1 // AT3G01390.2 // AT2G40540.2 // AT2G40540.1
GO:0090407	P	organophosphate biosynthetic process	5	273	293	28362	0.16	1	// AT5G60600.1 // AT4G04640.1 // AT5G60600.2 // AT2G07698.1 // AT4G18440.1
GO:0016070	P	RNA metabolic process	5	273	3403	28362	1	1	// AT1G56040.1 // AT5G63980.1 // AT5G04430.1 // AT1G50200.1 // AT5G04430.2
GO:0044271	P	cellular nitrogen compound biosynthetic process	35	273	4436	28362	0.92	1	// AT2G32060.1 // AT2G32060.2 // AT3G13920.2 // AT5G54770.1 // AT3G51160.1 // AT4G18440.1 // AT1G37130.1 // AT5G02870.2 // AT5G39740.1 // AT2G07698.1 // AT2G32060.3 // AT3G25520.1 // AT3G49910.1 // AT1G57660.1 // AT1G09590.1 // AT1G70310.1 // AT3G16390.1 // AT4G34670.1 // AT4G04640.1 // AT3G09630.2 // AT3G09630.1 // AT1G09690.1 // AT2G27720.1 // AT2G27720.3 // AT2G27720.2 // AT4G25740.1 // AT1G50…
GO:0010154	P	fruit development	5	273	702	28362	0.81	1	// AT2G04030.2 // AT5G56680.1 // AT1G21750.2 // AT2G04030.1 // AT4G02020.1
GO:0046394	P	carboxylic acid biosynthetic process	8	273	438	28362	0.065	1	// AT5G10920.1 // AT4G24830.1 // AT3G14390.1 // AT4G24830.2 // AT5G11880.1 // AT5G65010.2 // AT5G65010.1 // AT4G33680.1
GO:0050896	P	response to stimulus	64	273	6250	28362	0.31	1	// AT2G04030.2 // AT1G71040.1 // AT2G34060.1 // AT2G33210.1 // AT5G02500.2 // AT5G56010.1 // AT4G30610.1 // AT2G04160.1 // AT5G28540.1 // AT1G09210.1 // AT1G10760.1 // AT4G37000.1 // AT1G67280.2 // AT5G15230.1 // AT5G18100.1 // AT5G52310.1 // AT4G20260.4 // AT4G33680.1 // AT1G62480.1 // AT5G63680.1 // AT2G30110.1 // AT2G02560.2 // AT2G19940.1 // AT2G02560.1 // AT3G11830.1 // AT5G60600.1 // AT5G60…
GO:0009117	P	nucleotide metabolic process	6	273	302	28362	0.076	1	// AT5G63680.1 // AT4G04640.1 // AT3G22960.1 // AT2G07698.1 // AT5G08570.1 // AT4G18440.1
GO:0006753	P	nucleoside phosphate metabolic process	6	273	305	28362	0.078	1	// AT5G63680.1 // AT4G04640.1 // AT3G22960.1 // AT2G07698.1 // AT5G08570.1 // AT4G18440.1
GO:0006732	P	coenzyme metabolic process	5	273	264	28362	0.12	1	// AT5G63680.1 // AT5G08570.1 // AT3G22960.1 // AT3G16950.2 // AT3G16950.1
GO:0034654	P	nucleobase-containing compound biosynthetic process	5	273	2781	28362	1	1	// AT4G18440.1 // AT4G04640.1 // AT5G03300.1 // AT2G07698.1 // AT3G51160.1
GO:0034641	P	cellular nitrogen compound metabolic process	45	273	5805	28362	0.96	1	// AT3G22960.1 // AT2G32060.1 // AT2G32060.2 // AT3G13920.2 // AT5G24490.1 // AT4G19020.1 // AT5G54770.1 // AT3G51160.1 // AT4G18440.1 // AT1G37130.1 // AT4G02020.1 // AT5G02870.2 // AT4G37000.1 // AT1G56040.1 // AT5G63980.1 // AT5G63680.1 // AT5G39740.1 // AT2G07698.1 // AT2G32060.3 // AT3G25520.1 // AT3G49910.1 // AT1G57660.1 // AT5G08570.1 // AT1G09590.1 // AT1G70310.1 // AT3G16390.1 // AT4G34…
GO:0045229	P	external encapsulating structure organization	5	273	551	28362	0.61	1	// AT5G61130.1 // AT1G20190.1 // AT3G59010.1 // AT2G40610.1 // AT4G34980.1
GO:0070887	P	cellular response to chemical stimulus	9	273	1176	28362	0.8	1	// AT5G15230.2 // AT5G60600.1 // AT5G60600.2 // AT4G30610.1 // AT5G15230.1 // AT5G18100.1 // AT5G18100.2 // AT5G63980.1 // AT4G33680.1
GO:0009415	P	response to water	5	273	355	28362	0.26	1	// AT2G04030.2 // AT3G29320.1 // AT5G52310.1 // AT2G04030.1 // AT5G63980.1
GO:0009651	P	response to salt stress	8	273	574	28362	0.19	1	// AT2G04030.2 // AT1G09210.1 // AT1G62480.1 // AT2G04030.1 // AT5G63980.1 // AT4G23600.2 // AT4G23600.3 // AT5G52310.1
GO:0009653	P	anatomical structure morphogenesis	5	273	919	28362	0.94	1	// AT5G63980.1 // AT2G04160.1 // AT2G40610.1 // AT3G51160.1 // AT1G20190.1
GO:0044699	P	single-organism process	96	273	9448	28362	0.28	1	// AT1G71040.1 // AT5G10920.1 // AT3G22960.1 // AT3G51160.1 // AT2G04160.1 // AT3G48460.1 // AT5G15230.1 // AT3G26720.1 // AT5G15230.2 // AT4G33680.1 // AT5G42100.2 // AT5G42100.1 // AT2G02560.2 // AT2G19940.1 // AT2G19940.2 // AT2G02560.1 // AT5G60600.1 // AT5G60600.2 // AT1G27130.1 // AT4G23600.2 // AT4G23600.3 // AT4G04640.1 // AT5G51970.2 // AT5G51970.1 // AT3G14390.1 // AT3G16400.1 // AT5G66…
GO:0009719	P	response to endogenous stimulus	13	273	1732	28362	0.85	1	// AT5G15230.2 // AT5G63980.1 // AT2G02560.2 // AT2G02560.1 // AT4G30610.1 // AT5G14920.1 // AT2G04160.1 // AT5G60360.3 // AT5G15230.1 // AT5G60360.2 // AT4G23600.2 // AT4G23600.3 // AT5G52310.1
GO:0006139	P	nucleobase-containing compound metabolic process	15	273	4178	28362	1	1	// AT5G63680.1 // AT4G04640.1 // AT3G22960.1 // AT2G07698.1 // AT5G08570.1 // AT5G04430.1 // AT3G51160.1 // AT5G04430.2 // AT4G18440.1 // AT5G03300.1 // AT4G02020.1 // AT1G56040.1 // AT5G63980.1 // AT1G50200.1 // AT4G19020.1
GO:0032502	P	developmental process	18	273	3233	28362	1	1	// AT2G04030.2 // AT1G71040.1 // AT4G24620.2 // AT2G02560.2 // AT2G02560.1 // AT1G20190.1 // AT2G40610.1 // AT1G20850.1 // AT3G51160.1 // AT2G04160.1 // AT5G44700.1 // AT2G04030.1 // AT4G02020.1 // AT5G56680.1 // AT5G63980.1 // AT5G60360.2 // AT1G21750.2 // AT5G60360.3
GO:0032501	P	multicellular organismal process	12	273	3032	28362	1	1	// AT2G04030.2 // AT1G71040.1 // AT2G04030.1 // AT2G02560.2 // AT2G02560.1 // AT4G24620.2 // AT5G44700.1 // AT2G04160.1 // AT4G02020.1 // AT5G63980.1 // AT5G56680.1 // AT1G21750.2
GO:0048608	P	reproductive structure development	9	273	1265	28362	0.86	1	// AT2G04030.2 // AT2G04030.1 // AT2G02560.2 // AT2G02560.1 // AT4G24620.2 // AT4G02020.1 // AT5G63980.1 // AT5G56680.1 // AT1G21750.2
GO:0009987	P	cellular process	125	273	12771	28362	0.42	1	// AT1G71040.1 // AT5G10920.1 // AT3G22960.1 // AT3G13920.2 // AT3G51160.1 // AT3G25520.1 // AT1G10760.1 // AT5G15230.1 // AT5G15230.2 // AT4G33680.1 // AT5G42100.2 // AT5G42100.1 // AT2G19940.1 // AT2G19940.2 // AT5G60600.1 // AT5G60600.2 // AT5G40580.1 // AT1G27130.1 // AT5G40580.2 // AT4G23600.2 // AT4G23600.3 // AT4G04640.1 // AT1G09690.1 // AT4G26840.1 // AT3G16400.2 // AT3G14390.1 // AT3G59…
GO:0006725	P	cellular aromatic compound metabolic process	20	273	4588	28362	1	1	// AT5G63680.1 // AT5G66120.2 // AT4G04640.1 // AT3G22960.1 // AT2G07698.1 // AT5G08570.1 // AT5G04430.1 // AT5G66120.1 // AT3G51160.1 // AT5G04430.2 // AT4G18440.1 // AT5G03300.1 // AT4G02020.1 // AT4G37000.1 // AT1G56040.1 // AT5G63980.1 // AT5G54770.1 // AT4G23690.1 // AT1G50200.1 // AT4G19020.1
GO:0009058	P	biosynthetic process	54	273	6255	28362	0.84	1	// AT5G10920.1 // AT2G32060.1 // AT2G32060.2 // AT3G13920.2 // AT5G54770.1 // AT3G14390.1 // AT3G25520.1 // AT4G18440.1 // AT1G37130.1 // AT5G02870.2 // AT5G65010.2 // AT4G23690.1 // AT5G65010.1 // AT4G33680.1 // AT3G16950.2 // AT3G16950.1 // AT5G39740.1 // AT2G07698.1 // AT5G60600.1 // AT5G60600.2 // AT2G32060.3 // AT3G23940.1 // AT3G49910.1 // AT4G24830.2 // AT4G24830.1 // AT1G57660.1 // AT1G09…
GO:0034645	P	cellular macromolecule biosynthetic process	24	273	4455	28362	1	1	// AT2G32060.1 // AT2G32060.2 // AT2G32060.3 // AT5G02870.2 // AT5G39740.1 // AT3G13920.2 // AT3G25520.1 // AT3G49910.1 // AT1G57660.1 // AT1G09590.1 // AT4G34670.1 // AT3G09630.2 // AT3G09630.1 // AT1G09690.1 // AT2G27720.1 // AT2G27720.3 // AT2G27720.2 // AT4G25740.1 // AT1G50200.1 // AT5G24490.1 // AT3G09680.1 // AT2G37270.2 // AT2G37270.1 // AT1G57860.1
GO:0006970	P	response to osmotic stress	8	273	636	28362	0.27	1	// AT2G04030.2 // AT1G09210.1 // AT1G62480.1 // AT2G04030.1 // AT5G63980.1 // AT4G23600.2 // AT4G23600.3 // AT5G52310.1
GO:0001101	P	response to acid chemical	13	273	1181	28362	0.35	1	// AT2G04030.2 // AT2G04030.1 // AT5G15230.2 // AT3G29320.1 // AT5G60600.1 // AT5G60600.2 // AT5G14920.1 // AT5G15230.1 // AT4G23600.2 // AT4G23600.3 // AT4G33680.1 // AT5G52310.1 // AT5G63980.1
GO:0009791	P	post-embryonic development	10	273	1576	28362	0.94	1	// AT2G04030.2 // AT2G04030.1 // AT2G02560.2 // AT4G24620.2 // AT2G02560.1 // AT2G04160.1 // AT4G02020.1 // AT5G63980.1 // AT5G56680.1 // AT1G21750.2
GO:0033036	P	macromolecule localization	7	273	996	28362	0.85	1	// AT3G59920.1 // AT5G55220.1 // AT3G22120.1 // AT2G44290.1 // AT3G18280.1 // AT5G61130.1 // AT1G77140.1
GO:1901137	P	carbohydrate derivative biosynthetic process	5	273	329	28362	0.22	1	// AT4G18440.1 // AT4G04640.1 // AT5G03300.1 // AT2G07698.1 // AT3G51160.1
GO:0009725	P	response to hormone	13	273	1631	28362	0.79	1	// AT5G15230.2 // AT5G63980.1 // AT2G02560.2 // AT2G02560.1 // AT4G30610.1 // AT5G14920.1 // AT2G04160.1 // AT5G60360.3 // AT5G15230.1 // AT5G60360.2 // AT4G23600.2 // AT4G23600.3 // AT5G52310.1
GO:1901135	P	carbohydrate derivative metabolic process	10	273	645	28362	0.098	1	// AT5G63680.1 // AT4G04640.1 // AT3G22960.1 // AT2G07698.1 // AT5G60600.1 // AT5G60600.2 // AT3G51160.1 // AT4G18440.1 // AT5G03300.1 // AT5G08570.1
GO:0043170	P	macromolecule metabolic process	70	273	8111	28362	0.87	1	// AT4G21650.1 // AT3G02110.1 // AT3G52500.1 // AT1G05840.1 // AT3G13920.2 // AT5G04430.1 // AT4G25720.1 // AT1G20160.2 // AT4G30610.1 // AT4G25720.2 // AT2G04160.1 // AT4G02020.1 // AT1G10760.1 // AT2G40840.1 // AT1G56040.1 // AT5G63980.1 // AT2G32060.1 // AT1G01300.1 // AT2G24280.1 // AT2G30110.1 // AT2G32060.2 // AT2G32060.3 // AT5G40580.1 // AT3G25520.1 // AT3G49910.1 // AT5G40580.2 // AT5G44…
GO:0048731	P	system development	10	273	1929	28362	0.99	1	// AT2G04030.2 // AT2G04030.1 // AT2G02560.2 // AT4G24620.2 // AT2G02560.1 // AT2G04160.1 // AT4G02020.1 // AT5G63980.1 // AT5G56680.1 // AT1G21750.2
GO:0009790	P	embryo development	5	273	571	28362	0.64	1	// AT2G04030.2 // AT5G56680.1 // AT5G44700.1 // AT1G21750.2 // AT2G04030.1
GO:0061458	P	reproductive system development	9	273	1265	28362	0.86	1	// AT2G04030.2 // AT2G04030.1 // AT2G02560.2 // AT2G02560.1 // AT4G24620.2 // AT4G02020.1 // AT5G63980.1 // AT5G56680.1 // AT1G21750.2
GO:0071229	P	cellular response to acid chemical	6	273	485	28362	0.33	1	// AT5G15230.2 // AT5G60600.1 // AT5G60600.2 // AT5G15230.1 // AT5G63980.1 // AT4G33680.1
GO:0090304	P	nucleic acid metabolic process	6	273	3768	28362	1	1	// AT5G04430.1 // AT4G19020.1 // AT5G04430.2 // AT1G56040.1 // AT5G63980.1 // AT1G50200.1
GO:0044237	P	cellular metabolic process	95	273	9879	28362	0.53	1	// AT5G10920.1 // AT3G22960.1 // AT3G13920.2 // AT3G14390.1 // AT3G25520.1 // AT1G10760.1 // AT4G33680.1 // AT5G39740.1 // AT2G19940.1 // AT2G19940.2 // AT5G60600.1 // AT5G60600.2 // AT5G40580.1 // AT1G27130.1 // AT5G40580.2 // AT4G23600.2 // AT4G23600.3 // AT4G04640.1 // AT1G09690.1 // AT4G26840.1 // AT3G51160.1 // AT3G16400.1 // AT5G66120.2 // AT5G66120.1 // AT3G16400.2 // AT2G34420.1 // AT2G32…
GO:0007275	P	multicellular organism development	11	273	2811	28362	1	1	// AT2G04030.2 // AT2G04030.1 // AT2G02560.2 // AT4G24620.2 // AT2G02560.1 // AT2G04160.1 // AT5G44700.1 // AT4G02020.1 // AT5G63980.1 // AT5G56680.1 // AT1G21750.2
GO:0023052	P	signaling	11	273	1997	28362	0.99	1	// AT5G15230.2 // AT5G60600.1 // AT5G60600.2 // AT5G12940.1 // AT4G30610.1 // AT2G19780.1 // AT5G44700.1 // AT5G15230.1 // AT3G17640.1 // AT5G63980.1 // AT4G33680.1
GO:0033993	P	response to lipid	8	273	772	28362	0.47	1	// AT5G15230.2 // AT5G63980.1 // AT4G30610.1 // AT5G14920.1 // AT5G15230.1 // AT4G23600.2 // AT4G23600.3 // AT5G52310.1
GO:0071554	P	cell wall organization or biogenesis	7	273	704	28362	0.52	1	// AT1G20190.1 // AT2G40610.1 // AT3G44990.1 // AT4G34980.1 // AT5G61130.1 // AT3G59010.1 // AT3G02230.1
GO:0071310	P	cellular response to organic substance	7	273	1023	28362	0.86	1	// AT5G15230.2 // AT5G60600.1 // AT5G60600.2 // AT4G30610.1 // AT5G15230.1 // AT5G63980.1 // AT4G33680.1
GO:0071702	P	organic substance transport	6	273	1234	28362	0.98	1	// AT3G59920.1 // AT5G55220.1 // AT2G44290.1 // AT3G18280.1 // AT3G22120.1 // AT1G77140.1
GO:0046686	P	response to cadmium ion	5	273	343	28362	0.24	1	// AT3G11830.1 // AT1G63770.1 // AT5G63680.1 // AT2G19940.1 // AT1G62480.1
GO:1901576	P	organic substance biosynthetic process	51	273	5913	28362	0.83	1	// AT5G10920.1 // AT2G32060.1 // AT2G32060.2 // AT3G13920.2 // AT5G54770.1 // AT3G14390.1 // AT3G25520.1 // AT4G18440.1 // AT5G02870.2 // AT5G65010.2 // AT4G23690.1 // AT5G65010.1 // AT4G33680.1 // AT3G16950.2 // AT3G16950.1 // AT5G39740.1 // AT2G07698.1 // AT5G60600.1 // AT5G60600.2 // AT2G32060.3 // AT3G23940.1 // AT3G49910.1 // AT4G24830.2 // AT4G24830.1 // AT1G57660.1 // AT1G09590.1 // AT1G70…
GO:0019748	P	secondary metabolic process	6	273	492	28362	0.34	1	// AT3G16400.1 // AT3G16400.2 // AT1G27130.1 // AT1G78370.1 // AT4G23690.1 // AT3G16390.1
GO:0006464	P	cellular protein modification process	6	273	2126	28362	1	1	// AT2G30110.1 // AT4G25720.1 // AT4G25720.2 // AT4G26840.1 // AT5G44700.1 // AT1G56040.1
GO:0044767	P	single-organism developmental process	17	273	3131	28362	1	1	// AT2G04030.2 // AT4G24620.2 // AT2G02560.2 // AT2G02560.1 // AT1G20190.1 // AT2G40610.1 // AT1G20850.1 // AT3G51160.1 // AT2G04160.1 // AT5G44700.1 // AT2G04030.1 // AT4G02020.1 // AT5G56680.1 // AT5G63980.1 // AT5G60360.2 // AT1G21750.2 // AT5G60360.3
GO:0022414	P	reproductive process	9	273	1715	28362	0.99	1	// AT2G04030.2 // AT2G04030.1 // AT2G02560.2 // AT2G02560.1 // AT4G24620.2 // AT4G02020.1 // AT5G63980.1 // AT5G56680.1 // AT1G21750.2
GO:0044765	P	single-organism transport	9	273	1004	28362	0.63	1	// AT4G04640.1 // AT2G44290.1 // AT2G07698.1 // AT3G18280.1 // AT3G22120.1 // AT4G33090.1 // AT1G77140.1 // AT3G01390.1 // AT3G01390.2
GO:0009059	P	macromolecule biosynthetic process	24	273	4511	28362	1	1	// AT2G32060.1 // AT2G32060.2 // AT2G32060.3 // AT5G02870.2 // AT5G39740.1 // AT3G13920.2 // AT3G25520.1 // AT3G49910.1 // AT1G57660.1 // AT1G09590.1 // AT4G34670.1 // AT3G09630.2 // AT3G09630.1 // AT1G09690.1 // AT2G27720.1 // AT2G27720.3 // AT2G27720.2 // AT4G25740.1 // AT1G50200.1 // AT5G24490.1 // AT3G09680.1 // AT2G37270.2 // AT2G37270.1 // AT1G57860.1
GO:0044763	P	single-organism cellular process	60	273	6591	28362	0.71	1	// AT5G15230.2 // AT1G71040.1 // AT5G10920.1 // AT3G22960.1 // AT2G40840.1 // AT2G07698.1 // AT5G08570.1 // AT5G14590.1 // AT5G54770.1 // AT4G30610.1 // AT5G65010.2 // AT5G28540.1 // AT1G37130.1 // AT4G32520.2 // AT4G37000.1 // AT5G15230.1 // AT3G17640.1 // AT1G77140.1 // AT5G65010.1 // AT4G33680.1 // AT5G03290.1 // AT3G16950.1 // AT5G63680.1 // AT5G42100.2 // AT5G42100.1 // AT5G63980.1 // AT4G32…
GO:0042221	P	response to chemical	27	273	2853	28362	0.57	1	// AT2G04030.2 // AT2G04030.1 // AT4G30610.1 // AT2G04160.1 // AT5G15230.1 // AT5G18100.1 // AT5G52310.1 // AT5G63980.1 // AT4G33680.1 // AT1G62480.1 // AT5G63680.1 // AT5G15230.2 // AT2G02560.2 // AT2G19940.1 // AT2G02560.1 // AT3G11830.1 // AT5G60600.1 // AT5G60600.2 // AT5G14920.1 // AT4G23600.2 // AT4G23600.3 // AT5G28540.1 // AT5G18100.2 // AT1G63770.1 // AT3G29320.1 // AT5G60360.3 // AT5G60…
GO:0051179	P	localization	14	273	2517	28362	0.99	1	// AT4G04640.1 // AT2G44290.1 // AT2G07698.1 // AT3G01390.1 // AT3G59920.1 // AT3G22120.1 // AT5G55220.1 // AT3G18280.1 // AT5G61130.1 // AT4G33090.1 // AT1G77140.1 // AT3G01390.2 // AT2G40540.2 // AT2G40540.1
GO:1902578	P	single-organism localization	9	273	1040	28362	0.67	1	// AT4G04640.1 // AT2G44290.1 // AT2G07698.1 // AT3G18280.1 // AT3G22120.1 // AT4G33090.1 // AT1G77140.1 // AT3G01390.1 // AT3G01390.2
GO:1901700	P	response to oxygen-containing compound	16	273	1557	28362	0.43	1	// AT2G04030.2 // AT2G04030.1 // AT5G15230.2 // AT3G29320.1 // AT5G60600.1 // AT5G60600.2 // AT4G30610.1 // AT5G14920.1 // AT5G18100.2 // AT5G15230.1 // AT5G18100.1 // AT4G23600.2 // AT4G23600.3 // AT4G33680.1 // AT5G52310.1 // AT5G63980.1
GO:1901701	P	cellular response to oxygen-containing compound	9	273	635	28362	0.16	1	// AT5G15230.2 // AT5G60600.1 // AT5G60600.2 // AT4G30610.1 // AT5G15230.1 // AT5G18100.1 // AT5G18100.2 // AT5G63980.1 // AT4G33680.1
GO:0048856	P	anatomical structure development	16	273	3146	28362	1	1	// AT2G04030.2 // AT1G71040.1 // AT4G24620.2 // AT2G02560.2 // AT2G02560.1 // AT1G20190.1 // AT2G40610.1 // AT1G20850.1 // AT3G51160.1 // AT2G04160.1 // AT5G44700.1 // AT2G04030.1 // AT4G02020.1 // AT5G63980.1 // AT5G56680.1 // AT1G21750.2
GO:1901657	P	glycosyl compound metabolic process	6	273	326	28362	0.099	1	// AT5G63680.1 // AT4G04640.1 // AT3G22960.1 // AT2G07698.1 // AT5G08570.1 // AT5G03300.1
GO:0006796	P	phosphate-containing compound metabolic process	9	273	1735	28362	0.99	1	// AT5G63680.1 // AT4G04640.1 // AT3G22960.1 // AT2G07698.1 // AT5G60600.1 // AT5G60600.2 // AT4G18440.1 // AT5G44700.1 // AT5G08570.1
GO:0044085	P	cellular component biogenesis	5	273	1095	28362	0.98	1	// AT3G02230.1 // AT5G39740.1 // AT3G44990.1 // AT3G25520.1 // AT3G23990.1
GO:0006793	P	phosphorus metabolic process	9	273	1751	28362	0.99	1	// AT5G63680.1 // AT4G04640.1 // AT3G22960.1 // AT2G07698.1 // AT5G60600.1 // AT5G60600.2 // AT4G18440.1 // AT5G44700.1 // AT5G08570.1
GO:0098542	P	defense response to other organism	5	273	936	28362	0.95	1	// AT1G79210.1 // AT5G60600.1 // AT5G60600.2 // AT4G33680.1 // AT4G37000.1
GO:0003824	F	catalytic activity	153	273	9101	28362	4.5e-16	1.7e-13	// AT5G10920.1 // AT3G22960.1 // AT1G05840.1 // AT3G13920.2 // AT4G24830.1 // AT5G13980.2 // AT3G51160.1 // AT2G04160.1 // AT3G47560.1 // AT3G47560.2 // AT3G26720.1 // AT4G33680.1 // AT5G42100.2 // AT5G42100.1 // AT1G70730.2 // AT2G19940.1 // AT2G19940.2 // AT5G60600.1 // AT5G60600.2 // AT5G40580.1 // AT1G27130.1 // AT5G40580.2 // AT4G09010.1 // AT4G23600.2 // AT4G23600.3 // AT1G04680.1 // AT5G34…
GO:0008233	F	peptidase activity	30	273	544	28362	5.1e-14	9.9e-12	// AT3G02110.1 // AT3G52500.1 // AT1G05840.1 // AT4G30610.1 // AT2G04160.1 // AT1G01300.1 // AT2G24280.1 // AT5G40580.1 // AT5G40580.2 // AT4G33090.1 // AT4G34980.1 // AT4G21650.1 // AT5G60360.3 // AT4G36195.2 // AT4G36195.1 // AT3G27430.1 // AT3G27430.2 // AT2G47390.1 // AT1G16470.2 // AT1G63770.1 // AT1G63770.3 // AT1G63770.2 // AT1G20850.1 // AT1G63770.4 // AT1G66180.1 // AT1G16470.1 // AT1G79…
GO:0070011	F	peptidase activity, acting on L-amino acid peptides	24	273	458	28362	5.3e-11	6.8e-09	// AT3G02110.1 // AT3G52500.1 // AT1G05840.1 // AT4G30610.1 // AT2G04160.1 // AT1G01300.1 // AT2G24280.1 // AT4G33090.1 // AT4G34980.1 // AT4G21650.1 // AT4G36195.2 // AT4G36195.1 // AT1G79210.1 // AT2G47390.1 // AT1G63770.1 // AT1G63770.3 // AT1G63770.2 // AT1G20850.1 // AT1G63770.4 // AT1G66180.1 // AT5G60360.3 // AT5G60360.2 // AT1G79210.3 // AT1G79210.2
GO:0003735	F	structural constituent of ribosome	22	273	391	28362	9.7e-11	9.4e-09	// AT2G32060.1 // AT2G32060.2 // AT2G32060.3 // AT5G02870.2 // AT5G39740.1 // AT3G25520.1 // AT3G49910.1 // AT1G57660.1 // AT1G09590.1 // AT4G34670.1 // AT3G09630.2 // AT3G09630.1 // AT1G09690.1 // AT2G27720.1 // AT2G27720.3 // AT2G27720.2 // AT4G25740.1 // AT5G24490.1 // AT3G09680.1 // AT2G37270.2 // AT2G37270.1 // AT1G57860.1
GO:0005198	F	structural molecule activity	23	273	538	28362	5.7e-09	4.4e-07	// AT2G32060.1 // AT2G32060.2 // AT2G32060.3 // AT5G02870.2 // AT5G39740.1 // AT4G13340.1 // AT3G25520.1 // AT3G49910.1 // AT1G57660.1 // AT1G09590.1 // AT4G34670.1 // AT3G09630.2 // AT3G09630.1 // AT1G09690.1 // AT2G27720.1 // AT2G27720.3 // AT2G27720.2 // AT4G25740.1 // AT5G24490.1 // AT3G09680.1 // AT2G37270.2 // AT2G37270.1 // AT1G57860.1
GO:0016829	F	lyase activity	19	273	406	28362	3.2e-08	2.1e-06	// AT5G66120.2 // AT5G66120.1 // AT5G10920.1 // AT1G70410.3 // AT3G52720.1 // AT1G70410.1 // AT3G23940.1 // AT3G14390.1 // AT3G07010.1 // AT4G18440.1 // AT5G11880.1 // AT3G51160.1 // AT4G35830.2 // AT1G67280.2 // AT5G63180.1 // AT4G23600.2 // AT4G23600.3 // AT1G70410.2 // AT1G04680.1
GO:0016835	F	carbon-oxygen lyase activity	12	273	155	28362	7.8e-08	4.3e-06	// AT5G66120.2 // AT5G66120.1 // AT3G23940.1 // AT3G51160.1 // AT3G52720.1 // AT5G63180.1 // AT4G35830.2 // AT1G70410.1 // AT1G70410.2 // AT1G70410.3 // AT3G07010.1 // AT1G04680.1
GO:0016668	F	oxidoreductase activity, acting on a sulfur group of donors, NAD(P) as acceptor	7	273	38	28362	2.2e-07	1.1e-05	// AT3G24170.1 // AT3G24170.2 // AT3G24170.3 // AT3G17240.1 // AT3G17240.3 // AT3G16950.2 // AT3G16950.1
GO:0016787	F	hydrolase activity	59	273	3279	28362	1.9e-06	8.1e-05	// AT2G05790.1 // AT2G20630.2 // AT3G02110.1 // AT3G52500.1 // AT1G05840.1 // AT3G13920.2 // AT5G13980.2 // AT4G30610.1 // AT1G09010.1 // AT2G04160.1 // AT2G20630.1 // AT5G62350.1 // AT3G26720.1 // AT5G63980.1 // AT1G26560.1 // AT5G42100.2 // AT5G42100.1 // AT5G41870.1 // AT2G07698.1 // AT5G15450.1 // AT5G40580.1 // AT5G40580.2 // AT1G64760.2 // AT1G64760.1 // AT2G06925.1 // AT5G13690.1 // AT4G33…
GO:0016836	F	hydro-lyase activity	7	273	79	28362	1.9e-05	0.00072	// AT3G23940.1 // AT3G51160.1 // AT4G35830.2 // AT1G70410.1 // AT1G70410.2 // AT1G70410.3 // AT3G52720.1
GO:0016798	F	hydrolase activity, acting on glycosyl bonds	15	273	438	28362	3.4e-05	0.0012	// AT5G34940.2 // AT5G42100.2 // AT5G42100.1 // AT5G34940.3 // AT1G09010.1 // AT1G26560.1 // AT2G05790.1 // AT5G13980.1 // AT1G64760.2 // AT1G64760.1 // AT5G13980.2 // AT5G13690.1 // AT3G26720.1 // AT5G41870.1 // AT3G44990.1
GO:0017171	F	serine hydrolase activity	9	273	171	28362	6.2e-05	0.0015	// AT4G21650.1 // AT2G24280.1 // AT3G02110.1 // AT4G36195.2 // AT4G36195.1 // AT4G30610.1 // AT2G04160.1 // AT2G47390.1 // AT4G34980.1
GO:0004553	F	hydrolase activity, hydrolyzing O-glycosyl compounds	14	273	405	28362	5.6e-05	0.0015	// AT5G34940.2 // AT5G42100.2 // AT5G42100.1 // AT5G34940.3 // AT1G09010.1 // AT2G05790.1 // AT5G13980.1 // AT1G64760.2 // AT1G64760.1 // AT5G13980.2 // AT5G13690.1 // AT3G26720.1 // AT5G41870.1 // AT1G26560.1
GO:0008236	F	serine-type peptidase activity	9	273	171	28362	6.2e-05	0.0015	// AT4G21650.1 // AT2G24280.1 // AT3G02110.1 // AT4G36195.2 // AT4G36195.1 // AT4G30610.1 // AT2G04160.1 // AT2G47390.1 // AT4G34980.1
GO:0016879	F	ligase activity, forming carbon-nitrogen bonds	6	273	64	28362	5.6e-05	0.0015	// AT3G27740.2 // AT3G27740.1 // AT4G24830.2 // AT4G24830.1 // AT5G65010.2 // AT5G65010.1
GO:0016651	F	oxidoreductase activity, acting on NAD(P)H	8	273	127	28362	4.8e-05	0.0015	// AT3G24170.1 // AT3G24170.2 // AT3G24170.3 // AT3G17240.1 // AT3G17240.3 // AT1G20020.3 // AT3G16950.2 // AT3G16950.1
GO:0016209	F	antioxidant activity	9	273	181	28362	9.3e-05	0.002	// AT3G24170.1 // AT3G24170.2 // AT2G34060.1 // AT3G24170.3 // AT4G09010.1 // AT1G77490.1 // AT5G18100.1 // AT5G18100.2 // AT4G37530.2
GO:0004175	F	endopeptidase activity	10	273	225	28362	9.4e-05	0.002	// AT4G21650.1 // AT1G01300.1 // AT3G52500.1 // AT1G05840.1 // AT1G66180.1 // AT2G04160.1 // AT2G47390.1 // AT1G79210.1 // AT1G79210.3 // AT1G79210.2
GO:0016491	F	oxidoreductase activity	30	273	1547	28362	0.00026	0.0052	// AT5G21105.1 // AT2G34060.1 // AT5G44400.1 // AT5G14590.1 // AT3G17240.1 // AT3G17240.3 // AT1G37130.1 // AT4G37000.1 // AT5G18100.1 // AT5G18100.2 // AT3G16950.2 // AT3G16950.1 // AT3G24170.1 // AT3G24170.2 // AT3G24170.3 // AT2G19940.1 // AT2G19940.2 // AT5G60600.1 // AT5G60600.2 // AT5G03290.1 // AT4G09010.1 // AT1G20020.3 // AT1G04420.1 // AT5G51970.2 // AT5G51970.1 // AT1G01090.1 // AT4G37…
GO:0016667	F	oxidoreductase activity, acting on a sulfur group of donors	7	273	124	28362	0.00027	0.0052	// AT3G24170.1 // AT3G24170.2 // AT3G24170.3 // AT3G17240.1 // AT3G17240.3 // AT3G16950.2 // AT3G16950.1
GO:0008483	F	transaminase activity	5	273	73	28362	0.00091	0.016	// AT4G23600.2 // AT4G23600.3 // AT4G33680.1 // AT3G49680.2 // AT3G49680.1
GO:0016769	F	transferase activity, transferring nitrogenous groups	5	273	73	28362	0.00091	0.016	// AT4G23600.2 // AT4G23600.3 // AT4G33680.1 // AT3G49680.2 // AT3G49680.1
GO:0016853	F	isomerase activity	9	273	264	28362	0.0013	0.022	// AT1G77510.1 // AT5G55220.1 // AT3G25230.1 // AT4G24620.2 // AT3G25230.2 // AT1G70730.2 // AT1G70820.1 // AT1G21750.2 // AT1G12780.1
GO:0016874	F	ligase activity	7	273	258	28362	0.014	0.22	// AT2G30110.1 // AT3G27740.2 // AT3G27740.1 // AT4G24830.2 // AT4G24830.1 // AT5G65010.2 // AT5G65010.1
GO:0016616	F	oxidoreductase activity, acting on the CH-OH group of donors, NAD or NADP as acceptor	5	273	143	28362	0.014	0.22	// AT3G29360.2 // AT5G14590.1 // AT3G29360.1 // AT5G03290.1 // AT1G04420.1
GO:0015077	F	monovalent inorganic cation transmembrane transporter activity	5	273	211	28362	0.057	0.84	// AT3G01390.1 // AT3G01390.2 // AT2G40540.2 // AT2G07698.1 // AT2G40540.1
GO:0016614	F	oxidoreductase activity, acting on CH-OH group of donors	5	273	214	28362	0.059	0.85	// AT3G29360.2 // AT5G14590.1 // AT3G29360.1 // AT5G03290.1 // AT1G04420.1
GO:0003723	F	RNA binding	5	273	1943	28362	1	1	// AT1G54270.1 // AT3G52380.1 // AT1G20020.3 // AT2G07698.1 // AT3G13920.2
GO:0042578	F	phosphoric ester hydrolase activity	5	273	391	28362	0.33	1	// AT2G20630.2 // AT4G03080.1 // AT1G13900.1 // AT5G63980.1 // AT2G20630.1
GO:0098772	F	molecular function regulator	5	273	390	28362	0.32	1	// AT3G12145.1 // AT4G04640.1 // AT3G59920.1 // AT3G59010.1 // AT5G62350.1
GO:0000166	F	nucleotide binding	21	273	3370	28362	0.99	1	// AT2G04690.2 // AT2G04030.2 // AT2G04690.1 // AT5G44400.1 // AT2G19940.1 // AT2G19940.2 // AT3G11830.1 // AT5G56010.1 // AT3G29360.1 // AT1G79920.1 // AT5G44700.1 // AT4G24830.1 // AT1G79930.1 // AT4G24830.2 // AT3G29360.2 // AT5G56000.1 // AT2G04030.1 // AT5G15450.1 // AT5G03290.1 // AT1G79930.2 // AT1G79920.2
GO:0035639	F	purine ribonucleoside triphosphate binding	14	273	2515	28362	0.99	1	// AT2G04030.2 // AT2G04030.1 // AT1G79920.2 // AT1G79920.1 // AT3G11830.1 // AT5G56010.1 // AT5G44700.1 // AT1G79930.1 // AT4G24830.2 // AT5G15450.1 // AT5G56000.1 // AT4G24830.1 // AT5G03290.1 // AT1G79930.2
GO:0016741	F	transferase activity, transferring one-carbon groups	5	273	306	28362	0.18	1	// AT2G43910.2 // AT1G48600.2 // AT4G32520.2 // AT4G32520.1 // AT1G48600.1
GO:0016818	F	hydrolase activity, acting on acid anhydrides, in phosphorus-containing anhydrides	6	273	817	28362	0.8	1	// AT2G07698.1 // AT1G54270.1 // AT5G15450.1 // AT3G13920.2 // AT3G01390.1 // AT3G01390.2
GO:0097367	F	carbohydrate derivative binding	16	273	2696	28362	0.99	1	// AT2G04690.2 // AT2G04030.2 // AT2G04690.1 // AT1G79920.2 // AT1G79920.1 // AT3G11830.1 // AT5G56010.1 // AT5G44700.1 // AT4G24830.1 // AT1G79930.1 // AT4G24830.2 // AT5G15450.1 // AT5G56000.1 // AT2G04030.1 // AT5G03290.1 // AT1G79930.2
GO:0005524	F	ATP binding	14	273	2248	28362	0.97	1	// AT2G04030.2 // AT2G04030.1 // AT1G79920.2 // AT1G79920.1 // AT3G11830.1 // AT5G56010.1 // AT5G44700.1 // AT1G79930.1 // AT4G24830.2 // AT5G15450.1 // AT5G56000.1 // AT4G24830.1 // AT5G03290.1 // AT1G79930.2
GO:0022890	F	inorganic cation transmembrane transporter activity	5	273	325	28362	0.21	1	// AT3G01390.1 // AT3G01390.2 // AT2G40540.2 // AT2G07698.1 // AT2G40540.1
GO:0016817	F	hydrolase activity, acting on acid anhydrides	6	273	826	28362	0.81	1	// AT2G07698.1 // AT1G54270.1 // AT5G15450.1 // AT3G13920.2 // AT3G01390.1 // AT3G01390.2
GO:0003676	F	nucleic acid binding	8	273	4558	28362	1	1	// AT2G07698.1 // AT1G54270.1 // AT4G19020.1 // AT3G13920.2 // AT5G04430.1 // AT5G04430.2 // AT1G20020.3 // AT3G52380.1
GO:1901265	F	nucleoside phosphate binding	21	273	3370	28362	0.99	1	// AT2G04690.2 // AT2G04030.2 // AT2G04690.1 // AT5G44400.1 // AT2G19940.1 // AT2G19940.2 // AT3G11830.1 // AT5G56010.1 // AT3G29360.1 // AT1G79920.1 // AT5G44700.1 // AT4G24830.1 // AT1G79930.1 // AT4G24830.2 // AT3G29360.2 // AT5G56000.1 // AT2G04030.1 // AT5G15450.1 // AT5G03290.1 // AT1G79930.2 // AT1G79920.2
GO:0042623	F	ATPase activity, coupled	5	273	389	28362	0.32	1	// AT3G01390.2 // AT1G54270.1 // AT3G01390.1 // AT2G07698.1 // AT3G13920.2
GO:0043167	F	ion binding	29	273	3821	28362	0.93	1	// AT5G21105.1 // AT1G71040.1 // AT1G09210.1 // AT5G08570.1 // AT1G09010.1 // AT2G05790.1 // AT1G67280.2 // AT1G70410.1 // AT1G70410.2 // AT1G70410.3 // AT3G26720.1 // AT5G63680.1 // AT3G62900.1 // AT1G70730.2 // AT1G55700.1 // AT1G64760.2 // AT1G64760.1 // AT5G51970.2 // AT5G51970.1 // AT1G13900.1 // AT5G13980.1 // AT5G13980.2 // AT4G20260.4 // AT2G23520.1 // AT1G63770.1 // AT1G63770.3 // AT1G63…
GO:1901363	F	heterocyclic compound binding	36	273	7718	28362	1	1	// AT2G04690.2 // AT2G04030.2 // AT2G34060.1 // AT5G44400.1 // AT2G07698.1 // AT3G13920.2 // AT5G56010.1 // AT4G19020.1 // AT2G04690.1 // AT5G15450.1 // AT5G03290.1 // AT2G19940.1 // AT2G19940.2 // AT3G11830.1 // AT5G44700.1 // AT4G37530.2 // AT4G24830.2 // AT5G56000.1 // AT4G24830.1 // AT1G20020.3 // AT1G79930.1 // AT1G79930.2 // AT3G25230.1 // AT3G25230.2 // AT2G04030.1 // AT3G52380.1 // AT1G79…
GO:0032549	F	ribonucleoside binding	14	273	2617	28362	1	1	// AT2G04030.2 // AT2G04030.1 // AT1G79920.2 // AT1G79920.1 // AT3G11830.1 // AT5G56010.1 // AT5G44700.1 // AT1G79930.1 // AT4G24830.2 // AT5G15450.1 // AT5G56000.1 // AT4G24830.1 // AT5G03290.1 // AT1G79930.2
GO:0017076	F	purine nucleotide binding	14	273	2633	28362	1	1	// AT2G04030.2 // AT2G04030.1 // AT1G79920.2 // AT1G79920.1 // AT3G11830.1 // AT5G56010.1 // AT5G44700.1 // AT1G79930.1 // AT4G24830.2 // AT5G15450.1 // AT5G56000.1 // AT4G24830.1 // AT5G03290.1 // AT1G79930.2
GO:0043169	F	cation binding	28	273	3678	28362	0.93	1	// AT5G21105.1 // AT1G71040.1 // AT1G09210.1 // AT5G08570.1 // AT1G09010.1 // AT2G05790.1 // AT1G67280.2 // AT1G70410.1 // AT1G70410.2 // AT1G70410.3 // AT3G26720.1 // AT5G63680.1 // AT3G62900.1 // AT1G70730.2 // AT1G55700.1 // AT1G64760.2 // AT1G64760.1 // AT5G51970.2 // AT5G51970.1 // AT1G13900.1 // AT5G13980.1 // AT5G13980.2 // AT4G20260.4 // AT1G63770.1 // AT1G63770.3 // AT1G63770.2 // AT1G63…
GO:0016788	F	hydrolase activity, acting on ester bonds	8	273	1131	28362	0.85	1	// AT2G20630.2 // AT2G06925.1 // AT2G20630.1 // AT1G13900.1 // AT5G62350.1 // AT4G03080.1 // AT3G59010.1 // AT5G63980.1
GO:0022892	F	substrate-specific transporter activity	6	273	1045	28362	0.94	1	// AT2G07698.1 // AT2G40540.2 // AT1G77140.1 // AT2G40540.1 // AT3G01390.1 // AT3G01390.2
GO:0046906	F	tetrapyrrole binding	5	273	402	28362	0.35	1	// ATCG00340.1 // ATCG00280.1 // AT2G34420.1 // AT2G34060.1 // AT4G37530.2
GO:0016772	F	transferase activity, transferring phosphorus-containing groups	7	273	1657	28362	1	1	// AT5G63680.1 // AT3G22960.1 // AT5G08570.1 // AT5G44700.1 // AT5G03300.1 // AT1G10760.1 // AT5G17310.2
GO:0015075	F	ion transmembrane transporter activity	5	273	629	28362	0.73	1	// AT3G01390.1 // AT3G01390.2 // AT2G40540.2 // AT2G07698.1 // AT2G40540.1
GO:0016462	F	pyrophosphatase activity	6	273	809	28362	0.79	1	// AT2G07698.1 // AT1G54270.1 // AT5G15450.1 // AT3G13920.2 // AT3G01390.1 // AT3G01390.2
GO:0032559	F	adenyl ribonucleotide binding	14	273	2364	28362	0.98	1	// AT2G04030.2 // AT2G04030.1 // AT1G79920.2 // AT1G79920.1 // AT3G11830.1 // AT5G56010.1 // AT5G44700.1 // AT1G79930.1 // AT4G24830.2 // AT5G15450.1 // AT5G56000.1 // AT4G24830.1 // AT5G03290.1 // AT1G79930.2
GO:0032555	F	purine ribonucleotide binding	14	273	2631	28362	1	1	// AT2G04030.2 // AT2G04030.1 // AT1G79920.2 // AT1G79920.1 // AT3G11830.1 // AT5G56010.1 // AT5G44700.1 // AT1G79930.1 // AT4G24830.2 // AT5G15450.1 // AT5G56000.1 // AT4G24830.1 // AT5G03290.1 // AT1G79930.2
GO:0032550	F	purine ribonucleoside binding	14	273	2612	28362	1	1	// AT2G04030.2 // AT2G04030.1 // AT1G79920.2 // AT1G79920.1 // AT3G11830.1 // AT5G56010.1 // AT5G44700.1 // AT1G79930.1 // AT4G24830.2 // AT5G15450.1 // AT5G56000.1 // AT4G24830.1 // AT5G03290.1 // AT1G79930.2
GO:0032553	F	ribonucleotide binding	16	273	2664	28362	0.99	1	// AT2G04690.2 // AT2G04030.2 // AT2G04690.1 // AT1G79920.2 // AT1G79920.1 // AT3G11830.1 // AT5G56010.1 // AT5G44700.1 // AT4G24830.1 // AT1G79930.1 // AT4G24830.2 // AT5G15450.1 // AT5G56000.1 // AT2G04030.1 // AT5G03290.1 // AT1G79930.2
GO:0016791	F	phosphatase activity	5	273	327	28362	0.21	1	// AT2G20630.2 // AT4G03080.1 // AT1G13900.1 // AT5G63980.1 // AT2G20630.1
GO:0008270	F	zinc ion binding	15	273	1297	28362	0.27	1	// AT3G62900.1 // AT5G51970.2 // AT5G51970.1 // AT1G63770.1 // AT1G63770.3 // AT1G63770.2 // AT1G63770.4 // AT3G52720.1 // AT1G55700.1 // AT5G13980.1 // AT5G13980.2 // AT1G70410.1 // AT1G70410.2 // AT1G70410.3 // AT3G26720.1
GO:0016740	F	transferase activity	29	273	3791	28362	0.93	1	// AT3G22960.1 // AT2G40840.1 // AT5G08570.1 // AT4G25720.1 // AT4G25720.2 // AT4G32520.2 // AT4G32520.1 // AT5G17310.2 // AT4G33680.1 // AT1G56040.1 // AT5G63680.1 // AT2G30110.1 // AT2G43910.2 // AT3G29320.1 // AT1G27130.1 // AT5G44700.1 // AT1G70310.1 // AT4G23600.3 // AT3G44990.1 // AT3G49680.2 // AT3G49680.1 // AT1G78370.1 // AT3G48720.1 // AT1G48600.2 // AT1G48600.1 // AT4G23600.2 // AT3G02…
GO:0005215	F	transporter activity	6	273	1406	28362	0.99	1	// AT2G07698.1 // AT2G40540.2 // AT1G77140.1 // AT2G40540.1 // AT3G01390.1 // AT3G01390.2
GO:0030554	F	adenyl nucleotide binding	14	273	2366	28362	0.98	1	// AT2G04030.2 // AT2G04030.1 // AT1G79920.2 // AT1G79920.1 // AT3G11830.1 // AT5G56010.1 // AT5G44700.1 // AT1G79930.1 // AT4G24830.2 // AT5G15450.1 // AT5G56000.1 // AT4G24830.1 // AT5G03290.1 // AT1G79930.2
GO:0016773	F	phosphotransferase activity, alcohol group as acceptor	5	273	1072	28362	0.98	1	// AT5G63680.1 // AT5G08570.1 // AT5G44700.1 // AT5G03300.1 // AT3G22960.1
GO:0005515	F	protein binding	22	273	3669	28362	1	1	// AT1G09210.1 // AT2G26210.2 // AT2G26210.1 // AT3G17640.1 // AT1G56040.1 // AT5G12940.1 // AT4G20260.4 // AT2G19940.1 // AT2G19940.2 // AT4G13340.1 // AT3G11830.1 // AT5G56000.1 // AT4G29240.1 // AT1G55700.1 // AT4G21650.1 // AT5G54770.1 // AT4G26840.1 // AT3G25230.1 // AT3G25230.2 // AT2G19780.1 // AT3G12145.1 // AT1G12780.1
GO:0097159	F	organic cyclic compound binding	36	273	7737	28362	1	1	// AT2G04690.2 // AT2G04030.2 // AT2G34060.1 // AT5G44400.1 // AT2G07698.1 // AT3G13920.2 // AT5G56010.1 // AT4G19020.1 // AT2G04690.1 // AT5G15450.1 // AT5G03290.1 // AT2G19940.1 // AT2G19940.2 // AT3G11830.1 // AT5G44700.1 // AT4G37530.2 // AT4G24830.2 // AT5G56000.1 // AT4G24830.1 // AT1G20020.3 // AT1G79930.1 // AT1G79930.2 // AT3G25230.1 // AT3G25230.2 // AT2G04030.1 // AT3G52380.1 // AT1G79…
GO:0005488	F	binding	86	273	12081	28362	1	1	// AT1G71040.1 // AT3G13920.2 // AT3G26720.1 // AT3G29360.1 // AT1G70730.2 // AT2G19940.1 // AT2G19940.2 // AT3G11830.1 // AT5G60600.1 // AT5G60600.2 // AT4G29240.1 // AT4G21650.1 // AT5G51970.2 // AT5G51970.1 // AT4G26840.1 // AT4G35830.2 // AT3G52380.1 // ATCG00340.1 // AT1G63770.1 // AT2G26210.1 // AT2G34420.1 // AT2G04030.2 // AT2G04690.2 // AT2G04690.1 // AT1G63770.4 // AT2G40840.1 // AT1G56…
GO:0016887	F	ATPase activity	6	273	530	28362	0.4	1	// AT2G07698.1 // AT1G54270.1 // AT5G15450.1 // AT3G13920.2 // AT3G01390.1 // AT3G01390.2
GO:0036094	F	small molecule binding	21	273	3434	28362	0.99	1	// AT2G04690.2 // AT2G04030.2 // AT2G04690.1 // AT5G44400.1 // AT2G19940.1 // AT2G19940.2 // AT3G11830.1 // AT5G56010.1 // AT3G29360.1 // AT1G79920.1 // AT5G44700.1 // AT4G24830.1 // AT1G79930.1 // AT4G24830.2 // AT3G29360.2 // AT5G56000.1 // AT2G04030.1 // AT5G15450.1 // AT5G03290.1 // AT1G79930.2 // AT1G79920.2
GO:0001882	F	nucleoside binding	14	273	2618	28362	1	1	// AT2G04030.2 // AT2G04030.1 // AT1G79920.2 // AT1G79920.1 // AT3G11830.1 // AT5G56010.1 // AT5G44700.1 // AT1G79930.1 // AT4G24830.2 // AT5G15450.1 // AT5G56000.1 // AT4G24830.1 // AT5G03290.1 // AT1G79930.2
GO:0050662	F	coenzyme binding	5	273	281	28362	0.14	1	// AT3G29360.2 // AT3G29360.1 // AT2G19940.1 // AT2G19940.2 // AT5G44400.1
GO:0022857	F	transmembrane transporter activity	5	273	1146	28362	0.99	1	// AT3G01390.1 // AT3G01390.2 // AT2G40540.2 // AT2G07698.1 // AT2G40540.1
GO:0001883	F	purine nucleoside binding	14	273	2612	28362	1	1	// AT2G04030.2 // AT2G04030.1 // AT1G79920.2 // AT1G79920.1 // AT3G11830.1 // AT5G56010.1 // AT5G44700.1 // AT1G79930.1 // AT4G24830.2 // AT5G15450.1 // AT5G56000.1 // AT4G24830.1 // AT5G03290.1 // AT1G79930.2
GO:0008324	F	cation transmembrane transporter activity	5	273	464	28362	0.46	1	// AT3G01390.1 // AT3G01390.2 // AT2G40540.2 // AT2G07698.1 // AT2G40540.1
GO:0030234	F	enzyme regulator activity	5	273	356	28362	0.26	1	// AT3G12145.1 // AT4G04640.1 // AT3G59920.1 // AT3G59010.1 // AT5G62350.1
GO:0017111	F	nucleoside-triphosphatase activity	6	273	766	28362	0.75	1	// AT2G07698.1 // AT1G54270.1 // AT5G15450.1 // AT3G13920.2 // AT3G01390.1 // AT3G01390.2
GO:0022891	F	substrate-specific transmembrane transporter activity	5	273	916	28362	0.94	1	// AT3G01390.1 // AT3G01390.2 // AT2G40540.2 // AT2G07698.1 // AT2G40540.1
GO:0046914	F	transition metal ion binding	18	273	1912	28362	0.57	1	// AT5G21105.1 // AT1G71040.1 // AT3G62900.1 // AT1G70410.3 // AT5G51970.2 // AT5G51970.1 // AT1G63770.1 // AT1G63770.3 // AT1G63770.2 // AT1G63770.4 // AT3G52720.1 // AT1G55700.1 // AT5G13980.1 // AT5G13980.2 // AT1G70410.1 // AT1G70410.2 // AT4G20260.4 // AT3G26720.1
GO:0046872	F	metal ion binding	24	273	3673	28362	0.99	1	// AT5G21105.1 // AT1G71040.1 // AT1G09210.1 // AT5G08570.1 // AT1G67280.2 // AT1G70410.1 // AT1G70410.2 // AT1G70410.3 // AT3G26720.1 // AT5G63680.1 // AT3G62900.1 // AT1G70730.2 // AT1G55700.1 // AT5G51970.2 // AT5G51970.1 // AT1G13900.1 // AT5G13980.1 // AT5G13980.2 // AT4G20260.4 // AT1G63770.1 // AT1G63770.3 // AT1G63770.2 // AT1G63770.4 // AT3G52720.1
GO:0048037	F	cofactor binding	8	273	451	28362	0.074	1	// AT2G04690.2 // AT2G04690.1 // AT2G19940.1 // AT2G23520.1 // AT3G29360.2 // AT3G29360.1 // AT2G19940.2 // AT5G44400.1
GO:0005839	C	proteasome core complex	9	273	25	28362	2.4e-11	7.9e-09	// AT5G40580.1 // AT5G40580.2 // AT1G16470.2 // AT3G27430.1 // AT3G27430.2 // AT1G16470.1 // AT1G79210.1 // AT1G79210.3 // AT1G79210.2
GO:0022626	C	cytosolic ribosome	20	273	323	28362	1.5e-10	2.4e-08	// AT4G34670.1 // AT5G39740.1 // AT2G32060.1 // AT2G32060.2 // AT2G32060.3 // AT3G09630.2 // AT3G09630.1 // AT3G25520.1 // AT3G49910.1 // AT1G09690.1 // AT2G27720.1 // AT2G27720.3 // AT2G27720.2 // AT3G09680.1 // AT5G02870.2 // AT4G25740.1 // AT2G37270.1 // AT1G09590.1 // AT2G37270.2 // AT1G57860.1
GO:0044445	C	cytosolic part	20	273	350	28362	5.5e-10	6e-08	// AT4G34670.1 // AT5G39740.1 // AT2G32060.1 // AT2G32060.2 // AT2G32060.3 // AT3G09630.2 // AT3G09630.1 // AT3G25520.1 // AT3G49910.1 // AT1G09690.1 // AT2G27720.1 // AT2G27720.3 // AT2G27720.2 // AT3G09680.1 // AT5G02870.2 // AT4G25740.1 // AT2G37270.1 // AT1G09590.1 // AT2G37270.2 // AT1G57860.1
GO:0009505	C	plant-type cell wall	18	273	323	28362	6e-09	4.7e-07	// AT4G21650.1 // AT5G42100.2 // AT5G42100.1 // AT3G52500.1 // AT4G36195.1 // AT1G01300.1 // AT1G35140.1 // AT5G14430.2 // AT4G13340.1 // AT5G12950.1 // AT3G14920.1 // AT1G53070.1 // AT5G14430.1 // AT5G13980.1 // AT5G23870.1 // AT5G61130.1 // AT3G59010.1 // AT3G26720.1
GO:0005840	C	ribosome	22	273	499	28362	7.3e-09	4.7e-07	// AT2G32060.1 // AT2G32060.2 // AT2G32060.3 // AT5G02870.2 // AT5G39740.1 // AT3G25520.1 // AT3G49910.1 // AT1G57660.1 // AT1G09590.1 // AT4G34670.1 // AT3G09630.2 // AT3G09630.1 // AT1G09690.1 // AT2G27720.1 // AT2G27720.3 // AT2G27720.2 // AT4G25740.1 // AT5G24490.1 // AT3G09680.1 // AT2G37270.2 // AT2G37270.1 // AT1G57860.1
GO:0044391	C	ribosomal subunit	17	273	322	28362	3.4e-08	1.8e-06	// AT4G34670.1 // AT5G39740.1 // AT2G32060.1 // AT2G32060.2 // AT2G32060.3 // AT3G09630.2 // AT3G09630.1 // AT3G25520.1 // AT3G49910.1 // AT1G09690.1 // AT3G09680.1 // AT2G37270.2 // AT5G02870.2 // AT4G25740.1 // AT2G37270.1 // AT1G09590.1 // AT1G57860.1
GO:0000502	C	proteasome complex	9	273	69	28362	5.9e-08	2.7e-06	// AT5G40580.1 // AT5G40580.2 // AT1G16470.2 // AT3G27430.1 // AT3G27430.2 // AT1G16470.1 // AT1G79210.1 // AT1G79210.3 // AT1G79210.2
GO:0030312	C	external encapsulating structure	24	273	706	28362	1.7e-07	6.1e-06	// AT5G21105.1 // AT4G21650.1 // AT5G44400.1 // AT5G61130.1 // AT3G26720.1 // AT3G52500.1 // AT5G42100.2 // AT5G42100.1 // AT1G79920.1 // AT4G13340.1 // AT1G35140.1 // AT5G56000.1 // AT4G34670.1 // AT4G36195.1 // AT1G01300.1 // AT3G09630.1 // AT3G14920.1 // AT1G53070.1 // AT5G13980.1 // AT3G59010.1 // AT5G23870.1 // AT5G14430.1 // AT5G14430.2 // AT5G12950.1
GO:0005618	C	cell wall	24	273	706	28362	1.7e-07	6.1e-06	// AT5G21105.1 // AT4G21650.1 // AT5G44400.1 // AT5G61130.1 // AT3G26720.1 // AT3G52500.1 // AT5G42100.2 // AT5G42100.1 // AT1G79920.1 // AT4G13340.1 // AT1G35140.1 // AT5G56000.1 // AT4G34670.1 // AT4G36195.1 // AT1G01300.1 // AT3G09630.1 // AT3G14920.1 // AT1G53070.1 // AT5G13980.1 // AT3G59010.1 // AT5G23870.1 // AT5G14430.1 // AT5G14430.2 // AT5G12950.1
GO:0022625	C	cytosolic large ribosomal subunit	9	273	134	28362	1e-05	0.00033	// AT5G39740.1 // AT3G09630.2 // AT3G09630.1 // AT3G25520.1 // AT3G49910.1 // AT1G09690.1 // AT5G02870.2 // AT1G09590.1 // AT1G57860.1
GO:0022627	C	cytosolic small ribosomal subunit	8	273	108	28362	1.6e-05	0.00048	// AT4G34670.1 // AT2G32060.1 // AT2G32060.2 // AT2G32060.3 // AT3G09680.1 // AT2G37270.2 // AT4G25740.1 // AT2G37270.1
GO:1990904	C	ribonucleoprotein complex	22	273	852	28362	3.8e-05	0.00096	// AT2G32060.1 // AT2G32060.2 // AT2G32060.3 // AT5G02870.2 // AT5G39740.1 // AT3G25520.1 // AT3G49910.1 // AT1G57660.1 // AT1G09590.1 // AT4G34670.1 // AT3G09630.2 // AT3G09630.1 // AT1G09690.1 // AT2G27720.1 // AT2G27720.3 // AT2G27720.2 // AT4G25740.1 // AT5G24490.1 // AT3G09680.1 // AT2G37270.2 // AT2G37270.1 // AT1G57860.1
GO:0030529	C	intracellular ribonucleoprotein complex	22	273	852	28362	3.8e-05	0.00096	// AT2G32060.1 // AT2G32060.2 // AT2G32060.3 // AT5G02870.2 // AT5G39740.1 // AT3G25520.1 // AT3G49910.1 // AT1G57660.1 // AT1G09590.1 // AT4G34670.1 // AT3G09630.2 // AT3G09630.1 // AT1G09690.1 // AT2G27720.1 // AT2G27720.3 // AT2G27720.2 // AT4G25740.1 // AT5G24490.1 // AT3G09680.1 // AT2G37270.2 // AT2G37270.1 // AT1G57860.1
GO:0009570	C	chloroplast stroma	20	273	740	28362	4.7e-05	0.0011	// AT2G04030.2 // AT5G10920.1 // AT3G22960.1 // AT2G19940.1 // AT3G29320.1 // AT1G63770.1 // ATCG00280.1 // AT1G20020.3 // AT3G23940.1 // AT4G24830.1 // AT4G18440.1 // ATCG00340.1 // AT5G55220.1 // AT2G47390.1 // AT2G04030.1 // AT2G34420.1 // AT4G33680.1 // AT3G16950.2 // AT3G16950.1 // AT1G04420.1
GO:0015934	C	large ribosomal subunit	9	273	181	28362	9.3e-05	0.0018	// AT5G39740.1 // AT3G09630.2 // AT3G09630.1 // AT3G25520.1 // AT3G49910.1 // AT1G09690.1 // AT5G02870.2 // AT1G09590.1 // AT1G57860.1
GO:0015935	C	small ribosomal subunit	8	273	140	28362	9.2e-05	0.0018	// AT4G34670.1 // AT2G32060.1 // AT2G32060.2 // AT2G32060.3 // AT3G09680.1 // AT2G37270.2 // AT4G25740.1 // AT2G37270.1
GO:0009532	C	plastid stroma	20	273	774	28362	8.5e-05	0.0018	// AT2G04030.2 // AT5G10920.1 // AT3G22960.1 // AT2G19940.1 // AT3G29320.1 // AT1G63770.1 // ATCG00280.1 // AT1G20020.3 // AT3G23940.1 // AT4G24830.1 // AT4G18440.1 // ATCG00340.1 // AT5G55220.1 // AT2G47390.1 // AT2G04030.1 // AT2G34420.1 // AT4G33680.1 // AT3G16950.2 // AT3G16950.1 // AT1G04420.1
GO:0044435	C	plastid part	27	273	1455	28362	0.001	0.018	// AT2G04030.2 // AT5G10920.1 // AT3G22960.1 // AT2G07698.1 // AT5G54770.1 // AT4G18440.1 // AT2G04030.1 // AT1G67280.2 // AT4G33680.1 // AT3G16950.2 // AT3G16950.1 // AT2G19940.1 // AT3G29320.1 // AT3G23940.1 // AT4G24830.1 // AT4G09010.1 // AT1G20020.3 // AT1G04420.1 // AT4G04640.1 // AT1G63940.3 // AT2G47390.1 // AT5G55220.1 // ATCG00340.1 // ATCG00280.1 // AT1G63770.1 // AT1G77490.1 // AT2G34…
GO:0012505	C	endomembrane system	35	273	2143	28362	0.0017	0.029	// AT3G48460.1 // AT2G34060.1 // AT5G28540.1 // AT5G66590.1 // AT2G05790.1 // AT1G09210.1 // AT5G62350.1 // AT1G77140.1 // AT5G14920.1 // AT5G41870.1 // AT3G07010.1 // AT5G42100.2 // AT5G42100.1 // AT5G12940.1 // AT4G18970.1 // AT5G14430.2 // AT4G29240.1 // AT1G21750.2 // AT1G77510.1 // AT2G24280.1 // AT4G37530.2 // AT1G33811.1 // AT4G21620.1 // AT5G45950.1 // AT4G01130.1 // AT5G14430.1 // AT3G02…
GO:0005829	C	cytosol	33	273	1993	28362	0.0019	0.03	// AT5G02500.2 // AT4G37000.1 // AT2G32060.2 // AT3G13920.2 // AT3G51160.1 // AT5G02870.2 // AT2G40840.1 // AT2G32060.1 // AT5G39740.1 // AT1G70730.2 // AT2G32060.3 // AT3G25520.1 // AT3G49910.1 // AT5G56000.1 // AT1G09590.1 // AT4G34670.1 // AT3G09630.2 // AT3G09630.1 // AT1G09690.1 // AT2G27720.1 // AT2G27720.3 // AT2G27720.2 // AT4G25740.1 // AT3G23990.1 // AT1G54270.1 // AT3G29360.2 // AT3G29…
GO:0044434	C	chloroplast part	24	273	1419	28362	0.006	0.094	// AT2G04030.2 // AT5G10920.1 // AT3G22960.1 // AT2G07698.1 // AT4G18440.1 // AT2G04030.1 // AT4G33680.1 // AT3G16950.2 // AT3G16950.1 // AT2G19940.1 // AT3G29320.1 // AT3G23940.1 // AT4G24830.1 // AT4G09010.1 // AT1G20020.3 // AT1G04420.1 // AT4G04640.1 // AT2G47390.1 // AT5G55220.1 // AT1G63770.1 // ATCG00280.1 // ATCG00340.1 // AT1G77490.1 // AT2G34420.1
GO:0031225	C	anchored component of membrane	8	273	280	28362	0.0067	0.099	// AT5G42100.2 // AT5G42100.1 // AT2G44290.1 // AT1G05840.1 // AT1G61900.1 // AT1G64760.2 // AT1G64760.1 // AT5G61130.1
GO:0032991	C	macromolecular complex	38	273	2658	28362	0.0096	0.14	// AT2G32060.1 // AT2G32060.2 // AT2G32060.3 // AT5G02870.2 // AT1G56040.1 // AT5G39740.1 // AT5G40580.1 // AT3G25520.1 // AT3G49910.1 // AT5G40580.2 // AT1G57660.1 // AT1G09590.1 // AT4G34670.1 // AT4G04640.1 // AT2G37270.1 // AT3G09630.2 // AT3G09630.1 // AT1G09690.1 // AT2G27720.1 // AT3G27430.1 // AT3G27430.2 // AT2G27720.2 // AT4G25740.1 // AT2G34420.1 // ATCG00340.1 // ATCG00280.1 // AT5G24…
GO:0043228	C	non-membrane-bounded organelle	24	273	1543	28362	0.015	0.2	// AT4G25740.1 // AT2G32060.2 // AT2G32060.3 // AT5G02870.2 // AT2G32060.1 // AT5G39740.1 // AT2G19940.1 // AT3G25520.1 // AT3G49910.1 // AT1G57660.1 // AT1G09590.1 // AT4G34670.1 // AT3G09630.2 // AT3G09630.1 // AT1G09690.1 // AT2G27720.1 // AT2G27720.3 // AT2G27720.2 // AT2G07698.1 // AT5G24490.1 // AT3G09680.1 // AT2G37270.2 // AT2G37270.1 // AT1G57860.1
GO:0043232	C	intracellular non-membrane-bounded organelle	24	273	1543	28362	0.015	0.2	// AT4G25740.1 // AT2G32060.2 // AT2G32060.3 // AT5G02870.2 // AT2G32060.1 // AT5G39740.1 // AT2G19940.1 // AT3G25520.1 // AT3G49910.1 // AT1G57660.1 // AT1G09590.1 // AT4G34670.1 // AT3G09630.2 // AT3G09630.1 // AT1G09690.1 // AT2G27720.1 // AT2G27720.3 // AT2G27720.2 // AT2G07698.1 // AT5G24490.1 // AT3G09680.1 // AT2G37270.2 // AT2G37270.1 // AT1G57860.1
GO:0009536	C	plastid	52	273	4213	28362	0.035	0.44	// AT2G04030.2 // AT5G10920.1 // AT3G22960.1 // AT2G07698.1 // AT5G14590.1 // AT5G54770.1 // AT3G14390.1 // AT4G18440.1 // AT2G04030.1 // AT4G37000.1 // AT1G67280.2 // AT5G22580.1 // AT5G56680.1 // AT4G33680.1 // AT5G03290.1 // AT3G16950.1 // AT2G19940.1 // AT3G29320.1 // AT5G15450.1 // AT5G60600.1 // AT5G60600.2 // AT3G23940.1 // AT3G49910.1 // AT3G16950.2 // AT4G24830.1 // AT4G09010.1 // AT1G20…
GO:0005576	C	extracellular region	8	273	2954	28362	1	1	// AT1G63770.1 // AT1G20160.2 // AT4G30610.1 // AT5G66590.1 // AT1G20160.1 // AT5G56000.1 // AT5G13980.1 // AT3G05180.1
GO:0044444	C	cytoplasmic part	109	273	10923	28362	0.34	1	// AT5G10920.1 // AT3G22960.1 // AT3G13920.2 // AT3G14390.1 // AT3G23940.1 // AT1G10760.1 // AT3G26720.1 // AT4G33680.1 // AT5G42100.2 // AT5G42100.1 // AT1G70730.2 // AT2G19940.1 // AT5G60600.1 // AT5G60600.2 // AT4G09010.1 // AT4G04640.1 // AT3G49680.2 // AT3G49680.1 // AT1G09690.1 // AT1G13900.1 // AT3G51160.1 // AT4G35830.2 // AT3G52380.1 // AT2G37720.1 // AT5G66120.1 // AT5G55220.1 // AT1G63…
GO:0034357	C	photosynthetic membrane	6	273	422	28362	0.23	1	// AT4G04640.1 // ATCG00340.1 // ATCG00280.1 // AT1G20020.3 // AT1G77490.1 // AT2G34420.1
GO:0044425	C	membrane part	13	273	5962	28362	1	1	// AT5G42100.2 // AT5G42100.1 // AT2G44290.1 // AT1G05840.1 // ATCG00340.1 // ATCG00280.1 // AT4G04640.1 // AT1G61900.1 // AT1G64760.2 // AT1G64760.1 // AT5G61130.1 // AT3G01390.1 // AT3G01390.2
GO:0031975	C	envelope	7	273	1170	28362	0.93	1	// AT5G54770.1 // AT5G55220.1 // AT2G07698.1 // AT1G63770.1 // AT1G63940.3 // AT1G67280.2 // AT1G04420.1
GO:0031224	C	intrinsic component of membrane	8	273	5540	28362	1	1	// AT5G42100.2 // AT5G42100.1 // AT2G44290.1 // AT1G05840.1 // AT1G61900.1 // AT1G64760.2 // AT1G64760.1 // AT5G61130.1
GO:0005783	C	endoplasmic reticulum	6	273	895	28362	0.86	1	// AT5G42100.2 // AT5G42100.1 // AT1G09210.1 // AT1G77510.1 // AT5G28540.1 // AT1G21750.2
GO:0005773	C	vacuole	17	273	1359	28362	0.17	1	// AT2G24280.1 // AT2G04690.1 // AT4G36195.1 // AT2G07698.1 // AT1G63770.1 // AT3G09630.1 // AT5G12950.1 // AT1G09010.1 // AT3G14920.1 // AT1G09210.1 // AT5G13980.1 // AT2G06925.1 // AT3G26720.1 // AT1G21750.2 // AT3G01390.1 // AT1G77140.1 // AT3G01390.2
GO:0044436	C	thylakoid part	7	273	463	28362	0.16	1	// AT4G04640.1 // ATCG00340.1 // ATCG00280.1 // AT4G09010.1 // AT1G20020.3 // AT1G77490.1 // AT2G34420.1
GO:0043234	C	protein complex	16	273	1834	28362	0.69	1	// AT4G04640.1 // AT1G79210.2 // ATCG00340.1 // ATCG00280.1 // AT5G40580.1 // AT5G40580.2 // AT1G16470.2 // AT3G27430.1 // AT3G27430.2 // AT1G16470.1 // AT1G79210.1 // AT1G56040.1 // AT2G34420.1 // AT3G01390.1 // AT1G79210.3 // AT3G01390.2
GO:0031967	C	organelle envelope	7	273	1170	28362	0.93	1	// AT5G54770.1 // AT5G55220.1 // AT2G07698.1 // AT1G63770.1 // AT1G63940.3 // AT1G67280.2 // AT1G04420.1
GO:0043233	C	organelle lumen	11	273	1008	28362	0.38	1	// AT4G34670.1 // AT3G23990.1 // AT2G19940.1 // AT2G07698.1 // AT3G09630.1 // AT3G17240.1 // AT5G28540.1 // AT3G17240.3 // AT3G09680.1 // AT3G49910.1 // AT1G09590.1
GO:0043231	C	intracellular membrane-bounded organelle	98	273	18205	28362	1	1	// AT5G10920.1 // AT3G22960.1 // AT3G14390.1 // AT1G10760.1 // AT3G26720.1 // AT4G33680.1 // AT5G42100.2 // AT5G42100.1 // AT1G70730.2 // AT2G19940.1 // AT5G60600.1 // AT5G60600.2 // AT4G09010.1 // AT4G04640.1 // AT3G49680.2 // AT3G49680.1 // AT4G26840.1 // AT4G35830.2 // AT3G52380.1 // AT2G37720.1 // AT5G66120.1 // AT5G55220.1 // AT1G63770.1 // AT1G70820.1 // AT2G34420.1 // AT2G04690.1 // AT2G32…
GO:0044428	C	nuclear part	7	273	1078	28362	0.9	1	// AT4G34670.1 // AT2G19940.1 // AT2G07698.1 // AT3G09630.1 // AT3G49910.1 // AT3G09680.1 // AT1G09590.1
GO:0044422	C	organelle part	51	273	4894	28362	0.29	1	// AT2G04030.2 // AT5G10920.1 // AT3G22960.1 // AT2G32060.1 // AT2G32060.2 // AT2G32060.3 // AT5G54770.1 // AT5G28540.1 // AT3G25520.1 // AT4G18440.1 // AT2G04030.1 // AT5G02870.2 // AT1G67280.2 // AT1G77140.1 // AT4G33680.1 // AT3G16950.2 // AT3G16950.1 // AT5G39740.1 // AT2G19940.1 // AT3G29320.1 // AT3G23940.1 // AT3G49910.1 // AT4G24830.1 // AT4G09010.1 // AT1G20020.3 // AT1G09590.1 // AT1G21…
GO:0005634	C	nucleus	23	273	9924	28362	1	1	// AT2G32060.1 // AT2G07698.1 // AT4G02020.1 // AT5G63980.1 // AT1G70730.2 // AT2G19940.1 // AT3G49910.1 // AT5G56000.1 // AT4G09010.1 // AT1G09590.1 // AT1G79930.1 // AT1G79930.2 // AT4G34670.1 // AT3G09630.1 // AT2G27720.1 // AT3G25230.1 // AT2G27720.3 // AT2G27720.2 // AT4G26840.1 // AT3G29360.2 // AT3G29360.1 // AT3G25230.2 // AT3G09680.1
GO:0043229	C	intracellular organelle	110	273	18517	28362	1	1	// AT5G10920.1 // AT3G22960.1 // AT3G14390.1 // AT3G23940.1 // AT1G10760.1 // AT3G26720.1 // AT4G33680.1 // AT5G42100.2 // AT5G42100.1 // AT1G70730.2 // AT2G19940.1 // AT5G60600.1 // AT5G60600.2 // AT4G09010.1 // AT4G04640.1 // AT3G49680.2 // AT3G49680.1 // AT1G09690.1 // AT4G26840.1 // AT4G35830.2 // AT3G52380.1 // AT2G37720.1 // AT5G66120.1 // AT5G55220.1 // AT1G63770.1 // AT1G70820.1 // AT2G34…
GO:0005622	C	intracellular	130	273	20721	28362	1	1	// AT5G10920.1 // AT3G22960.1 // AT3G13920.2 // AT3G14390.1 // AT3G23940.1 // AT1G10760.1 // AT3G26720.1 // AT4G33680.1 // AT5G42100.2 // AT5G42100.1 // AT1G70730.2 // AT2G19940.1 // AT5G60600.1 // AT5G60600.2 // AT5G40580.1 // AT1G27130.1 // AT5G40580.2 // AT4G09010.1 // AT4G04640.1 // AT3G49680.2 // AT3G49680.1 // AT1G09690.1 // AT4G26840.1 // AT3G51160.1 // AT4G35830.2 // AT3G52380.1 // AT2G37…
GO:0043227	C	membrane-bounded organelle	98	273	18217	28362	1	1	// AT5G10920.1 // AT3G22960.1 // AT3G14390.1 // AT1G10760.1 // AT3G26720.1 // AT4G33680.1 // AT5G42100.2 // AT5G42100.1 // AT1G70730.2 // AT2G19940.1 // AT5G60600.1 // AT5G60600.2 // AT4G09010.1 // AT4G04640.1 // AT3G49680.2 // AT3G49680.1 // AT4G26840.1 // AT4G35830.2 // AT3G52380.1 // AT2G37720.1 // AT5G66120.1 // AT5G55220.1 // AT1G63770.1 // AT1G70820.1 // AT2G34420.1 // AT2G04690.1 // AT2G32…
GO:0009579	C	thylakoid	7	273	584	28362	0.33	1	// AT4G04640.1 // ATCG00340.1 // ATCG00280.1 // AT4G09010.1 // AT1G20020.3 // AT1G77490.1 // AT2G34420.1
GO:0048046	C	apoplast	6	273	486	28362	0.33	1	// AT1G63770.1 // AT1G20160.2 // AT1G20160.1 // AT5G56000.1 // AT5G13980.1 // AT3G05180.1
GO:0016020	C	membrane	45	273	8532	28362	1	1	// AT3G52500.1 // AT1G05840.1 // AT5G61130.1 // AT1G70410.1 // AT1G77140.1 // AT4G20260.4 // AT1G70410.2 // AT5G63680.1 // AT5G42100.2 // AT5G42100.1 // AT1G70410.3 // AT2G19940.1 // AT1G79920.1 // AT3G49910.1 // AT5G56000.1 // AT1G64760.2 // AT1G64760.1 // AT1G20020.3 // AT4G33090.1 // AT1G04680.1 // AT4G34670.1 // AT4G04640.1 // AT4G36195.1 // AT1G01300.1 // AT3G09630.1 // AT3G14920.1 // AT2G27…
GO:0070013	C	intracellular organelle lumen	11	273	1008	28362	0.38	1	// AT4G34670.1 // AT3G23990.1 // AT2G19940.1 // AT2G07698.1 // AT3G09630.1 // AT3G17240.1 // AT5G28540.1 // AT3G17240.3 // AT3G09680.1 // AT3G49910.1 // AT1G09590.1
GO:0005730	C	nucleolus	7	273	390	28362	0.087	1	// AT4G34670.1 // AT2G19940.1 // AT2G07698.1 // AT3G09630.1 // AT3G49910.1 // AT3G09680.1 // AT1G09590.1
GO:0005739	C	mitochondrion	17	273	3687	28362	1	1	// AT2G04030.2 // AT5G54770.1 // AT1G09210.1 // AT5G56680.1 // AT4G35830.2 // AT2G07698.1 // AT5G14590.1 // AT3G23990.1 // AT3G17240.1 // AT1G63940.3 // AT2G04030.1 // AT1G10760.1 // AT4G37000.1 // AT3G17240.3 // AT5G03290.1 // AT1G50200.1 // AT2G33210.1
GO:0031981	C	nuclear lumen	7	273	824	28362	0.68	1	// AT4G34670.1 // AT2G19940.1 // AT2G07698.1 // AT3G09630.1 // AT3G49910.1 // AT3G09680.1 // AT1G09590.1
GO:0042651	C	thylakoid membrane	5	273	421	28362	0.38	1	// ATCG00340.1 // AT1G77490.1 // AT4G04640.1 // AT2G34420.1 // AT1G20020.3
GO:0009526	C	plastid envelope	7	273	707	28362	0.52	1	// AT5G54770.1 // AT5G55220.1 // AT2G07698.1 // AT1G63770.1 // AT1G63940.3 // AT1G67280.2 // AT1G04420.1
GO:0044464	C	cell part	176	273	22662	28362	1	1	// AT5G21105.1 // AT5G10920.1 // AT3G22960.1 // AT3G13920.2 // AT3G51160.1 // AT5G66590.1 // AT5G62350.1 // AT3G26720.1 // AT4G33680.1 // AT1G65900.1 // AT5G42100.2 // AT5G42100.1 // AT1G70730.2 // AT2G19940.1 // AT5G60600.1 // AT5G60600.2 // AT1G35140.1 // AT1G27130.1 // AT5G40580.2 // AT4G29240.1 // AT4G09010.1 // AT4G21650.1 // AT4G04640.1 // AT3G49680.2 // AT3G49680.1 // AT1G09690.1 // AT4G26…
GO:0005623	C	cell	176	273	22664	28362	1	1	// AT5G21105.1 // AT5G10920.1 // AT3G22960.1 // AT3G13920.2 // AT3G51160.1 // AT5G66590.1 // AT5G62350.1 // AT3G26720.1 // AT4G33680.1 // AT1G65900.1 // AT5G42100.2 // AT5G42100.1 // AT1G70730.2 // AT2G19940.1 // AT5G60600.1 // AT5G60600.2 // AT1G35140.1 // AT1G27130.1 // AT5G40580.2 // AT4G29240.1 // AT4G09010.1 // AT4G21650.1 // AT4G04640.1 // AT3G49680.2 // AT3G49680.1 // AT1G09690.1 // AT4G26…
GO:0031974	C	membrane-enclosed lumen	11	273	1008	28362	0.38	1	// AT4G34670.1 // AT3G23990.1 // AT2G19940.1 // AT2G07698.1 // AT3G09630.1 // AT3G17240.1 // AT5G28540.1 // AT3G17240.3 // AT3G09680.1 // AT3G49910.1 // AT1G09590.1
GO:0009534	C	chloroplast thylakoid	6	273	508	28362	0.37	1	// AT4G04640.1 // ATCG00340.1 // ATCG00280.1 // AT4G09010.1 // AT1G20020.3 // AT1G77490.1
GO:0031976	C	plastid thylakoid	6	273	509	28362	0.37	1	// AT4G04640.1 // ATCG00340.1 // ATCG00280.1 // AT4G09010.1 // AT1G20020.3 // AT1G77490.1
GO:0031984	C	organelle subcompartment	8	273	817	28362	0.53	1	// AT4G04640.1 // ATCG00340.1 // ATCG00280.1 // AT4G09010.1 // AT1G20020.3 // AT1G77490.1 // AT3G02230.1 // AT1G77140.1
GO:0071944	C	cell periphery	38	273	4309	28362	0.74	1	// AT5G21105.1 // AT4G21650.1 // AT3G52500.1 // AT2G07698.1 // AT5G61130.1 // AT1G70410.1 // AT3G26720.1 // AT1G70410.3 // AT1G70410.2 // AT5G44400.1 // AT5G63680.1 // AT5G42100.2 // AT5G42100.1 // AT4G20260.4 // AT1G79920.1 // AT4G13340.1 // AT1G35140.1 // AT3G49910.1 // AT5G56000.1 // AT1G64760.1 // AT4G33090.1 // AT4G34670.1 // AT4G36195.1 // AT1G01300.1 // AT3G09630.1 // AT3G14920.1 // AT1G53…
GO:0044446	C	intracellular organelle part	51	273	4882	28362	0.28	1	// AT2G04030.2 // AT5G10920.1 // AT3G22960.1 // AT2G32060.1 // AT2G32060.2 // AT2G32060.3 // AT5G54770.1 // AT5G28540.1 // AT3G25520.1 // AT4G18440.1 // AT2G04030.1 // AT5G02870.2 // AT1G67280.2 // AT1G77140.1 // AT4G33680.1 // AT3G16950.2 // AT3G16950.1 // AT5G39740.1 // AT2G19940.1 // AT3G29320.1 // AT3G23940.1 // AT3G49910.1 // AT4G24830.1 // AT4G09010.1 // AT1G20020.3 // AT1G09590.1 // AT1G21…
GO:0098796	C	membrane protein complex	5	273	597	28362	0.68	1	// ATCG00340.1 // ATCG00280.1 // AT4G04640.1 // AT3G01390.1 // AT3G01390.2
GO:0005886	C	plasma membrane	23	273	3735	28362	0.99	1	// AT2G07698.1 // AT1G70410.1 // AT1G70410.2 // AT1G70410.3 // AT3G26720.1 // AT5G63680.1 // AT4G20260.4 // AT1G79920.1 // AT3G49910.1 // AT5G56000.1 // AT1G64760.1 // AT4G33090.1 // AT4G34670.1 // AT4G36195.1 // AT3G09630.1 // AT3G14920.1 // AT5G13980.1 // AT2G44290.1 // AT2G23520.1 // AT1G63770.1 // AT5G14430.1 // AT1G61900.1 // AT5G40450.1
GO:0044424	C	intracellular part	129	273	20693	28362	1	1	// AT5G10920.1 // AT3G22960.1 // AT3G13920.2 // AT3G14390.1 // AT3G23940.1 // AT1G10760.1 // AT3G26720.1 // AT4G33680.1 // AT5G42100.2 // AT5G42100.1 // AT1G70730.2 // AT2G19940.1 // AT5G60600.1 // AT5G60600.2 // AT5G40580.1 // AT1G27130.1 // AT5G40580.2 // AT4G09010.1 // AT4G04640.1 // AT3G49680.2 // AT3G49680.1 // AT1G09690.1 // AT4G26840.1 // AT3G51160.1 // AT4G35830.2 // AT3G52380.1 // AT2G37…
GO:0009507	C	chloroplast	48	273	4148	28362	0.1	1	// AT2G04030.2 // AT5G10920.1 // AT3G22960.1 // AT2G07698.1 // AT5G14590.1 // AT5G54770.1 // AT3G14390.1 // AT4G18440.1 // AT2G04030.1 // AT4G37000.1 // AT5G22580.1 // AT5G56680.1 // AT4G33680.1 // AT5G03290.1 // AT3G16950.1 // AT2G19940.1 // AT3G29320.1 // AT5G15450.1 // AT5G60600.1 // AT5G60600.2 // AT3G23940.1 // AT3G49910.1 // AT3G16950.2 // AT4G24830.1 // AT4G09010.1 // AT1G20020.3 // AT1G09…
GO:0005737	C	cytoplasm	116	273	13406	28362	0.95	1	// AT5G10920.1 // AT3G22960.1 // AT3G13920.2 // AT3G14390.1 // AT3G23940.1 // AT1G10760.1 // AT3G26720.1 // AT4G33680.1 // AT5G42100.2 // AT5G42100.1 // AT1G70730.2 // AT2G19940.1 // AT5G60600.1 // AT5G60600.2 // AT1G27130.1 // AT4G09010.1 // AT4G04640.1 // AT3G49680.2 // AT3G49680.1 // AT1G09690.1 // AT4G26840.1 // AT3G51160.1 // AT4G35830.2 // AT3G52380.1 // AT2G37720.1 // AT5G66120.1 // AT5G55…
GO:0043226	C	organelle	110	273	18527	28362	1	1	// AT5G10920.1 // AT3G22960.1 // AT3G14390.1 // AT3G23940.1 // AT1G10760.1 // AT3G26720.1 // AT4G33680.1 // AT5G42100.2 // AT5G42100.1 // AT1G70730.2 // AT2G19940.1 // AT5G60600.1 // AT5G60600.2 // AT4G09010.1 // AT4G04640.1 // AT3G49680.2 // AT3G49680.1 // AT1G09690.1 // AT4G26840.1 // AT4G35830.2 // AT3G52380.1 // AT2G37720.1 // AT5G66120.1 // AT5G55220.1 // AT1G63770.1 // AT1G70820.1 // AT2G34…
