# Supplementary material for: Defense against phytopathogens relies on efficient antimicrobial protein secretion mediated by the microtubule-binding protein TGNap1
Source: Nat Commun. 2023 Oct 11;14:6357. doi: 10.1038/s41467-023-41807-4 (PMC10567756; doi:10.1038/s41467-023-41807-4)
Supplement: Supplementary file 7 — Supplementary Data 4 [file 41467_2023_41807_MOESM7_ESM.xlsx]

## Sheet: Mock
#	Accession Number	Permutation Test (p-value) Benjamini-Hochberg (p < 0.00051)
1	CON__P00761	0.16
2	ATCG00340.1	0.71
3	AT5G61130.1	0.91
4	AT5G58330.1 (+2)	0.11
5	AT5G56000.1 [4]	0.19
6	AT5G48540.1	0.59
7	AT5G25980.1 [4]	0.84
8	AT5G25460.1	0.19
9	AT5G20230.1	0.002
10	AT5G16400.1	0.029
11	AT5G15970.1	0.046
12	AT5G15230.1 (+1)	0.21
13	AT5G14920.1	0.2
14	AT5G11420.1	0.58
15	AT5G05960.1	0.22
16	AT5G03350.1	0.17
17	AT4G37520.1	0.014
18	AT4G25900.1	0.12
19	AT4G25050.1 (+1)	0.13
20	AT4G23670.1 [3]	0.89
21	AT4G23170.1	0.0081
22	AT4G21620.1 (+1)	0.5
23	AT4G21280.1	0.1
24	AT4G19410.1 [2]	0.7
25	AT4G16500.1	0.2
26	AT4G10300.1	0.059
27	AT4G05180.1	0.023
28	AT4G03080.1	0.15
29	AT3G62410.1	0.038
30	AT3G56060.1 [2]	0.84
31	AT3G52960.1	0.03
32	AT3G49120.1 [4]	0.99
33	AT3G48720.1	0.73
34	AT3G47070.1	0.27
35	AT3G44310.1 [3]	0.49
36	AT3G27830.1 (+1)	0.19
37	AT3G19170.1 [4]	0.7
38	AT3G18490.1	0.017
39	AT3G18080.1	0.033
40	AT3G16640.1	0.15
41	AT3G09820.1 [3]	0.84
42	AT3G09680.1 (+1)	0.55
43	AT3G08590.1 (+1)	0.29
44	AT3G05730.1	0.63
45	AT3G02730.1	0.079
46	AT2G46980.1	0.69
47	AT2G45180.1	0.042
48	AT2G43550.1	0.14
49	AT2G43530.1	0.43
50	AT2G42600.1 [6]	1
51	AT2G42540.1 (+1)	0.35
52	AT2G42530.1	0.029
53	AT2G40610.1	0.021
54	AT2G38540.1	0.2
55	AT2G38530.1	0.28
56	AT2G34420.1 [4]	0.63
57	AT2G20630.1 (+1)	0.69
58	AT2G01250.1 [4]	0.89
59	AT1G78850.1	0.13
60	AT1G78830.1 [2]	0.11
61	AT1G75750.1 (+1)	0.34
62	AT1G68560.1 [2]	0.017
63	AT1G50320.1	0.55
64	AT1G47960.1	0.68
65	AT1G33600.1	0.14
66	AT1G33590.1	0.008
67	AT1G30580.1	0.95
68	AT1G26420.1 [2]	0.005
69	AT1G21500.1	0.11
70	AT1G17290.1	0.63
71	AT1G13930.1 (+2)	0.57
72	AT1G12840.1	0.67
73	AT1G09590.1 (+3)	0.6
74	AT1G09310.1 [2]	0.46
75	AT1G06680.1 (+1)	0.005
76	AT1G03680.1	0.019
77	AT1G03230.1	0.12
78	AT1G03220.1	0.075
79	AT1G02920.1 (+2)	0.5
END OF FILE

## Sheet: DC
#	Accession Number	Permutation Test (p-value) Benjamini-Hochberg (p < 0.01792)
1	AT5G59320.1	0.37
2	AT5G59310.1	0.94
3	AT5G41140.1 (+1)	0.028
4	AT5G25610.1	0.032
5	AT5G21100.1	0.001
6	AT5G15970.1	0.063
7	AT5G09440.1	0.14
8	AT5G07470.1 (+1)	0.63
9	AT5G04140.1 [3]	0.00033
10	AT5G02870.1	0.003
11	AT4G33760.1	0.001
12	AT4G33220.1 [2]	0.19
13	AT4G29840.1	0.002
14	AT4G29360.1 (+1)	0.016
15	AT4G25130.1	0.24
16	AT4G16720.1 (+1)	0.008
17	AT4G13850.1 (+2)	0.61
18	AT3G57260.1	< 0.0001
19	AT3G56490.1	0.8
20	AT3G51600.1	0.047
21	AT3G49220.1	0.061
22	AT3G23450.1	0.016
23	AT3G09840.1 [3]	0.3
24	AT3G04840.1	0.035
25	AT2G42590.1 (+2)	0.47
26	AT2G42540.1 (+1)	0.31
27	AT2G41740.1	0.039
28	AT2G38870.1	0.19
29	AT2G14610.1	0.00039
30	AT2G05520.1 (+5)	0.29
31	AT2G05380.1	0.23
32	AT1G75040.1	< 0.0001
33	AT1G74100.1	0.0046
34	AT1G67830.1	0.0014
35	AT1G27530.1	0.055
36	AT1G26420.1 [3]	< 0.0001
37	AT1G24147.1	0.79
38	AT1G21500.1 [3]	0.95
39	AT1G18540.1	0.084
40	AT1G16890.2 [3]	0.14
41	AT1G16540.1-DECOY	0.03
42	AT1G11430.1	0.31
43	AT1G03600.1	0.0032
44	AT1G03220.1 [2]	0.00099
END OF FILE
