# Supplementary material for: Defense against phytopathogens relies on efficient antimicrobial protein secretion mediated by the microtubule-binding protein TGNap1
Source: Nat Commun. 2023 Oct 11;14:6357. doi: 10.1038/s41467-023-41807-4 (PMC10567756; doi:10.1038/s41467-023-41807-4)
Supplement: Supplementary file 9 — Source Data [file 41467_2023_41807_MOESM9_ESM.xlsx]

## Sheet: Fig. 1A
Genotype	Growth	Replicate
Col-3	5.67778	1
Col-3	5.77469	1
Col-3	5.55284	1
eds1-2	7.37675	1
eds1-2	7.07572	1
eds1-2	7.37675	1
tgnap1-2	6.77469	1
tgnap1-2	6.85387	1
tgnap1-2	6.27984	1
TGNap1-YFP	5.07572	1
TGNap1-YFP	5.37675	1
TGNap1-YFP	5.55284	1
Col-3	6.64392	2
Col-3	6.35447	2
Col-3	6.77469	2
Col-3	6.92082	2
eds1-2	9.22185	2
eds1-2	9.45593	2
eds1-2	9.63202	2
eds1-2	8.77469	2
tgnap1-2	8.11711	2
tgnap1-2	8.18966	2
tgnap1-2	8.27984	2
tgnap1-2	8.25181	2
tgnap1-2	7.92082	2
TGNap1-YFP	7.22185	2
TGNap1-YFP	7.27984	2
TGNap1-YFP	6.85387	2
TGNap1-YFP	6.77469	2
Col-3	6.1549	3
Col-3	6.33099	3
Col-3	6.02996	3
Col-3	6.22185	3
eds1-2	8.37675	3
eds1-2	8.55284	3
eds1-2	8.67778	3
eds1-2	8.37675	3
tgnap1-2	7.77469	3
tgnap1-2	7.55284	3
tgnap1-2	7.37675	3
tgnap1-2	7.33099	3
TGNap1-YFP	6.22185	3
TGNap1-YFP	6.27984	3
TGNap1-YFP	6.41814	3
TGNap1-YFP	5.67778	3
Col-3	6.27984	4
Col-3	6.1549	4
Col-3	6.35447	4
Col-3	5.55284	4
eds1-2	8.33099	4
eds1-2	8.27984	4
eds1-2	8.52288	4
eds1-2	8.56708	4
tgnap1-2	7.1549	4
tgnap1-2	7.43745	4
tgnap1-2	7.33099	4
tgnap1-2	7.33099	4
TGNap1-YFP	6.30617	4
TGNap1-YFP	6.1549	4
TGNap1-YFP	6.27984	4
TGNap1-YFP	5.97881	4

## Sheet: Fig. 1B
Genotype	Growth	Replicate					AvrRpt2
Col-3	3.77469	1					Genotype	Growth	Replicate
Col-3	3.97881	1					Col-3	3.34872	1
Col-3	3.55284	1					Col-3	3.98554	1
Col-3	3.85387	1					Col-3	3.91299	1
eds1-2	7.67778	1					Col-3	3.77469	1
eds1-2	7.92082	1					tgnap1-2	3.8716	1
eds1-2	8.11711	1					tgnap1-2	4.17263	1
eds1-2	8.22185	1					tgnap1-2	3.8716	1
tgnap1-2	3.37675	1					tgnap1-2	4.57057	1
tgnap1-2	4.11711	1					TGNap1-YFP	3.7167	1
tgnap1-2	4.1549	1					TGNap1-YFP	3.64975	1
tgnap1-2	4.07572	1					TGNap1-YFP	3.34872	1
tgnap1-2	4.97881	1					Col-3	4.55284	2
TGNap1-YFP	3.07572	1					Col-3	4.85387	2
TGNap1-YFP	3.37675	1					Col-3	5.11711	2
TGNap1-YFP	3.07572	1					Col-3	4.97881	2
TGNap1-YFP	3.55284	1					tgnap1-2	4.92082	2
Col-3	4.55284	2					tgnap1-2	4.85387	2
Col-3	4.77469	2					tgnap1-2	4.92082	2
Col-3	4.55284	2					tgnap1-2	4.77469	2
Col-3	4.67778	2					tgnap1-2	4.37675	2
eds1-2	8.70919	2					TGNap1-YFP	5.25181	2
eds1-2	8.6072	2					TGNap1-YFP	5.02996	2
eds1-2	8.66679	2					TGNap1-YFP	4.92082	2
eds1-2	8.56708	2					TGNap1-YFP	4.37675	2
tgnap1-2	4.85387	2					Col-3	4.97881	3
tgnap1-2	5.02996	2					Col-3	4.37675	3
tgnap1-2	5.1549	2					Col-3	4.67778	3
tgnap1-2	5.33099	2					Col-3	4.85387	3
tgnap1-2	4.67778	2					tgnap1-2	4.55284	3
TGNap1-YFP	5.18966	2					tgnap1-2	5.1549	3
TGNap1-YFP	5.11711	2					tgnap1-2	4.92082	3
TGNap1-YFP	4.67778	2					tgnap1-2	4.85387	3
TGNap1-YFP	4.55284	2					TGNap1-YFP	4.97881	3
Col-3	4.67778	3					TGNap1-YFP	4.85387	3
Col-3	4.97881	3					TGNap1-YFP	4.37675	3
Col-3	5.1549	3					TGNap1-YFP	5.02996	3
Col-3	4.77469	3					sid2-2	6.1945	1
eds1-2	8.6555	3					sid2-2	6.49553	1
eds1-2	8.66679	3					sid2-2	6.67162	1
eds1-2	8.58087	3					sid2-2	6.59244	1
eds1-2	8.49069	3					sid2-2	6.37059	2
tgnap1-2	4.67778	3					sid2-2	6.49553	2
tgnap1-2	4.92082	3					sid2-2	6.67162	2
tgnap1-2	4.55284	3					sid2-2	6.1945	2
tgnap1-2	5.1549	3					sid2-2	6.37059	3
tgnap1-2	4.92082	3					sid2-2	6.37059	3
TGNap1-YFP	5.25181	3					sid2-2	6.37059	3
TGNap1-YFP	5.02996	3					sid2-2	6.37059	3
TGNap1-YFP	4.92082	3
TGNap1-YFP	4.85387	3

## Sheet: Fig. 1C
Genotype	Growth	Replicate
Col-3	3.55284	1
Col-3	3.37675	1
Col-3	3.67778	1
Col-3	3.37675	1
tgnap1-2	3.37675	1
tgnap1-2	3.07572	1
tgnap1-2	3.77469	1
tgnap1-2	3.55284	1
TGNap1-YFP	3.37675	1
TGNap1-YFP	3.37675	1
TGNap1-YFP	3.37675	1
TGNap1-YFP	3.67778	1
Col-3	3.67778	2
Col-3	3.55284	2
Col-3	3.55284	2
Col-3	3.77469	2
tgnap1-2	3.55284	2
tgnap1-2	3.67778	2
tgnap1-2	3.63202	2
tgnap1-2	3.77469	2
TGNap1-YFP	3.67778	2
TGNap1-YFP	3.07572	2
TGNap1-YFP	3.37675	2
TGNap1-YFP	3.97881	2
Col-3	3.55284	3
Col-3	3.37675	3
Col-3	3.67778	3
Col-3	3.37675	3
tgnap1-2	3.37675	3
tgnap1-2	3.07572	3
tgnap1-2	3.77469	3
tgnap1-2	3.55284	3
TGNap1-YFP	3.37675	3
TGNap1-YFP	3.37675	3
TGNap1-YFP	3.37675	3
TGNap1-YFP	3.67778	3

## Sheet: Fig. 2A
Genotype	ICS1	Experiment
Mock_col	17.3761	1
Mock_tgnap1-2	27.8451	1
Mock_TGNap1-YFP	30.1416	1
DC_col	238.848	1
DC_tgnap1-2	207.016	1
DC_TGNap1-YFP	234.506	1
Mock_col	23.3902	2
Mock_tgnap1-2	28.5306	2
Mock_TGNap1-YFP	29.8177	2
DC_col	266.466	2
DC_tgnap1-2	152.004	2
DC_TGNap1-YFP	270.246	2
Mock_col	17.3761	3
Mock_tgnap1-2	27.8451	3
Mock_TGNap1-YFP	30.1416	3
DC_col	194.004	3
DC_tgnap1-2	214.317	3
DC_TGNap1-YFP	199.252	3
Mock_col	23.3902	4
Mock_tgnap1-2	28.5306	4
Mock_TGNap1-YFP	29.8177	4
DC_col	188.42	4
DC_tgnap1-2	174.606	4
DC_TGNap1-YFP	226.394	4

## Sheet: Fig. 2B
Genotype	SA	Experiment
M_Col	21.3728	1
M_Col	25.1684	1
M_Col	22.4791	1
M_tgn	23.801	1
M_tgn	25.1957	1
M_tgn	37.8914	1
M_sid	13.0396	1
M_sid	9.99152	1
M_sid	6.91623	1
DC_Col	1098.83	1
DC_Col	1368.44	1
DC_Col	1129.99	1
DC_tgn	679.259	1
DC_tgn	495.678	1
DC_tgn	549.858	1
DC_sid	5.41557	1
DC_sid	7.29994	1
DC_sid	9.47238	1
M_Col	96.2522	2
M_Col	93.3969	2
M_Col	121.612	2
M_Col	73.1526	2
M_tgn	86.09	2
M_tgn	208.147	2
M_tgn	152.596	2
M_tgn	133.751	2
DC_Col	814.05	2
DC_Col	736.385	2
DC_Col	1177.52	2
DC_Col	680.208	2
DC_tgn	3639.01	2
DC_tgn	1085.22	2
DC_tgn	1503.97	2
DC_tgn	773.023	2

## Sheet: Fig. 2C
Genotype	Experiment	Pathogen	Growth
Col	1	DC3000	7.39794
Col	1	DC3000	7.25181
Col	1	DC3000	7.35447
tgnap	1	DC3000	7.85387
tgnap	1	DC3000	7.85387
tgnap	1	DC3000	7.97881
sid2	1	DC3000	8.07572
sid2	1	DC3000	8.25181
sid2	1	DC3000	7.85387
tgn x sid_1	1	DC3000	8.45593
tgn x sid_1	1	DC3000	8.22185
tgn x sid_1	1	DC3000	8.25181
tgn x sid_2	1	DC3000	8.63202
tgn x sid_2	1	DC3000	8.43745
tgn x sid_2	1	DC3000	8.45593
Col	3	DC3000	7.22185
Col	3	DC3000	7.11711
Col	3	DC3000	7.43745
Col	3	DC3000	7.37675
tgnap	3	DC3000	8.22185
tgnap	3	DC3000	7.77469
tgnap	3	DC3000	7.97881
tgnap	3	DC3000	8.11711
sid2	3	DC3000	8.25181
sid2	3	DC3000	8.11711
sid2	3	DC3000	8.30617
sid2	3	DC3000	8.33099
tgn x sid_1	3	DC3000	8.67778
tgn x sid_1	3	DC3000	9.02996
tgn x sid_1	3	DC3000	8.77469
tgn x sid_1	3	DC3000	9.75696
tgn x sid_2	3	DC3000	8.43745
tgn x sid_2	3	DC3000	9.33099
tgn x sid_2	3	DC3000	8.55284
tgn x sid_2	3	DC3000	9.39794
Col	4	DC3000	6.92082
Col	4	DC3000	6.77469
Col	4	DC3000	7.02996
tgnap	4	DC3000	7.37675
tgnap	4	DC3000	7.67778
tgnap	4	DC3000	7.55284
sid2	4	DC3000	7.92082
sid2	4	DC3000	7.67778
sid2	4	DC3000	7.55284
tgn x sid_1	4	DC3000	8.22185
tgn x sid_1	4	DC3000	8.22185
tgn x sid_1	4	DC3000	7.97881
tgn x sid_2	4	DC3000	8.1549
tgn x sid_2	4	DC3000	8.27984
tgn x sid_2	4	DC3000	8.02996

## Sheet: Fig. 2D
Genotype	treatment	Growth	Replicate
Col-3	untreated	5.37675	1
Col-3	untreated	6.02996	1
tgnap1-2	untreated	6.92082	1
tgnap1-2	untreated	7.27984	1
TGNap1-YFP	untreated	5.37675	1
TGNap1-YFP	untreated	5.97881	1
fec	untreated	6.11711	1
fec	untreated	6.22185	1
Col-3	mock	6.11711	1
Col-3	mock	6.1549	1
tgnap1-2	mock	7.50708	1
tgnap1-2	mock	7.18966	1
TGNap1-YFP	mock	6.18966	1
TGNap1-YFP	mock	5.55284	1
fec	mock	5.77469	1
fec	mock	6.07572	1
Col-3	flg22	4.67778	1
Col-3	flg22	4.25181	1
tgnap1-2	flg22	5.67778	1
tgnap1-2	flg22	5.37675	1
TGNap1-YFP	flg22	4.37675	1
TGNap1-YFP	flg22	4.67778	1
fec	flg22	5.67778	1
fec	flg22	6.33099	1
Col-3	untreated	6.27984	2
Col-3	untreated	6.35447	2
tgnap1-2	untreated	7.50708	2
tgnap1-2	untreated	7.27984	2
TGNap1-YFP	untreated	6.41814	2
TGNap1-YFP	untreated	6.33099	2
fec	untreated	6.02996	2
fec	untreated	5.37675	2
Col-3	mock	6.33099	2
Col-3	mock	5.97881	2
tgnap1-2	mock	7.50708	2
tgnap1-2	mock	7.59423	2
TGNap1-YFP	mock	5.97881	2
TGNap1-YFP	mock	6.49069	2
fec	mock	5.97881	2
fec	mock	6.1549	2
Col-3	flg22	4.67778	2
Col-3	flg22	5.02996	2
tgnap1-2	flg22	5.85387	2
tgnap1-2	flg22	6.02996	2
TGNap1-YFP	flg22	5.1549	2
TGNap1-YFP	flg22	5.22185	2
fec	flg22	6.22185	2
fec	flg22	5.92082	2
Col-3	untreated	6.41814	3
Col-3	untreated	6.02996	3
tgnap1-2	untreated	6.92082	3
tgnap1-2	untreated	6.97881	3
TGNap1-YFP	untreated	6.1549	3
TGNap1-YFP	untreated	6.02996	3
fec	untreated	6.11711	3
fec	untreated	6.22185	3
Col-3	mock	6.43745	3
Col-3	mock	6.33099	3
tgnap1-2	mock	6.92082	3
tgnap1-2	mock	7.18966	3
TGNap1-YFP	mock	6.18966	3
TGNap1-YFP	mock	6.18966	3
fec	mock	6.33099	3
fec	mock	6.07572	3
Col-3	flg22	4.67778	3
Col-3	flg22	5.33099	3
tgnap1-2	flg22	5.45593	3
tgnap1-2	flg22	5.97881	3
TGNap1-YFP	flg22	4.37675	3
TGNap1-YFP	flg22	5.55284	3
fec	flg22	6.07572	3
fec	flg22	5.97881	3

## Sheet: Fig. 2E
Genotype	Growth	Experiment
m_Col	6.07572	1
m_Col	5.92082	1
m_Col	5.55284	1
m_Col	5.92082	1
m_tgn	6.39794	1
m_tgn	6.77469	1
m_tgn	6.55284	1
m_tgn	6.55284	1
bth_col	4.37675	1
bth_col	3.92082	1
bth_col	4.02996	1
bth_col	4.11711	1
bth_col	4.92082	1
bth_tgn	5.85387	1
bth_tgn	6.07572	1
bth_tgn	5.77469	1
bth_tgn	5.67778	1
bth_tgn	5.97881	1
m_Col	5.77469	2
m_Col	5.37675	2
m_Col	6.07572	2
m_tgn	6.67778	2
m_tgn	7.11711	2
m_tgn	7.37675	2
bth_col	4.35447	2
bth_col	4.25181	2
bth_col	4.33099	2
bth_col	4.27984	2
bth_col	4.18966	2
bth_tgn	4.72893	2
bth_tgn	5.27984	2
bth_tgn	5.22185	2
bth_tgn	5.35447	2
bth_tgn	5.47366	2
m_Col	6.22185	3
m_Col	6.11711	3
m_Col	6.11711	3
m_Col	5.77469	3
m_tgn	6.97881	3
m_tgn	7.92082	3
m_tgn	7.25181	3
m_tgn	7.43745	3
bth_col	4.55284	3
bth_col	4.85387	3
bth_col	4.22185	3
bth_col	4.25181	3
bth_col	4.55284	3
bth_tgn	5.02996	3
bth_tgn	5.27984	3
bth_tgn	5.11711	3
bth_tgn	5.18966	3
bth_tgn	5.37675	3

## Sheet: Fig. 4A
Genotype	Value	Expt
Mock_col	14.6155	1
Mock_tgnap1-2	26.9342	1
Mock_TGNap1-YFP	29.8237	1
DC_col	251.534	1
DC_tgnap1-2	197.758	1
DC_TGNap1-YFP	214.444	1
Mock_col	24.0555	2
Mock_tgnap1-2	27.8125	2
Mock_TGNap1-YFP	30.3096	2
DC_col	221.845	2
DC_tgnap1-2	165.816	2
DC_TGNap1-YFP	253.171	2
Mock_col	14.6155	3
Mock_tgnap1-2	26.9342	3
Mock_TGNap1-YFP	29.8237	3
Mock_col	22.9162	3
Mock_tgnap1-2	26.4953	3
Mock_TGNap1-YFP	28.874	3
DC_col	260.404	4
DC_tgnap1-2	162.872	4
DC_TGNap1-YFP	176.614	4
DC_col	228.557	4
DC_tgnap1-2	170.832	4
DC_TGNap1-YFP	245.737	4

## Sheet: Fig. 5B
Genotype	Treatment (DC3000)	Growth	Replicate			Genotype	Treatment (hrcC)	Growth	Replicate
Col	mock	6.85387	1			Col	mock	3.67778	1
Col	mock	6.77469	1			Col	mock	3.37675	1
Col	mock	7.11711	1			Col	mock	3.55284	1
tgnap1-2	mock	7.45593	1			tgnap1-2	mock	3.77469	1
tgnap1-2	mock	7.85387	1			tgnap1-2	mock	3.37675	1
tgnap1-2	mock	8.22185	1			tgnap1-2	mock	3.77469	1
Col	mock	6.67778	2			Col	Oryzalin	3.37675	1
Col	mock	7.02996	2			Col	Oryzalin	3.85387	1
Col	mock	7.30617	2			Col	Oryzalin	4.02996	1
tgnap1-2	mock	7.45593	2			tgnap1-2	Oryzalin	3.07572	1
tgnap1-2	mock	8.1549	2			tgnap1-2	Oryzalin	4.02996	1
tgnap1-2	mock	8.27984	2			tgnap1-2	Oryzalin	3.55284	1
Col	mock	6.55284	3			Col	mock	3.55284	2
Col	mock	6.37675	3			Col	mock	3.77469	2
Col	mock	6.92082	3			Col	mock	3.67778	2
tgnap1-2	mock	7.35447	3			tgnap1-2	mock	3.85387	2
tgnap1-2	mock	7.67778	3			tgnap1-2	mock	3.55284	2
tgnap1-2	mock	8.39794	3			tgnap1-2	mock	3.67778	2
Col	oryzalin	7.47366	1			Col	Oryzalin	3.67778	2
Col	oryzalin	7.30617	1			Col	Oryzalin	3.67778	2
Col	oryzalin	7.33099	1			Col	Oryzalin	3.77469	2
tgnap1-2	oryzalin	7.55284	1			tgnap1-2	Oryzalin	3.55284	2
tgnap1-2	oryzalin	7.67778	1			tgnap1-2	Oryzalin	3.55284	2
tgnap1-2	oryzalin	7.77469	1			tgnap1-2	Oryzalin	3.85387	2
Col	oryzalin	7.92082	2			Col	mock	3.85387	3
Col	oryzalin	7.41814	2			Col	mock	3.85387	3
Col	oryzalin	7.47366	2			Col	mock	3.37675	3
tgnap1-2	oryzalin	7.85387	2			tgnap1-2	mock	3.77469	3
tgnap1-2	oryzalin	8.33099	2			tgnap1-2	mock	3.77469	3
tgnap1-2	oryzalin	7.92082	2			tgnap1-2	mock	3.67778	3
Col	oryzalin	7.25181	3			Col	Oryzalin	3.92082	3
Col	oryzalin	7.39794	3			Col	Oryzalin	3.67778	3
Col	oryzalin	7.33099	3			Col	Oryzalin	3.67778	3
tgnap1-2	oryzalin	8.18966	3			tgnap1-2	Oryzalin	3.92082	3
tgnap1-2	oryzalin	7.67778	3			tgnap1-2	Oryzalin	3.85387	3
tgnap1-2	oryzalin	7.92082	3			tgnap1-2	Oryzalin	3.67778	3
Col	mock	6.97881	4
Col	mock	6.67778	4
Col	mock	6.67778	4
tgnap1-2	mock	7.55284	4
tgnap1-2	mock	7.67778	4
tgnap1-2	mock	8.1549	4
Col	oryzalin	7.77469	4
Col	oryzalin	7.52288	4
Col	oryzalin	7.55284	4
tgnap1-2	oryzalin	7.92082	4
tgnap1-2	oryzalin	8.22185	4
tgnap1-2	oryzalin	7.92082	4

[truncated: 15 more sheets: Fig. 5C, Fig. 6D, Fig. 6E_F, Fig. S1A, Fig. S1B, Fig. S1C, Fig. S1D, Fig. S2A, Fig. S2B, Fig. S2C, Fig. S3, Fig. S4, Fig. S5d, Fig. S6, Fig. S8]
